# Supplementary material for: ADAR1p110 promotes hepatocellular carcinoma metastasis via the miR-451a/TUBA1A axis
Source: Genes Dis. 2025 Jul 12;13(5):101770. doi: 10.1016/j.gendis.2025.101770 (PMC13254589; doi:10.1016/j.gendis.2025.101770)
Supplement: Table S1 — Differentially expressed genes from transcriptome sequencing of mouse HCC tumors (Fig. 1E). [file mmc1.xlsx]

## Sheet: Sheet1
Gene ID	Gene Symbol	Type	log2 (ADAR110 / Control)	Pvalue (ADAR110 / Control)
100039116	'Mup14'	mRNA	-5.21914	0.00467847
100322896	'Dthd1'	mRNA	-6.90968	0.0193705
100504518	'3425401B19Rik'	mRNA	10.8421	0.000998
100647	'Upk3b'	mRNA	3.44343	0.000161
101055676	'LOC101055676'	mRNA	-5.65837	0.00576828
102633763	'Gm31513'	mRNA	-1.78575	0.0371414
102857	'Slc6a8'	mRNA	1.53592	0.0252257
103967	'Dnm3'	mRNA	2.44602	0.0187141
104383	'Rcor2'	mRNA	-3.38853	0.00679469
105171	'Arrdc3'	mRNA	1.0173	0.0383362
105349	'Akr1c18'	mRNA	5.68534	0.00218058
105439	'Slain1'	mRNA	3.49948	0.0300016
105785	'Kdelr3'	mRNA	2.32937	0.021743
107094	'Rrp12'	mRNA	-1.02637	0.022218
108150	'Galnt7'	mRNA	3.1736	0.012546
108167945	'Gm46305'	mRNA	4.19535	0.0283417
108168049	'Gm46390'	mRNA	-1.48187	0.00467847
109050	'Inka2'	mRNA	2.05732	0.0031624
109212	'Pimreg'	mRNA	2.50075	0.0370389
109232	'Sccpdh'	mRNA	2.02465	0.00211633
109828	'C7'	mRNA	3.61379	0.0217679
110789	'Adgrv1'	mRNA	-3.75088	0.0325024
110794	'Cebpe'	mRNA	3.69216	0.00343649
112407	'Egln3'	mRNA	2.91754	0.0492832
11443	'Chrnb1'	mRNA	1.94663	0.021098
114664	'Hsd17b11'	mRNA	-1.07405	0.0305713
11519	'Add2'	mRNA	3.67676	0.0283417
11568	'Aebp1'	mRNA	2.09587	0.00142592
11733	'Ank1'	mRNA	3.53036	0.0421904
11747	'Anxa5'	mRNA	1.40931	0.0251714
11752	'Anxa8'	mRNA	5.24516	0.000169
12070	'Bex3'	mRNA	2.53994	0.0439918
121021	'Cspg4'	mRNA	-2.35445	0.0186626
12159	'Bmp4'	mRNA	2.80415	0.00576828
12212	'Chic1'	mRNA	4.51567	0.00514379
12224	'Klf5'	mRNA	3.78395	0.0376228
12311	'Calcr'	mRNA	-6.82976	0.000673
12314	'Calm2'	mRNA	1.31537	0.0303917
12354	'Car7'	mRNA	3.29685	0.0156746
12450	'Ccng1'	mRNA	1.03182	0.00044
12484	'Cd24a'	mRNA	4.4338	0.000416
12544	'Cdc45'	mRNA	1.37077	0.00391754
12557	'Cdh17'	mRNA	4.60813	0.00587413
12587	'Mia'	mRNA	-3.50953	0.0488959
12655	'Chil3'	mRNA	2.6937	0.0239989
12659	'Ovgp1'	mRNA	-1.71005	0.0233388
12740	'Cldn4'	mRNA	5.58619	0.000161
12796	'Camp'	mRNA	3.70453	0.015408
12873	'Cpa3'	mRNA	4.59209	0.0372452
12876	'Cpe'	mRNA	2.14779	0.00893068
12879	'Cys1'	mRNA	1.77197	0.0231599
12894	'Cpt1a'	mRNA	-1.10843	0.00455453
12934	'Dpysl2'	mRNA	2.65375	0.0265038
13009	'Csrp3'	mRNA	-3.20621	0.0150547
13035	'Ctsg'	mRNA	4.01358	0.0148755
13051	'Cx3cr1'	mRNA	1.33338	0.0459627
13117	'Cyp4a10'	mRNA	-3.15521	0.0154083
13131	'Dab1'	mRNA	5.55532	0.0208391
13386	'Dlk1'	mRNA	12.0053	2.12e-05
13429	'Dnm1'	mRNA	3.6049	0.0032158
13496	'Arid3a'	mRNA	3.16546	0.0354396
13829	'Dmtn'	mRNA	2.37323	0.0432031
13860	'Eps8'	mRNA	2.78172	0.00909396
14025	'Bcl11a'	mRNA	4.78158	0.00119094
140474	'Muc4'	mRNA	3.51397	0.0287735
140486	'Igf2bp1'	mRNA	6.86187	0.00544097
14081	'Acsl1'	mRNA	-0.944721	0.0277513
14114	'Fbln1'	mRNA	3.6623	0.00343649
14120	'Fbp2'	mRNA	-4.25015	0.00355431
14182	'Fgfr1'	mRNA	1.8174	0.00952113
14201	'Fhl3'	mRNA	2.29774	0.0104562
14296	'Frat1'	mRNA	-1.42373	0.00952113
14299	'Ncs1'	mRNA	3.29394	0.00952113
14365	'Fzd3'	mRNA	4.52236	0.00733382
14394	'Gabra1'	mRNA	-4.88834	0.0432031
14659	'Glrp1'	mRNA	8.28072	0.034189
14664	'Slc6a9'	mRNA	-1.65014	0.0211172
14705	'Bscl2'	mRNA	-0.802507	0.0265038
14718	'Got1'	mRNA	-1.30574	0.00467847
14726	'Pdpn'	mRNA	2.58793	0.0196917
14783	'Grb10'	mRNA	-2.10291	0.00576828
14869	'Gstp2'	mRNA	-4.70538	0.000893
14934	'Gypa'	mRNA	3.45176	0.0398044
15013	'H2-Q2'	mRNA	3.56542	0.00576828
15186	'Hdc'	mRNA	-1.48182	0.0430198
15277	'Hk2'	mRNA	3.04904	0.0343113
15464	'Hrc'	mRNA	4.05598	0.0474369
15468	'Prmt2'	mRNA	1.32904	0.0287735
16007	'Ccn1'	mRNA	0.995134	0.0201242
16196	'Il7'	mRNA	3.1583	0.00899596
16204	'Fabp6'	mRNA	-5.53637	0.000145
16511	'Kcnh2'	mRNA	5.51698	0.00119094
16591	'Kl'	mRNA	3.37301	0.0154257
16594	'Klc2'	mRNA	-0.729304	0.0432031
16669	'Krt19'	mRNA	2.33129	0.0399431
16763	'Lad1'	mRNA	1.96085	0.00174704
16855	'Lgals4'	mRNA	-1.52214	0.0474887
16924	'Lnx1'	mRNA	-4.37643	0.00611183
16975	'Lrp8'	mRNA	4.04523	0.00467847
17002	'Ltf'	mRNA	3.41175	0.0121371
170676	'Peg10'	mRNA	8.28379	7.29e-05
170721	'Papln'	mRNA	2.82528	0.0334109
17075	'Epcam'	mRNA	2.70254	0.0398044
17087	'Ly96'	mRNA	3.39177	0.0468084
17153	'Mal'	mRNA	1.52383	0.00750225
17196	'Mbp'	mRNA	2.9019	0.036487
17217	'Mcm4'	mRNA	1.6746	0.0347292
17242	'Mdk'	mRNA	6.16654	0.00691208
17309	'Mgat3'	mRNA	4.06669	0.00984935
17357	'Marcksl1'	mRNA	1.73139	0.0325024
17523	'Mpo'	mRNA	3.99003	0.00313224
17690	'Msi1'	mRNA	4.96143	0.00576828
17700	'Mstn'	mRNA	-4.37301	0.00428273
17829	'Muc1'	mRNA	3.4524	0.0463106
17859	'Mxi1'	mRNA	-0.951229	0.000145
17864	'Mybl1'	mRNA	1.65017	0.000893
18010	'Neu1'	mRNA	1.24237	0.000475
18044	'Nfya'	mRNA	1.97735	0.00802619
18054	'Ngp'	mRNA	3.75958	0.00954652
18073	'Nid1'	mRNA	2.00347	0.0272806
18143	'Npas2'	mRNA	7.17918	0.00428273
18479	'Pak1'	mRNA	2.66818	0.00576828
18542	'Pcolce'	mRNA	1.33471	0.0417191
18572	'Pdcd11'	mRNA	-0.819174	0.0477463
18591	'Pdgfb'	mRNA	2.02213	0.00124894
18602	'Padi4'	mRNA	2.82718	0.0398044
18645	'Pfn2'	mRNA	2.92034	0.00306767
18778	'Pla2g1b'	mRNA	22.4303	6.15e-07
18793	'Plaur'	mRNA	1.81844	0.0205095
18950	'Pnp'	mRNA	0.876246	0.0159138
19092	'Prkg2'	mRNA	6.32263	0.0447219
192190	'Pkhd1l1'	mRNA	3.66547	0.000416
192199	'Rspo1'	mRNA	3.64585	0.0209752
19240	'Tmsb10'	mRNA	4.8453	0.000545
19266	'Ptprd'	mRNA	-1.3593	0.0490828
195209	'Zfp469'	mRNA	2.55531	0.000122
19672	'Rcn1'	mRNA	1.43066	0.0399431
19743	'Rhag'	mRNA	4.91362	0.0085377
19885	'Rorc'	mRNA	-0.758233	0.0389403
20195	'S100a11'	mRNA	4.28575	0.00610393
20201	'S100a8'	mRNA	2.71317	0.021825
20202	'S100a9'	mRNA	2.66163	0.0196917
20210	'Saa3'	mRNA	-3.01558	4.69e-06
20273	'Scn8a'	mRNA	4.56313	0.00785967
20312	'Cx3cl1'	mRNA	1.98512	2.12e-05
20379	'Sfrp4'	mRNA	3.75422	0.0196917
20392	'Sgce'	mRNA	3.10332	0.0032158
20612	'Siglec1'	mRNA	-1.2168	0.0291708
20620	'Plk2'	mRNA	1.46562	0.00475772
20720	'Serpine2'	mRNA	3.40096	0.00119094
207259	'Zbtb7c'	mRNA	2.57851	0.0272806
20739	'Spta1'	mRNA	3.19066	0.0472202
20745	'Spock1'	mRNA	6.71313	0.0248699
20753	'Sprr1a'	mRNA	3.92637	0.0182581
209195	'Clic6'	mRNA	6.17939	0.00691208
20975	'Synj2'	mRNA	1.22657	4.34e-05
211323	'Nrg1'	mRNA	3.88903	6.68e-05
211329	'Ncoa7'	mRNA	1.01997	0.00102352
213056	'Fam126b'	mRNA	-1.0511	0.0398044
213435	'Mylk3'	mRNA	3.00845	0.00441476
213469	'Lgi3'	mRNA	-2.49841	0.00773695
214345	'Lrrc1'	mRNA	2.63216	0.0159329
215160	'Rhbdd2'	mRNA	-1.12678	0.0398044
216049	'Zfp365'	mRNA	2.45344	0.00467847
216148	'Shc2'	mRNA	3.78511	8.13e-06
216197	'Ckap4'	mRNA	2.27238	0.0155461
216350	'Tspan8'	mRNA	5.37946	0.000183
21646	'Tcte2'	mRNA	3.38844	0.0105043
21677	'Tead2'	mRNA	3.00613	0.00455453
21679	'Tead4'	mRNA	2.07959	0.0450099
21684	'Tectb'	mRNA	-2.16888	0.000615
21753	'Tes'	mRNA	1.91185	0.015408
217843	'Unc79'	mRNA	3.75416	0.028436
218121	'Mboat1'	mRNA	4.41308	0.00428273
218138	'Gmds'	mRNA	2.35628	0.026381
21857	'Timp1'	mRNA	2.99431	0.000475
21924	'Tnnc1'	mRNA	4.72317	0.000161
21933	'Tnfrsf10b'	mRNA	2.19692	0.0106449
21950	'Tnfsf9'	mRNA	3.95037	0.0135725
21954	'Tnni3'	mRNA	5.0832	0.0128562
22142	'Tuba1a'	mRNA	2.285	0.00467847
22268	'Upk1b'	mRNA	2.64924	0.00892712
223254	'Farp1'	mRNA	1.63853	0.00576828
22381	'Tceal9'	mRNA	1.86455	0.0485332
224796	'Clic5'	mRNA	3.70694	0.000389
224833	'AI661453'	mRNA	1.09503	0.0215973
225912	'Cyb561a3'	mRNA	-1.10318	0.00322411
22599	'Slc6a20b'	mRNA	5.99081	2.78e-05
226016	'Abhd17b'	mRNA	-0.81606	0.0356865
226178	'Wbp1l'	mRNA	-1.27791	0.033416
22696	'Zfp37'	mRNA	3.15679	0.0253443
227377	'Farp2'	mRNA	-1.57923	0.022218
22750	'Zfp9'	mRNA	1.90778	0.0191827
227580	'C1ql3'	mRNA	1.56464	0.0191836
228911	'Tshz2'	mRNA	1.35004	0.0272806
229731	'Slc25a24'	mRNA	2.19638	0.0398044
230125	'Slc25a51'	mRNA	-1.19525	0.00717637
230157	'Tmeff1'	mRNA	6.07104	0.0100626
230991	'Fndc10'	mRNA	2.4059	9.48e-05
231470	'Fras1'	mRNA	4.26882	0.00361712
231760	'Rimbp2'	mRNA	9.60791	0.034189
232889	'Pla2g4c'	mRNA	2.82209	0.0380571
233115	'Dpy19l3'	mRNA	-1.80472	0.0283417
235302	'D630033O11Rik'	mRNA	-4.50934	0.00565843
236643	'Sytl5'	mRNA	3.54599	0.00952113
239273	'Abcc4'	mRNA	2.95875	0.00918416
240261	'Ccdc112'	mRNA	2.60212	0.0485829
240660	'Slc35g1'	mRNA	-0.781583	0.0417191
241324	'Crb2'	mRNA	3.58771	0.0325024
241489	'Pde11a'	mRNA	5.47445	0.00691208
241528	'Lrrc55'	mRNA	2.0236	0.00330564
242125	'Mab21l3'	mRNA	-4.41945	0.0357216
243277	'Adgrd1'	mRNA	2.97379	0.00082
244421	'Lonrf1'	mRNA	-0.755506	0.0343113
244723	'Olfm2'	mRNA	1.94502	0.00343649
246049	'Slc36a2'	mRNA	4.09661	0.0325024
246228	'Vwa1'	mRNA	1.38304	0.0366097
246316	'Lgi2'	mRNA	5.05841	0.00044
26456	'Sema4g'	mRNA	-1.18692	0.0371414
26563	'Ror1'	mRNA	1.23668	0.0478729
26568	'Slc27a3'	mRNA	1.59667	0.0428376
268527	'Greb1'	mRNA	7.16773	0.00144613
268591	'Serpina5'	mRNA	-3.88022	0.034189
268663	'Cdhr2'	mRNA	5.91107	0.0231599
27028	'Ermap'	mRNA	3.66485	0.0432031
271564	'Vps13a'	mRNA	-1.15072	0.00383588
27280	'Phlda3'	mRNA	2.30901	0.0130325
27362	'Dnajb9'	mRNA	2.27201	0.0462969
277154	'Nynrin'	mRNA	2.35966	0.0432031
278507	'Wfikkn2'	mRNA	-4.44678	0.0272806
279653	'Pcdh19'	mRNA	3.529	0.0414435
28254	'Slco1a6'	mRNA	4.50242	0.0343113
29870	'Gtse1'	mRNA	1.86706	0.0357216
30060	'Meltf'	mRNA	2.51139	0.0487255
30878	'Apln'	mRNA	2.04048	0.00374455
30953	'Schip1'	mRNA	1.80347	0.0072383
30962	'Slc7a9'	mRNA	2.50514	0.0368477
319757	'Smo'	mRNA	2.24462	0.0182581
319764	'A730046J19Rik'	mRNA	4.4876	0.0372452
319888	'Oacyl'	mRNA	5.67293	0.0346235
319974	'Auts2'	mRNA	4.04399	0.00232134
320214	'Maats1'	mRNA	-3.06254	0.0414435
320343	'Lypd6'	mRNA	4.42977	0.0428376
320452	'P4ha3'	mRNA	3.07795	0.0378054
320502	'Lmod3'	mRNA	-4.83739	0.00576828
320705	'Bend6'	mRNA	5.56431	0.0178215
329015	'Atg2a'	mRNA	-1.28987	0.0383362
330355	'Dnah6'	mRNA	3.42992	0.0398044
330450	'Far2'	mRNA	-2.06724	0.0251198
330671	'B4galnt4'	mRNA	2.55724	0.0399431
337924	'Cyp3a44'	mRNA	4.56686	0.0333246
353326	'Rtl1'	mRNA	8.34533	0.000183
380863	'Tmem171'	mRNA	5.34864	0.000458
381546	'Ccdc24'	mRNA	1.85597	0.0485332
381979	'Brsk1'	mRNA	3.1388	0.0478729
382044	'Ces1b'	mRNA	-2.04163	0.0299136
432516	'Myo1a'	mRNA	3.97822	0.0170274
432530	'Adcy1'	mRNA	-3.3054	0.000416
50701	'Elane'	mRNA	3.33659	0.00892712
50795	'Sh3bgr'	mRNA	4.15644	0.000893
53325	'Banp'	mRNA	1.71933	2.12e-05
53608	'Map3k6'	mRNA	-1.57787	0.00128045
54419	'Cldn6'	mRNA	5.82719	0.0151932
545123	'Cyp2d11'	mRNA	-1.53152	0.0263486
56016	'Hebp2'	mRNA	2.48925	0.0137043
56077	'Dgke'	mRNA	-1.65735	0.0313645
56079	'Astn2'	mRNA	-4.00124	0.0187141
56338	'Txnip'	mRNA	-1.68913	0.0171055
56417	'Adar'	mRNA	3.35724	0.000495
57394	'Cltrn'	mRNA	6.92253	0.0218185
57442	'Kcne3'	mRNA	1.46465	0.034189
57444	'Isg20'	mRNA	3.24639	0.0356865
58801	'Pmaip1'	mRNA	2.65412	0.0398044
619883	'Gm6109'	mRNA	3.63207	0.0154083
624855	'Cks1brt'	mRNA	5.76479	0.0307859
626316	'Zfp987'	mRNA	-4.21474	0.0231599
635253	'Usp51'	mRNA	5.47655	0.00124894
636931	'Trim71'	mRNA	6.32746	0.0248699
64929	'Scel'	mRNA	4.66109	0.0407703
65254	'Dpysl5'	mRNA	7.70077	0.0231599
65960	'Twsg1'	mRNA	0.994436	0.0398044
66109	'Tspan13'	mRNA	4.00248	0.00455453
66645	'Pspc1'	mRNA	1.25135	0.0188649
66665	'Msantd3'	mRNA	2.47479	0.0263486
66854	'Trim35'	mRNA	2.27961	0.0243215
66892	'Eif4e3'	mRNA	2.29642	0.0165989
67082	'ccdc198'	mRNA	2.41451	0.0316602
67088	'Cand2'	mRNA	3.69673	0.00182594
67151	'Psmd9'	mRNA	-0.993792	0.0468084
67198	'Spats2l'	mRNA	3.87208	0.00544097
67216	'Mboat2'	mRNA	5.17732	0.00151459
67268	'Myl12a'	mRNA	0.77563	0.0478729
67492	'Zfand4'	mRNA	-2.81612	0.0159329
675947	'Gm9195'	mRNA	7.25489	0.00440541
67846	'Tmem39a'	mRNA	1.46775	0.0175356
67917	'Zcchc3'	mRNA	3.87782	0.0371414
68279	'Mcoln2'	mRNA	4.7982	0.00249877
69327	'1700007K13Rik'	mRNA	3.61572	0.00321346
69399	'1700025G04Rik'	mRNA	1.91003	0.0490828
69706	'Lrr1'	mRNA	1.98577	0.0371414
69784	'1500009L16Rik'	mRNA	3.08001	0.0370389
70358	'Steap1'	mRNA	3.27829	0.00044
70415	'Stk26'	mRNA	4.54692	0.000893
71093	'Atoh8'	mRNA	-1.46069	0.0398044
71228	'Dlg5'	mRNA	2.09521	0.0439093
71436	'Flrt3'	mRNA	2.87121	0.0487255
71607	'Snx20'	mRNA	2.90579	0.0415996
71946	'Endod1'	mRNA	1.34631	0.0307859
71972	'Dnmbp'	mRNA	-1.07352	0.0104183
72107	'Dscc1'	mRNA	1.32277	0.0104562
72446	'Prr5l'	mRNA	2.43923	0.0430316
72585	'Lypd1'	mRNA	3.12202	0.0315878
72640	'Mex3a'	mRNA	3.04035	0.022218
72709	'C1qtnf6'	mRNA	2.14843	0.0307859
73284	'Ddit4l'	mRNA	4.04059	0.000118
73368	'Col20a1'	mRNA	-1.35912	0.0187141
73649	'Cybrd1'	mRNA	5.28315	0.00132792
73710	'Tubb2b'	mRNA	3.88607	0.00442538
73732	'Muc16'	mRNA	3.74775	0.00304759
74041	'Ddias'	mRNA	1.77748	0.0334109
74122	'Tmem43'	mRNA	0.957131	0.0323756
74134	'Cyp2s1'	mRNA	4.60483	0.000882
74513	'Neto2'	mRNA	2.23437	0.00420884
74691	'Tdrd9'	mRNA	-4.32023	0.0148755
75607	'Wnk2'	mRNA	4.7193	0.00289437
76055	'Oga'	mRNA	-1.10764	0.0153213
76073	'Pcgf5'	mRNA	-0.942811	0.0432031
76293	'Mfap4'	mRNA	2.17621	0.0339627
76589	'Unc5cl'	mRNA	7.2006	0.0272806
76606	'Llcfc1'	mRNA	21.6092	1.56e-06
76960	'Bcas1'	mRNA	5.20568	0.000924
78795	'Armc9'	mRNA	-1.52052	0.0370389
80733	'Car15'	mRNA	-2.92921	0.0191836
83554	'Fstl3'	mRNA	-1.85955	0.00723347
83961	'Nrg4'	mRNA	-1.25676	0.0398044
93735	'Wnt16'	mRNA	4.0808	0.00544097
93761	'Smarca1'	mRNA	5.24239	0.000145
93966	'Hemgn'	mRNA	4.69243	0.0272806
94092	'Trim16'	mRNA	1.44729	0.0159138
94279	'Sfxn2'	mRNA	-1.11794	0.0139662
98733	'Obsl1'	mRNA	4.29279	0.00144613
99031	'Osbpl6'	mRNA	3.42386	0.0325024
