# Supplementary material for: ADAR1p110 promotes hepatocellular carcinoma metastasis via the miR-451a/TUBA1A axis
Source: Genes Dis. 2025 Jul 12;13(5):101770. doi: 10.1016/j.gendis.2025.101770 (PMC13254589; doi:10.1016/j.gendis.2025.101770)
Supplement: Table S2 — mRNA-seq data from human HCC HepG2 cells (Fig. 3A). [file mmc2.xlsx]

## Sheet: ADARp110
geneName	logFC	p.adj	sig	geneSymbol
ENSG00000000003	-0.110827	0.956478	no	TSPAN6
ENSG00000000419	0.159846	0.884705	no	DPM1
ENSG00000000457	-0.0297037	0.992753	no	SCYL3
ENSG00000000460	-0.0562919	0.979902	no	C1orf112
ENSG00000001036	0.132008	0.881353	no	FUCA2
ENSG00000001084	-0.631785	0.89059	no	GCLC
ENSG00000001167	-0.0307655	0.995924	no	NFYA
ENSG00000001460	0.150794	0.925738	no	STPG1
ENSG00000001461	-0.394345	0.607581	no	NIPAL3
ENSG00000001497	0.0517911	0.97272	no	LAS1L
ENSG00000001561	-0.472977	0.926403	no	ENPP4
ENSG00000001617	-0.520713	0.0102742	no	SEMA3F
ENSG00000001629	0.01049	0.99604	no	ANKIB1
ENSG00000001630	0.0461892	0.988039	no	CYP51A1
ENSG00000001631	-0.0799592	0.974462	no	KRIT1
ENSG00000002016	-0.0692465	0.973659	no	RAD52
ENSG00000002079	1.1548	0.374467	no	MYH16
ENSG00000002330	0.184354	0.914565	no	BAD
ENSG00000002549	0.12317	0.890968	no	LAP3
ENSG00000002586	-0.293774	0.373947	no	CD99
ENSG00000002822	-0.35965	0.829427	no	MAD1L1
ENSG00000002834	0.23802	0.776888	no	LASP1
ENSG00000002919	0.143454	0.958697	no	SNX11
ENSG00000003056	-0.100673	0.95964	no	M6PR
ENSG00000003096	0.322372	0.800396	no	KLHL13
ENSG00000003137	1.87681	0.0364879	up	CYP26B1
ENSG00000003249	0.317793	0.380902	no	DBNDD1
ENSG00000003393	0.12076	0.949257	no	ALS2
ENSG00000003400	-0.121806	0.951029	no	CASP10
ENSG00000003402	0.33603	0.206573	no	CFLAR
ENSG00000003436	-0.11925	0.890802	no	TFPI
ENSG00000003509	0.0470565	0.979446	no	NDUFAF7
ENSG00000003756	-0.0240438	0.991895	no	RBM5
ENSG00000003987	0.170602	0.952936	no	MTMR7
ENSG00000003989	-0.454675	0.315377	no	SLC7A2
ENSG00000004059	-0.164463	0.792405	no	ARF5
ENSG00000004139	-0.148516	0.965993	no	SARM1
ENSG00000004142	0.212283	0.607581	no	POLDIP2
ENSG00000004399	-0.080994	0.960398	no	PLXND1
ENSG00000004455	-0.0890059	0.936449	no	AK2
ENSG00000004478	-0.0992729	0.974462	no	FKBP4
ENSG00000004487	-0.0140586	0.995609	no	KDM1A
ENSG00000004534	-0.239457	0.514836	no	RBM6
ENSG00000004660	-0.318044	0.815611	no	CAMKK1
ENSG00000004700	0.122433	0.922244	no	RECQL
ENSG00000004766	0.204572	0.832703	no	VPS50
ENSG00000004776	-0.423081	0.949257	no	HSPB6
ENSG00000004777	-0.474859	0.792405	no	ARHGAP33
ENSG00000004779	0.08122	0.959875	no	NDUFAB1
ENSG00000004838	0.0436621	0.995609	no	ZMYND10
ENSG00000004864	0.141381	0.833576	no	SLC25A13
ENSG00000004866	-0.0282372	0.990994	no	ST7
ENSG00000004897	0.213663	0.694188	no	CDC27
ENSG00000004961	0.0610907	0.982457	no	HCCS
ENSG00000004975	-0.0212387	0.991895	no	DVL2
ENSG00000005007	-0.0133295	0.997505	no	UPF1
ENSG00000005020	0.30139	0.385693	no	SKAP2
ENSG00000005022	-0.137667	0.829059	no	SLC25A5
ENSG00000005059	0.192887	0.885059	no	MCUB
ENSG00000005075	0.0298306	0.985233	no	POLR2J
ENSG00000005100	0.0727673	0.965993	no	DHX33
ENSG00000005108	3.38267	0.018796	up	THSD7A
ENSG00000005156	-0.0701063	0.958697	no	LIG3
ENSG00000005175	0.198152	0.85708	no	RPAP3
ENSG00000005187	-0.129999	0.960531	no	ACSM3
ENSG00000005189	-0.319127	0.686639	no	REXO5
ENSG00000005194	0.203244	0.82715	no	CIAPIN1
ENSG00000005206	-0.246278	0.843863	no	SPPL2B
ENSG00000005238	0.398753	0.686639	no	FAM214B
ENSG00000005243	0.0628049	0.992753	no	COPZ2
ENSG00000005302	0.00235386	0.999136	no	MSL3
ENSG00000005339	0.31024	0.672518	no	CREBBP
ENSG00000005421	0.43482	0.921505	no	PON1
ENSG00000005436	0.129393	0.893177	no	GCFC2
ENSG00000005448	-0.45894	0.511137	no	WDR54
ENSG00000005469	0.0134168	0.997132	no	CROT
ENSG00000005471	-0.373219	0.834097	no	ABCB4
ENSG00000005483	0.0165649	0.991904	no	KMT2E
ENSG00000005486	-0.178152	0.942423	no	RHBDD2
ENSG00000005513	0.321897	0.91977	no	SOX8
ENSG00000005700	0.327427	0.248338	no	IBTK
ENSG00000005801	0.15262	0.94015	no	ZNF195
ENSG00000005810	0.231985	0.678752	no	MYCBP2
ENSG00000005812	0.569583	0.177074	no	FBXL3
ENSG00000005844	-0.674212	0.745602	no	ITGAL
ENSG00000005882	-0.0477967	0.990994	no	PDK2
ENSG00000005884	1.78974	0.00299681	up	ITGA3
ENSG00000005889	0.0679342	0.977717	no	ZFX
ENSG00000005893	-0.0917591	0.942423	no	LAMP2
ENSG00000005961	-1.58323	0.000204247	down	ITGA2B
ENSG00000005981	1.3483	0.0148315	up	ASB4
ENSG00000006007	0.0388126	0.977717	no	GDE1
ENSG00000006015	-0.20352	0.807657	no	REX1BD
ENSG00000006016	-0.361497	0.337361	no	CRLF1
ENSG00000006025	-0.28511	0.795116	no	AC003665.1
ENSG00000006042	-0.0198304	0.995485	no	TMEM98
ENSG00000006047	-0.827067	0.508352	no	YBX2
ENSG00000006062	0.262946	0.910867	no	MAP3K14
ENSG00000006118	-0.3454	0.332483	no	TMEM132A
ENSG00000006125	-0.050392	0.969271	no	AP2B1
ENSG00000006194	-0.00397239	0.998807	no	ZNF263
ENSG00000006210	-0.215228	0.781618	no	CX3CL1
ENSG00000006282	-0.0301022	0.988667	no	SPATA20
ENSG00000006327	0.776643	0.839205	no	TNFRSF12A
ENSG00000006377	0.290337	0.780588	no	DLX6
ENSG00000006432	0.212662	0.905211	no	MAP3K9
ENSG00000006451	-0.0245507	0.990422	no	RALA
ENSG00000006453	0.197791	0.926727	no	BAIAP2L1
ENSG00000006459	-0.257338	0.577107	no	KDM7A
ENSG00000006468	0.883054	0.807428	no	ETV1
ENSG00000006530	-0.00375011	0.998577	no	AGK
ENSG00000006534	-0.629201	0.201742	no	ALDH3B1
ENSG00000006576	0.20727	0.769253	no	PHTF2
ENSG00000006607	0.0394964	0.986029	no	FARP2
ENSG00000006625	-0.103611	0.952936	no	GGCT
ENSG00000006634	-0.0154783	0.995609	no	DBF4
ENSG00000006652	0.473649	0.588507	no	IFRD1
ENSG00000006695	0.204898	0.865682	no	COX10
ENSG00000006704	0.219629	0.683052	no	GTF2IRD1
ENSG00000006712	0.0582941	0.969918	no	PAF1
ENSG00000006715	-0.0665428	0.957744	no	VPS41
ENSG00000006740	-0.296575	0.631454	no	ARHGAP44
ENSG00000006744	0.187254	0.923798	no	ELAC2
ENSG00000006756	-0.126412	0.952885	no	ARSD
ENSG00000006757	0.116697	0.912745	no	PNPLA4
ENSG00000006831	0.074006	0.955266	no	ADIPOR2
ENSG00000006837	0.459971	0.786957	no	CDKL3
ENSG00000007001	0.352903	0.952936	no	UPP2
ENSG00000007047	-0.457416	0.531011	no	MARK4
ENSG00000007062	0.250008	0.826535	no	PROM1
ENSG00000007080	0.0639239	0.97272	no	CCDC124
ENSG00000007168	0.298025	0.481003	no	PAFAH1B1
ENSG00000007202	-0.014563	0.993927	no	KIAA0100
ENSG00000007237	-0.438401	0.836204	no	GAS7
ENSG00000007255	-0.779301	0.0160966	no	TRAPPC6A
ENSG00000007264	-0.948124	0.769253	no	MATK
ENSG00000007314	-0.743955	0.906092	no	SCN4A
ENSG00000007341	0.126412	0.897251	no	ST7L
ENSG00000007372	0.474628	0.949257	no	PAX6
ENSG00000007376	0.157951	0.931313	no	RPUSD1
ENSG00000007384	0.298205	0.761246	no	RHBDF1
ENSG00000007392	-0.111551	0.949257	no	LUC7L
ENSG00000007402	0.673164	0.910646	no	CACNA2D2
ENSG00000007516	-0.623993	0.0294081	no	BAIAP3
ENSG00000007520	-0.0649682	0.97386	no	TSR3
ENSG00000007541	0.0192641	0.99604	no	PIGQ
ENSG00000007545	0.175983	0.910867	no	CRAMP1
ENSG00000007866	-0.105817	0.931313	no	TEAD3
ENSG00000007923	0.300288	0.38083	no	DNAJC11
ENSG00000007944	0.0560592	0.987109	no	MYLIP
ENSG00000007952	0.329981	0.958697	no	NOX1
ENSG00000007968	-0.32288	0.702757	no	E2F2
ENSG00000008018	-0.0962479	0.963908	no	PSMB1
ENSG00000008083	0.0377931	0.990994	no	JARID2
ENSG00000008086	-0.060399	0.974462	no	CDKL5
ENSG00000008128	-0.0583091	0.983442	no	CDK11A
ENSG00000008130	-0.102944	0.926403	no	NADK
ENSG00000008226	-0.0873327	0.990422	no	DLEC1
ENSG00000008256	0.404426	0.543252	no	CYTH3
ENSG00000008277	-0.140483	0.963413	no	ADAM22
ENSG00000008282	0.0618469	0.969407	no	SYPL1
ENSG00000008283	-0.300741	0.832695	no	CYB561
ENSG00000008294	0.0986537	0.951029	no	SPAG9
ENSG00000008300	-0.0414022	0.985481	no	CELSR3
ENSG00000008311	-0.305895	0.600146	no	AASS
ENSG00000008323	-0.251465	0.911985	no	PLEKHG6
ENSG00000008324	0.0486716	0.982457	no	SS18L2
ENSG00000008382	-0.359175	0.277636	no	MPND
ENSG00000008394	-0.52188	0.53351	no	MGST1
ENSG00000008405	0.200945	0.912745	no	CRY1
ENSG00000008438	-0.149252	0.988159	no	PGLYRP1
ENSG00000008441	0.022755	0.990994	no	NFIX
ENSG00000008513	-0.206144	0.881392	no	ST3GAL1
ENSG00000008516	-0.0984949	0.990133	no	MMP25
ENSG00000008517	0.113437	0.969407	no	IL32
ENSG00000008710	-0.270631	0.562236	no	PKD1
ENSG00000008735	0.749998	0.000302781	no	MAPK8IP2
ENSG00000008838	0.238551	0.630806	no	MED24
ENSG00000008853	0.0764023	0.963413	no	RHOBTB2
ENSG00000008869	0.151628	0.842973	no	HEATR5B
ENSG00000008952	0.125835	0.9205	no	SEC62
ENSG00000008988	-0.30286	0.290314	no	RPS20
ENSG00000009307	-0.168584	0.811861	no	CSDE1
ENSG00000009335	0.0704352	0.977717	no	UBE3C
ENSG00000009413	0.34507	0.234856	no	REV3L
ENSG00000009724	0.0105101	0.997787	no	MASP2
ENSG00000009765	0.596878	0.935665	no	IYD
ENSG00000009780	0.0805	0.975415	no	FAM76A
ENSG00000009830	0.155928	0.883486	no	POMT2
ENSG00000009844	0.119995	0.925738	no	VTA1
ENSG00000009950	-0.0824912	0.982457	no	MLXIPL
ENSG00000009954	0.18479	0.877661	no	BAZ1B
ENSG00000010017	0.0210513	0.990994	no	RANBP9
ENSG00000010072	0.157484	0.942423	no	SPRTN
ENSG00000010165	0.177457	0.94015	no	EEF1AKNMT
ENSG00000010219	0.102844	0.952906	no	DYRK4
ENSG00000010244	0.113191	0.949257	no	ZNF207
ENSG00000010256	-0.0425453	0.97386	no	UQCRC1
ENSG00000010270	-0.0326739	0.988177	no	STARD3NL
ENSG00000010278	0.0507066	0.97538	no	CD9
ENSG00000010292	-0.200173	0.91977	no	NCAPD2
ENSG00000010295	-0.015372	0.995924	no	IFFO1
ENSG00000010310	-0.720104	0.761246	no	GIPR
ENSG00000010318	-0.0386382	0.991895	no	PHF7
ENSG00000010319	-0.177745	0.890752	no	SEMA3G
ENSG00000010322	-0.0645715	0.965993	no	NISCH
ENSG00000010327	-0.13981	0.977258	no	STAB1
ENSG00000010361	-0.529977	0.925738	no	FUZ
ENSG00000010379	1.12682	0.612314	no	SLC6A13
ENSG00000010404	0.527765	0.535196	no	IDS
ENSG00000010539	0.0346278	0.98898	no	ZNF200
ENSG00000010610	-1.17126	0.173763	no	CD4
ENSG00000010626	-0.291333	0.835713	no	LRRC23
ENSG00000010704	-0.322877	0.832303	no	HFE
ENSG00000010803	-0.00423774	0.99806	no	SCMH1
ENSG00000010810	0.0064128	0.997787	no	FYN
ENSG00000010818	0.173394	0.917305	no	HIVEP2
ENSG00000011007	0.172322	0.95334	no	ELOA
ENSG00000011009	0.158292	0.862502	no	LYPLA2
ENSG00000011021	0.142088	0.949167	no	CLCN6
ENSG00000011105	-0.340358	0.413331	no	TSPAN9
ENSG00000011114	-0.0494317	0.984095	no	BTBD7
ENSG00000011132	-0.0793502	0.962775	no	APBA3
ENSG00000011143	-0.00731608	0.997757	no	MKS1
ENSG00000011198	0.336993	0.834097	no	ABHD5
ENSG00000011243	0.123386	0.949257	no	AKAP8L
ENSG00000011258	-0.436154	0.688108	no	MBTD1
ENSG00000011260	0.341292	0.471813	no	UTP18
ENSG00000011275	-0.0194628	0.995571	no	RNF216
ENSG00000011295	-0.0616885	0.975415	no	TTC19
ENSG00000011304	0.160194	0.800466	no	PTBP1
ENSG00000011332	0.110118	0.949113	no	DPF1
ENSG00000011347	-0.296366	0.737305	no	SYT7
ENSG00000011376	0.279628	0.623441	no	LARS2
ENSG00000011405	0.3467	0.223008	no	PIK3C2A
ENSG00000011422	-0.0157032	0.997564	no	PLAUR
ENSG00000011426	0.0467378	0.982457	no	ANLN
ENSG00000011451	0.40807	0.103757	no	WIZ
ENSG00000011454	-0.0982372	0.954626	no	RABGAP1
ENSG00000011478	-0.599327	0.103755	no	QPCTL
ENSG00000011485	0.188359	0.769253	no	PPP5C
ENSG00000011523	-0.150437	0.865682	no	CEP68
ENSG00000011566	-0.063448	0.968836	no	MAP4K3
ENSG00000011590	0.158519	0.982457	no	ZBTB32
ENSG00000011638	0.269871	0.876522	no	TMEM159
ENSG00000012048	-0.309825	0.56571	no	BRCA1
ENSG00000012061	0.164351	0.848467	no	ERCC1
ENSG00000012171	-0.131469	0.897196	no	SEMA3B
ENSG00000012174	0.0750329	0.970082	no	MBTPS2
ENSG00000012211	0.0898558	0.977717	no	PRICKLE3
ENSG00000012232	0.148333	0.881353	no	EXTL3
ENSG00000012504	0.551866	0.750879	no	NR1H4
ENSG00000012660	-0.140333	0.92014	no	ELOVL5
ENSG00000012817	-0.0386648	0.979911	no	KDM5D
ENSG00000012822	-0.477395	0.774057	no	CALCOCO1
ENSG00000012963	0.0561444	0.979446	no	UBR7
ENSG00000012983	0.0481977	0.990422	no	MAP4K5
ENSG00000013016	0.31701	0.862675	no	EHD3
ENSG00000013275	0.136149	0.952936	no	PSMC4
ENSG00000013288	-0.0341483	0.982457	no	MAN2B2
ENSG00000013297	-0.717789	0.512934	no	CLDN11
ENSG00000013306	-0.104134	0.942423	no	SLC25A39
ENSG00000013364	0.775514	0.000441526	no	MVP
ENSG00000013374	0.00887689	0.99604	no	NUB1
ENSG00000013375	-0.117199	0.9205	no	PGM3
ENSG00000013392	0.0279092	0.992753	no	RWDD2A
ENSG00000013441	-0.0124026	0.995727	no	CLK1
ENSG00000013503	-0.0325013	0.990332	no	POLR3B
ENSG00000013523	-0.13863	0.949897	no	ANGEL1
ENSG00000013561	0.455357	0.759719	no	RNF14
ENSG00000013563	-0.259535	0.806001	no	DNASE1L1
ENSG00000013573	-0.179189	0.711186	no	DDX11
ENSG00000013583	-0.47355	0.169753	no	HEBP1
ENSG00000013588	2.29457	2.14e-06	up	GPRC5A
ENSG00000013619	2.21903	0.192116	no	MAMLD1
ENSG00000013810	-0.116805	0.922686	no	TACC3
ENSG00000014123	0.148509	0.814893	no	UFL1
ENSG00000014138	-0.173315	0.94015	no	POLA2
ENSG00000014164	0.330772	0.51426	no	ZC3H3
ENSG00000014216	0.224138	0.757742	no	CAPN1
ENSG00000014641	-0.12182	0.935031	no	MDH1
ENSG00000014824	0.177556	0.860026	no	SLC30A9
ENSG00000014914	0.240252	0.869206	no	MTMR11
ENSG00000014919	-0.0786675	0.96078	no	COX15
ENSG00000015133	0.331192	0.56571	no	CCDC88C
ENSG00000015153	0.187314	0.860026	no	YAF2
ENSG00000015171	0.292103	0.811861	no	ZMYND11
ENSG00000015285	-0.549193	0.874233	no	WAS
ENSG00000015413	-0.140522	0.95334	no	DPEP1
ENSG00000015475	-0.26278	0.84936	no	BID
ENSG00000015479	-0.290375	0.722525	no	MATR3
ENSG00000015520	0.29312	0.769253	no	NPC1L1
ENSG00000015532	-0.14374	0.946662	no	XYLT2
ENSG00000015568	0.31161	0.952936	no	RGPD5
ENSG00000015676	0.0542114	0.966014	no	NUDCD3
ENSG00000016391	-0.183207	0.856337	no	CHDH
ENSG00000016864	-0.107344	0.974462	no	GLT8D1
ENSG00000017260	-0.155462	0.870702	no	ATP2C1
ENSG00000017483	0.341125	0.519032	no	SLC38A5
ENSG00000017797	0.0666533	0.965817	no	RALBP1
ENSG00000018189	-0.0132254	0.997564	no	RUFY3
ENSG00000018280	-0.613116	0.539188	no	SLC11A1
ENSG00000018408	-0.266799	0.577473	no	WWTR1
ENSG00000018510	-2e-05	0.999878	no	AGPS
ENSG00000018610	-0.0862321	0.969407	no	CXorf56
ENSG00000018699	0.13573	0.94015	no	TTC27
ENSG00000018869	0.375	0.85708	no	ZNF582
ENSG00000019102	-0.208434	0.921061	no	VSIG2
ENSG00000019144	-0.0033629	0.998577	no	PHLDB1
ENSG00000019186	-0.201459	0.98898	no	CYP24A1
ENSG00000019485	0.226109	0.761246	no	PRDM11
ENSG00000019505	1.76292	0.4803	no	SYT13
ENSG00000019582	-0.403638	0.279869	no	CD74
ENSG00000019995	0.112331	0.942423	no	ZRANB1
ENSG00000020129	0.214801	0.85708	no	NCDN
ENSG00000020181	-0.0818495	0.990747	no	ADGRA2
ENSG00000020256	0.0764727	0.956954	no	ZFP64
ENSG00000020426	0.0950532	0.942423	no	MNAT1
ENSG00000020577	0.519424	0.380824	no	SAMD4A
ENSG00000020633	0.0840773	0.98487	no	RUNX3
ENSG00000020922	-0.156064	0.928779	no	MRE11
ENSG00000021300	-0.2272	0.8606	no	PLEKHB1
ENSG00000021355	0.15334	0.814565	no	SERPINB1
ENSG00000021461	-0.716362	0.895637	no	CYP3A43
ENSG00000021488	-0.167863	0.952906	no	SLC7A9
ENSG00000021574	0.14009	0.845729	no	SPAST
ENSG00000021776	0.0304931	0.990994	no	AQR
ENSG00000021826	-0.327339	0.639047	no	CPS1
ENSG00000021852	0.390245	0.549664	no	C8B
ENSG00000022277	0.111129	0.942653	no	RTF2
ENSG00000022567	2.20741	0.0391232	up	SLC45A4
ENSG00000022840	-0.0470659	0.977013	no	RNF10
ENSG00000022976	0.132154	0.959351	no	ZNF839
ENSG00000023041	0.0334787	0.985298	no	ZDHHC6
ENSG00000023171	0.869059	0.827503	no	GRAMD1B
ENSG00000023191	0.00851882	0.997787	no	RNH1
ENSG00000023228	0.0129082	0.994128	no	NDUFS1
ENSG00000023287	0.0801061	0.958697	no	RB1CC1
ENSG00000023318	0.0485182	0.97538	no	ERP44
ENSG00000023330	-0.197225	0.945903	no	ALAS1
ENSG00000023445	-0.527162	0.615548	no	BIRC3
ENSG00000023516	-0.112615	0.910507	no	AKAP11
ENSG00000023572	0.318295	0.46581	no	GLRX2
ENSG00000023608	0.000129347	0.999851	no	SNAPC1
ENSG00000023697	-0.169815	0.760525	no	DERA
ENSG00000023734	0.149474	0.935168	no	STRAP
ENSG00000023839	-0.549898	0.478964	no	ABCC2
ENSG00000023892	0.119737	0.952936	no	DEF6
ENSG00000023902	0.183338	0.926403	no	PLEKHO1
ENSG00000023909	-0.94805	0.776888	no	GCLM
ENSG00000024048	0.218491	0.780588	no	UBR2
ENSG00000024422	-0.159682	0.97272	no	EHD2
ENSG00000024526	-0.0059854	0.997787	no	DEPDC1
ENSG00000024862	-0.214614	0.915538	no	CCDC28A
ENSG00000025039	0.766185	0.12404	no	RRAGD
ENSG00000025156	-0.0460039	0.977717	no	HSF2
ENSG00000025293	-0.00506444	0.997787	no	PHF20
ENSG00000025423	-0.987972	0.202657	no	HSD17B6
ENSG00000025434	-0.207396	0.845795	no	NR1H3
ENSG00000025708	0.246918	0.780425	no	TYMP
ENSG00000025770	0.00793426	0.996907	no	NCAPH2
ENSG00000025772	0.383986	0.612193	no	TOMM34
ENSG00000025796	0.0327496	0.985233	no	SEC63
ENSG00000025800	-0.102585	0.957868	no	KPNA6
ENSG00000026036	-0.320218	0.777128	no	RTEL1-TNFRSF6B
ENSG00000026103	0.0300202	0.995609	no	FAS
ENSG00000026297	-0.853352	0.00809108	no	RNASET2
ENSG00000026652	0.274716	0.965817	no	AGPAT4
ENSG00000026950	-0.723744	0.51426	no	BTN3A1
ENSG00000027001	0.151717	0.891712	no	MIPEP
ENSG00000027075	0.108211	0.979446	no	PRKCH
ENSG00000027697	0.140812	0.869206	no	IFNGR1
ENSG00000027847	-0.0320018	0.985298	no	B4GALT7
ENSG00000027869	-0.0640821	0.982457	no	SH2D2A
ENSG00000028116	0.352993	0.776888	no	VRK2
ENSG00000028203	-0.0537083	0.982457	no	VEZT
ENSG00000028277	0.418258	0.926403	no	POU2F2
ENSG00000028310	-0.191036	0.951029	no	BRD9
ENSG00000028528	0.1185	0.965993	no	SNX1
ENSG00000028839	0.179051	0.866655	no	TBPL1
ENSG00000029153	-0.0060666	0.997787	no	ARNTL2
ENSG00000029363	0.0908147	0.969407	no	BCLAF1
ENSG00000029364	-0.0733921	0.963908	no	SLC39A9
ENSG00000029639	-0.0156156	0.99604	no	TFB1M
ENSG00000029725	0.00566497	0.997787	no	RABEP1
ENSG00000029993	-0.0131034	0.995485	no	HMGB3
ENSG00000030066	0.0601093	0.963524	no	NUP160
ENSG00000030110	0.212283	0.880329	no	BAK1
ENSG00000030419	0.219892	0.963413	no	IKZF2
ENSG00000030582	-0.355349	0.172849	no	GRN
ENSG00000031003	0.0539708	0.98155	no	FAM13B
ENSG00000031691	-0.254076	0.771211	no	CENPQ
ENSG00000031698	-0.211095	0.85076	no	SARS
ENSG00000031823	0.0230344	0.990994	no	RANBP3
ENSG00000032219	0.0630685	0.98487	no	ARID4A
ENSG00000032389	0.0198659	0.990994	no	EIPR1
ENSG00000032444	-0.000381113	0.999662	no	PNPLA6
ENSG00000032742	0.0507305	0.977717	no	IFT88
ENSG00000033011	0.191194	0.769253	no	ALG1
ENSG00000033030	0.174976	0.786957	no	ZCCHC8
ENSG00000033050	0.121502	0.973605	no	ABCF2
ENSG00000033100	-0.268606	0.883486	no	CHPF2
ENSG00000033122	-0.0183336	0.997564	no	LRRC7
ENSG00000033170	0.92841	0.0106549	no	FUT8
ENSG00000033178	0.260121	0.455883	no	UBA6
ENSG00000033327	0.0490748	0.980705	no	GAB2
ENSG00000033627	0.164428	0.843863	no	ATP6V0A1
ENSG00000033800	0.208426	0.667591	no	PIAS1
ENSG00000033867	0.144899	0.949257	no	SLC4A7
ENSG00000034053	-0.11523	0.949257	no	APBA2
ENSG00000034152	0.254993	0.890968	no	MAP2K3
ENSG00000034510	0.56495	0.481003	no	TMSB10
ENSG00000034533	-0.144699	0.952885	no	ASTE1
ENSG00000034677	0.159946	0.905348	no	RNF19A
ENSG00000034693	0.0620317	0.97272	no	PEX3
ENSG00000034713	-0.206072	0.748139	no	GABARAPL2
ENSG00000035115	-0.584353	0.150089	no	SH3YL1
ENSG00000035141	0.214752	0.620379	no	FAM136A
ENSG00000035403	0.346367	0.703464	no	VCL
ENSG00000035499	-0.13743	0.942423	no	DEPDC1B
ENSG00000035664	-0.135708	0.980765	no	DAPK2
ENSG00000035681	0.0356579	0.991895	no	NSMAF
ENSG00000035687	-0.092955	0.942653	no	ADSS
ENSG00000035862	0.290502	0.931313	no	TIMP2
ENSG00000035928	-0.158752	0.936449	no	RFC1
ENSG00000036054	-0.0234102	0.991116	no	TBC1D23
ENSG00000036257	0.114595	0.963908	no	CUL3
ENSG00000036473	0.252295	0.97272	no	OTC
ENSG00000036549	0.100016	0.959934	no	AC118549.1
ENSG00000036672	0.383043	0.400347	no	USP2
ENSG00000037042	-0.113165	0.964828	no	TUBG2
ENSG00000037241	0.200345	0.86111	no	RPL26L1
ENSG00000037474	-0.0148606	0.997757	no	NSUN2
ENSG00000037637	0.0350597	0.988546	no	FBXO42
ENSG00000037749	-0.0587521	0.975415	no	MFAP3
ENSG00000037757	-0.17516	0.881353	no	MRI1
ENSG00000037897	0.088567	0.97568	no	METTL1
ENSG00000037965	-0.381952	0.952155	no	HOXC8
ENSG00000038002	-0.111291	0.921061	no	AGA
ENSG00000038210	-0.108786	0.931313	no	PI4K2B
ENSG00000038219	0.0211463	0.991895	no	BOD1L1
ENSG00000038274	0.0927942	0.955175	no	MAT2B
ENSG00000038358	0.0264119	0.990133	no	EDC4
ENSG00000038382	0.297375	0.448646	no	TRIO
ENSG00000038427	0.558602	0.493962	no	VCAN
ENSG00000038532	0.194474	0.741109	no	CLEC16A
ENSG00000039068	0.276949	0.900769	no	CDH1
ENSG00000039123	0.313722	0.503401	no	MTREX
ENSG00000039139	0.985395	0.775992	no	DNAH5
ENSG00000039319	0.136445	0.860026	no	ZFYVE16
ENSG00000039523	0.181421	0.769253	no	RIPOR1
ENSG00000039537	-0.473949	0.906697	no	C6
ENSG00000039560	0.133535	0.964469	no	RAI14
ENSG00000039650	-0.21149	0.770493	no	PNKP
ENSG00000040199	0.440099	0.68962	no	PHLPP2
ENSG00000040275	0.145573	0.894215	no	SPDL1
ENSG00000040341	-0.0181525	0.992753	no	STAU2
ENSG00000040487	0.230148	0.912745	no	PQLC2
ENSG00000040531	0.19437	0.85457	no	CTNS
ENSG00000040608	1.25582	0.172976	no	RTN4R
ENSG00000040633	0.153748	0.952976	no	PHF23
ENSG00000040933	-0.0125039	0.995727	no	INPP4A
ENSG00000041357	-0.0390044	0.986029	no	PSMA4
ENSG00000041802	0.103882	0.977717	no	LSG1
ENSG00000041880	0.303374	0.339852	no	PARP3
ENSG00000041988	0.147894	0.919302	no	THAP3
ENSG00000042062	-0.0743376	0.990994	no	RIPOR3
ENSG00000042088	0.0933211	0.949897	no	TDP1
ENSG00000042286	-0.364225	0.703464	no	AIFM2
ENSG00000042317	-0.48321	0.661271	no	SPATA7
ENSG00000042429	0.168426	0.925242	no	MED17
ENSG00000042445	0.158144	0.917305	no	RETSAT
ENSG00000042493	-0.2082	0.843863	no	CAPG
ENSG00000042753	0.00042575	0.999532	no	AP2S1
ENSG00000042781	-0.531601	0.949257	no	USH2A
ENSG00000043093	0.0984406	0.942558	no	DCUN1D1
ENSG00000043143	0.294714	0.473063	no	JADE2
ENSG00000043355	0.0747049	0.990747	no	ZIC2
ENSG00000043514	0.203534	0.851934	no	TRIT1
ENSG00000044090	-0.193954	0.855888	no	CUL7
ENSG00000044115	0.119305	0.944268	no	CTNNA1
ENSG00000044446	-0.416456	0.632053	no	PHKA2
ENSG00000044459	0.213287	0.789757	no	CNTLN
ENSG00000044574	-0.0334046	0.985125	no	HSPA5
ENSG00000046604	0.139612	0.874814	no	DSG2
ENSG00000046647	-0.209074	0.817855	no	GEMIN8
ENSG00000046651	-0.124822	0.935253	no	OFD1
ENSG00000046653	0.367547	0.85708	no	GPM6B
ENSG00000047056	-0.150818	0.913113	no	WDR37
ENSG00000047188	0.300582	0.405983	no	YTHDC2
ENSG00000047230	0.0692119	0.965993	no	CTPS2
ENSG00000047249	0.182842	0.860423	no	ATP6V1H
ENSG00000047315	0.0869128	0.952976	no	POLR2B
ENSG00000047346	0.157743	0.949257	no	FAM214A
ENSG00000047365	1.12872	0.376959	no	ARAP2
ENSG00000047410	0.0306063	0.988065	no	TPR
ENSG00000047457	-0.594894	0.0305173	no	CP
ENSG00000047578	0.147592	0.921061	no	KIAA0556
ENSG00000047579	0.139934	0.912745	no	DTNBP1
ENSG00000047621	0.184864	0.949897	no	C12orf4
ENSG00000047634	0.0829435	0.95584	no	SCML1
ENSG00000047644	0.749359	0.241446	no	WWC3
ENSG00000047662	0.503493	0.906697	no	FAM184B
ENSG00000047849	0.0822335	0.958697	no	MAP4
ENSG00000047932	0.137356	0.84244	no	GOPC
ENSG00000048028	-0.0650724	0.97538	no	USP28
ENSG00000048052	3.70445	1.08e-06	up	HDAC9
ENSG00000048140	0.286585	0.476891	no	TSPAN17
ENSG00000048162	0.140185	0.969407	no	NOP16
ENSG00000048342	0.513555	0.200227	no	CC2D2A
ENSG00000048392	0.121657	0.928252	no	RRM2B
ENSG00000048405	0.272095	0.909771	no	ZNF800
ENSG00000048471	-0.197205	0.82441	no	SNX29
ENSG00000048544	0.431064	0.52313	no	MRPS10
ENSG00000048649	0.446646	0.0359749	no	RSF1
ENSG00000048707	-0.122016	0.944095	no	VPS13D
ENSG00000048828	0.11172	0.944268	no	FAM120A
ENSG00000048991	0.141838	0.848467	no	R3HDM1
ENSG00000049089	-0.500321	0.0709474	no	COL9A2
ENSG00000049130	0.73234	0.174869	no	KITLG
ENSG00000049167	-0.0697354	0.969407	no	ERCC8
ENSG00000049192	-0.631466	0.574389	no	ADAMTS6
ENSG00000049239	-0.151945	0.951029	no	H6PD
ENSG00000049245	-0.0173699	0.993193	no	VAMP3
ENSG00000049246	-0.0441504	0.982457	no	PER3
ENSG00000049249	0.694321	0.914565	no	TNFRSF9
ENSG00000049283	-0.0709032	0.991895	no	EPN3
ENSG00000049323	1.36894	0.000452759	up	LTBP1
ENSG00000049449	-0.342299	0.789242	no	RCN1
ENSG00000049540	-0.714651	0.621762	no	ELN
ENSG00000049541	0.126327	0.911985	no	RFC2
ENSG00000049618	0.357466	0.153947	no	ARID1B
ENSG00000049656	0.260425	0.740261	no	CLPTM1L
ENSG00000049759	-0.195216	0.890968	no	NEDD4L
ENSG00000049768	-0.810527	0.85708	no	FOXP3
ENSG00000049769	0.639018	0.777128	no	PPP1R3F
ENSG00000049860	0.11001	0.942423	no	HEXB
ENSG00000049883	0.1109	0.921061	no	PTCD2
ENSG00000050130	0.0508543	0.975415	no	JKAMP
ENSG00000050165	1.79793	0.356434	no	DKK3
ENSG00000050327	0.385355	0.86111	no	ARHGEF5
ENSG00000050344	-0.17915	0.92155	no	NFE2L3
ENSG00000050393	0.0833582	0.963413	no	MCUR1
ENSG00000050405	0.126391	0.965817	no	LIMA1
ENSG00000050426	-0.41594	0.336317	no	LETMD1
ENSG00000050555	-0.480557	0.826535	no	LAMC3
ENSG00000050748	-0.144853	0.890802	no	MAPK9
ENSG00000050820	0.295656	0.921544	no	BCAR1
ENSG00000051009	-0.114357	0.942423	no	FAM160A2
ENSG00000051108	-0.239755	0.764131	no	HERPUD1
ENSG00000051128	0.14956	0.876522	no	HOMER3
ENSG00000051180	-0.102434	0.931313	no	RAD51
ENSG00000051341	-0.209727	0.77219	no	POLQ
ENSG00000051382	-0.165851	0.829427	no	PIK3CB
ENSG00000051523	-0.44243	0.0537766	no	CYBA
ENSG00000051596	-0.301091	0.475686	no	THOC3
ENSG00000051620	0.00949094	0.997132	no	HEBP2
ENSG00000051825	-0.141909	0.910867	no	MPHOSPH9
ENSG00000052126	0.325812	0.576482	no	PLEKHA5
ENSG00000052344	-1.39522	9.37e-06	down	PRSS8
ENSG00000052723	-0.0227001	0.990994	no	SIKE1
ENSG00000052749	0.364265	0.876096	no	RRP12
ENSG00000052795	-0.168223	0.921061	no	FNIP2
ENSG00000052802	0.103419	0.958697	no	MSMO1
ENSG00000052841	0.0251484	0.990422	no	TTC17
ENSG00000053108	-0.441103	0.846492	no	FSTL4
ENSG00000053254	-0.518436	0.223154	no	FOXN3
ENSG00000053371	-0.236052	0.620688	no	AKR7A2
ENSG00000053372	0.163917	0.949257	no	MRTO4
ENSG00000053438	-0.0954528	0.974462	no	NNAT
ENSG00000053501	-0.035447	0.991262	no	USE1
ENSG00000053702	-0.436504	0.723995	no	NRIP2
ENSG00000053747	0.0677308	0.990994	no	LAMA3
ENSG00000053770	0.250363	0.573592	no	AP5M1
ENSG00000053900	-0.0138284	0.995924	no	ANAPC4
ENSG00000054116	-0.0119141	0.995924	no	TRAPPC3
ENSG00000054118	-0.0682595	0.965993	no	THRAP3
ENSG00000054148	-0.0471352	0.977915	no	PHPT1
ENSG00000054179	-0.997556	1.19e-06	no	ENTPD2
ENSG00000054267	0.226633	0.539161	no	ARID4B
ENSG00000054277	0.406885	0.529165	no	OPN3
ENSG00000054282	0.275846	0.862681	no	SDCCAG8
ENSG00000054356	-1.06362	0.47597	no	PTPRN
ENSG00000054392	-0.27273	0.806921	no	HHAT
ENSG00000054523	-0.0337003	0.982457	no	KIF1B
ENSG00000054598	0.239035	0.984632	no	FOXC1
ENSG00000054611	-0.0755744	0.958697	no	TBC1D22A
ENSG00000054654	0.0998	0.958697	no	SYNE2
ENSG00000054690	0.077488	0.965993	no	PLEKHH1
ENSG00000054793	-0.224139	0.76966	no	ATP9A
ENSG00000054938	-0.238771	0.963413	no	CHRDL2
ENSG00000054965	-0.066208	0.982457	no	FAM168A
ENSG00000054967	-0.0466478	0.991895	no	RELT
ENSG00000055044	0.13924	0.960074	no	NOP58
ENSG00000055070	0.186341	0.855541	no	SZRD1
ENSG00000055118	2.24603	0.00439157	up	KCNH2
ENSG00000055130	0.108647	0.951029	no	CUL1
ENSG00000055147	0.0635842	0.97538	no	FAM114A2
ENSG00000055163	0.097854	0.969407	no	CYFIP2
ENSG00000055208	0.0911869	0.925425	no	TAB2
ENSG00000055211	-0.112749	0.942423	no	GINM1
ENSG00000055332	-0.198898	0.743982	no	EIF2AK2
ENSG00000055483	0.240221	0.942423	no	USP36
ENSG00000055609	0.303624	0.587585	no	KMT2C
ENSG00000055917	0.00474943	0.997787	no	PUM2
ENSG00000055950	-0.0542135	0.969407	no	MRPL43
ENSG00000055957	-0.175209	0.965993	no	ITIH1
ENSG00000056050	0.0793759	0.964469	no	HPF1
ENSG00000056097	0.172765	0.945903	no	ZFR
ENSG00000056277	0.166066	0.883486	no	ZNF280C
ENSG00000056558	1.1507	0.00113219	up	TRAF1
ENSG00000056586	0.130863	0.881546	no	RC3H2
ENSG00000056736	-0.483491	0.168366	no	IL17RB
ENSG00000056972	-0.308011	0.8606	no	TRAF3IP2
ENSG00000056998	-0.0455645	0.990994	no	GYG2
ENSG00000057019	0.916971	0.000297778	no	DCBLD2
ENSG00000057252	0.0316647	0.990747	no	SOAT1
ENSG00000057294	0.309457	0.842772	no	PKP2
ENSG00000057593	-0.741865	0.194774	no	F7
ENSG00000057608	-0.0177024	0.991772	no	GDI2
ENSG00000057663	0.13178	0.949897	no	ATG5
ENSG00000057757	-0.326254	0.90634	no	PITHD1
ENSG00000057935	-0.202127	0.845113	no	MTA3
ENSG00000058056	0.0685611	0.965817	no	USP13
ENSG00000058063	0.144098	0.8606	no	ATP11B
ENSG00000058091	1.14285	0.330593	no	CDK14
ENSG00000058262	0.06476	0.97029	no	SEC61A1
ENSG00000058272	0.201076	0.855714	no	PPP1R12A
ENSG00000058335	-0.0142771	0.997787	no	RASGRF1
ENSG00000058404	0.124004	0.988833	no	CAMK2B
ENSG00000058453	-0.156548	0.90634	no	CROCC
ENSG00000058600	0.00157152	0.999521	no	POLR3E
ENSG00000058668	-0.241824	0.528092	no	ATP2B4
ENSG00000058673	0.648118	0.881546	no	ZC3H11A
ENSG00000058729	0.455522	0.265874	no	RIOK2
ENSG00000058799	0.103277	0.951029	no	YIPF1
ENSG00000058804	-0.0451844	0.982457	no	NDC1
ENSG00000058866	-0.34945	0.857077	no	DGKG
ENSG00000059122	-0.0208719	0.992753	no	FLYWCH1
ENSG00000059145	-0.690069	0.0350225	no	UNKL
ENSG00000059377	-0.399355	0.428814	no	TBXAS1
ENSG00000059378	0.0491366	0.98155	no	PARP12
ENSG00000059573	-0.113777	0.952936	no	ALDH18A1
ENSG00000059588	-0.0753486	0.97272	no	TARBP1
ENSG00000059691	0.199615	0.820312	no	GATB
ENSG00000059728	0.781884	0.0701536	no	MXD1
ENSG00000059758	0.138267	0.929657	no	CDK17
ENSG00000059769	-0.209742	0.929339	no	DNAJC25
ENSG00000059804	-0.657447	0.169753	no	SLC2A3
ENSG00000059915	0.0858923	0.989771	no	PSD
ENSG00000060069	0.134847	0.955175	no	CTDP1
ENSG00000060138	-0.342995	0.815611	no	YBX3
ENSG00000060237	-0.15724	0.912745	no	WNK1
ENSG00000060339	0.415706	0.0644909	no	CCAR1
ENSG00000060491	-0.0107954	0.995485	no	OGFR
ENSG00000060566	-0.481027	0.716211	no	CREB3L3
ENSG00000060642	-0.411427	0.652662	no	PIGV
ENSG00000060656	-0.23527	0.694029	no	PTPRU
ENSG00000060688	0.316806	0.410968	no	SNRNP40
ENSG00000060749	0.309171	0.630788	no	QSER1
ENSG00000060762	0.438563	0.622295	no	MPC1
ENSG00000060971	-0.0707587	0.97029	no	ACAA1
ENSG00000060982	-0.438222	0.359318	no	BCAT1
ENSG00000061273	0.34789	0.630523	no	HDAC7
ENSG00000061656	-1.00485	0.00198089	down	SPAG4
ENSG00000061676	0.0476962	0.982457	no	NCKAP1
ENSG00000061794	0.232263	0.752895	no	MRPS35
ENSG00000061936	0.0147878	0.992753	no	SFSWAP
ENSG00000061938	0.175496	0.927321	no	TNK2
ENSG00000061987	0.0848928	0.949257	no	MON2
ENSG00000062194	0.106566	0.94015	no	GPBP1
ENSG00000062282	0.532052	0.316209	no	DGAT2
ENSG00000062370	-0.214982	0.851065	no	ZNF112
ENSG00000062485	0.0505694	0.979446	no	CS
ENSG00000062524	0.0641935	0.992753	no	LTK
ENSG00000062582	0.309235	0.949519	no	MRPS24
ENSG00000062598	0.106069	0.951029	no	ELMO2
ENSG00000062650	0.104626	0.953552	no	WAPL
ENSG00000062716	-0.0194291	0.992753	no	VMP1
ENSG00000062725	0.156196	0.860026	no	APPBP2
ENSG00000062822	-0.218757	0.755276	no	POLD1
ENSG00000063015	-0.70006	0.876145	no	SEZ6
ENSG00000063046	-0.40859	0.176642	no	EIF4B
ENSG00000063127	0.54838	0.910867	no	SLC6A16
ENSG00000063169	0.132572	0.906697	no	BICRA
ENSG00000063176	0.0469408	0.980705	no	SPHK2
ENSG00000063177	-0.209551	0.640181	no	RPL18
ENSG00000063180	-1.20166	0.318124	no	CA11
ENSG00000063241	-0.211526	0.67864	no	ISOC2
ENSG00000063244	0.191814	0.721857	no	U2AF2
ENSG00000063245	-0.218341	0.743147	no	EPN1
ENSG00000063322	0.0469293	0.974462	no	MED29
ENSG00000063587	-0.0610262	0.966014	no	ZNF275
ENSG00000063601	0.128227	0.960671	no	MTMR1
ENSG00000063660	-0.0582123	0.991895	no	GPC1
ENSG00000063761	0.20207	0.910867	no	ADCK1
ENSG00000063854	-0.23264	0.902685	no	HAGH
ENSG00000063978	-0.121287	0.959351	no	RNF4
ENSG00000064012	0.0307427	0.990994	no	CASP8
ENSG00000064102	0.209911	0.758022	no	INTS13
ENSG00000064115	-0.155993	0.920018	no	TM7SF3
ENSG00000064195	1.61409	0.575926	no	DLX3
ENSG00000064199	0.345446	0.85708	no	SPA17
ENSG00000064225	-0.165425	0.911985	no	ST3GAL6
ENSG00000064270	0.638261	0.837325	no	ATP2C2
ENSG00000064300	1.1483	0.157281	no	NGFR
ENSG00000064309	0.00845345	0.997787	no	CDON
ENSG00000064313	0.430242	0.376959	no	TAF2
ENSG00000064393	-0.119116	0.906697	no	HIPK2
ENSG00000064419	0.299476	0.72503	no	TNPO3
ENSG00000064490	-0.080941	0.966014	no	RFXANK
ENSG00000064545	-0.375167	0.286969	no	TMEM161A
ENSG00000064547	-0.319277	0.832703	no	LPAR2
ENSG00000064601	0.102086	0.942423	no	CTSA
ENSG00000064607	-0.109876	0.910867	no	SUGP2
ENSG00000064651	0.333885	0.82715	no	SLC12A2
ENSG00000064652	0.027327	0.990994	no	SNX24
ENSG00000064666	0.00997365	0.997615	no	CNN2
ENSG00000064687	-0.32958	0.792081	no	ABCA7
ENSG00000064703	0.354466	0.755158	no	DDX20
ENSG00000064726	0.0481517	0.982457	no	BTBD1
ENSG00000064763	-0.421675	0.924407	no	FAR2
ENSG00000064787	-0.311683	0.897251	no	BCAS1
ENSG00000064886	-0.314689	0.951285	no	CHI3L2
ENSG00000064932	0.0165818	0.995727	no	SBNO2
ENSG00000064933	0.0523512	0.974462	no	PMS1
ENSG00000064961	-0.377585	0.36701	no	HMG20B
ENSG00000064995	-0.0424911	0.977785	no	TAF11
ENSG00000064999	0.195249	0.768048	no	ANKS1A
ENSG00000065000	0.1182	0.865682	no	AP3D1
ENSG00000065029	-0.272146	0.769253	no	ZNF76
ENSG00000065054	-0.0699425	0.977785	no	SLC9A3R2
ENSG00000065057	-0.00805453	0.997757	no	NTHL1
ENSG00000065060	-0.00997533	0.997564	no	UHRF1BP1
ENSG00000065135	0.141358	0.913894	no	GNAI3
ENSG00000065150	-0.251962	0.502308	no	IPO5
ENSG00000065154	0.0154904	0.994664	no	OAT
ENSG00000065183	-0.020343	0.996736	no	WDR3
ENSG00000065243	0.240385	0.710058	no	PKN2
ENSG00000065268	0.100762	0.91039	no	WDR18
ENSG00000065308	0.127458	0.883926	no	TRAM2
ENSG00000065320	0.640334	0.811861	no	NTN1
ENSG00000065328	-0.0209141	0.995485	no	MCM10
ENSG00000065357	-0.213269	0.935031	no	DGKA
ENSG00000065361	-0.496727	0.522492	no	ERBB3
ENSG00000065413	1.75665	0.0701536	no	ANKRD44
ENSG00000065427	0.163252	0.876145	no	KARS
ENSG00000065457	-0.0681797	0.98155	no	ADAT1
ENSG00000065485	-0.286392	0.420024	no	PDIA5
ENSG00000065491	0.305281	0.394438	no	TBC1D22B
ENSG00000065518	0.135747	0.892385	no	NDUFB4
ENSG00000065526	0.0865649	0.965933	no	SPEN
ENSG00000065534	0.346284	0.658079	no	MYLK
ENSG00000065548	0.129936	0.946211	no	ZC3H15
ENSG00000065559	0.10063	0.974462	no	MAP2K4
ENSG00000065600	0.500023	0.359585	no	TMEM206
ENSG00000065613	0.217912	0.751275	no	SLK
ENSG00000065615	0.0632859	0.98487	no	CYB5R4
ENSG00000065618	1.52214	0.279869	no	COL17A1
ENSG00000065621	-0.388256	0.460044	no	GSTO2
ENSG00000065665	0.195605	0.79395	no	SEC61A2
ENSG00000065675	0.429141	0.896966	no	PRKCQ
ENSG00000065717	-0.343643	0.963464	no	TLE2
ENSG00000065802	-0.154992	0.780299	no	ASB1
ENSG00000065809	-0.0386806	0.993963	no	FAM107B
ENSG00000065882	-0.38733	0.380902	no	TBC1D1
ENSG00000065883	0.17077	0.905348	no	CDK13
ENSG00000065911	-0.621832	0.141792	no	MTHFD2
ENSG00000065923	-0.201624	0.740697	no	SLC9A7
ENSG00000065970	0.108004	0.935253	no	FOXJ2
ENSG00000065978	-0.0587242	0.973857	no	YBX1
ENSG00000065989	0.0513155	0.977013	no	AC011529.1
ENSG00000066027	-0.036087	0.98579	no	PPP2R5A
ENSG00000066044	0.0688678	0.963413	no	ELAVL1
ENSG00000066056	1.08223	0.557925	no	TIE1
ENSG00000066084	0.304119	0.287422	no	DIP2B
ENSG00000066117	0.0877613	0.964828	no	SMARCD1
ENSG00000066135	0.128313	0.925738	no	KDM4A
ENSG00000066136	-0.0512694	0.969271	no	NFYC
ENSG00000066230	-0.234359	0.974462	no	SLC9A3
ENSG00000066248	-0.346468	0.85637	no	NGEF
ENSG00000066279	-0.0437713	0.987109	no	ASPM
ENSG00000066322	0.633119	0.0169998	no	ELOVL1
ENSG00000066379	-0.161779	0.897251	no	ZNRD1
ENSG00000066422	0.188268	0.952885	no	ZBTB11
ENSG00000066427	-0.11195	0.95334	no	ATXN3
ENSG00000066455	-0.0292538	0.990994	no	GOLGA5
ENSG00000066468	-0.703416	0.839573	no	FGFR2
ENSG00000066557	0.315235	0.522492	no	LRRC40
ENSG00000066583	0.0830486	0.969407	no	ISOC1
ENSG00000066629	0.691453	0.761246	no	EML1
ENSG00000066651	-0.175268	0.800396	no	TRMT11
ENSG00000066654	-0.00635581	0.99806	no	THUMPD1
ENSG00000066697	0.394132	0.799548	no	MSANTD3
ENSG00000066739	0.0958673	0.942423	no	ATG2B
ENSG00000066777	0.0933531	0.939748	no	ARFGEF1
ENSG00000066813	-0.384021	0.894139	no	ACSM2B
ENSG00000066827	0.187102	0.949897	no	ZFAT
ENSG00000066855	0.0207301	0.991884	no	MTFR1
ENSG00000066923	-0.256063	0.881392	no	STAG3
ENSG00000066926	-1.14687	0.106588	no	FECH
ENSG00000066933	0.37832	0.233368	no	MYO9A
ENSG00000067048	-0.21631	0.740697	no	DDX3Y
ENSG00000067057	0.305203	0.973659	no	PFKP
ENSG00000067064	0.249685	0.842973	no	IDI1
ENSG00000067066	0.515328	0.0704548	no	SP100
ENSG00000067082	1.43147	0.389373	no	KLF6
ENSG00000067113	0.118868	0.960909	no	PLPP1
ENSG00000067141	-0.0578057	0.977785	no	NEO1
ENSG00000067167	0.0756091	0.952885	no	TRAM1
ENSG00000067177	-0.101214	0.952936	no	PHKA1
ENSG00000067182	0.040931	0.990133	no	TNFRSF1A
ENSG00000067191	-0.0741935	0.97532	no	CACNB1
ENSG00000067208	0.218702	0.658899	no	EVI5
ENSG00000067221	0.0848493	0.977717	no	STOML1
ENSG00000067225	-0.155778	0.881546	no	PKM
ENSG00000067248	0.458457	0.254213	no	DHX29
ENSG00000067334	0.141813	0.973043	no	DNTTIP2
ENSG00000067365	-0.14243	0.905211	no	METTL22
ENSG00000067369	0.0263498	0.990133	no	TP53BP1
ENSG00000067445	-0.291481	0.774742	no	TRO
ENSG00000067533	0.266531	0.874233	no	RRP15
ENSG00000067560	-0.0122476	0.995733	no	RHOA
ENSG00000067596	-0.0510722	0.973671	no	DHX8
ENSG00000067601	-0.226003	0.935934	no	PMS2P4
ENSG00000067606	-0.123291	0.952936	no	PRKCZ
ENSG00000067646	0.424252	0.721728	no	ZFY
ENSG00000067704	0.0519785	0.979446	no	IARS2
ENSG00000067798	1.36301	0.545409	no	NAV3
ENSG00000067829	-0.0953641	0.949257	no	IDH3G
ENSG00000067836	-0.262381	0.716211	no	ROGDI
ENSG00000067840	0.478097	0.946489	no	PDZD4
ENSG00000067900	0.278925	0.476111	no	ROCK1
ENSG00000067955	-0.0814156	0.975477	no	CBFB
ENSG00000067992	-0.407881	0.560972	no	PDK3
ENSG00000068001	0.0174676	0.993927	no	HYAL2
ENSG00000068024	0.24305	0.724185	no	HDAC4
ENSG00000068028	0.668347	0.185673	no	RASSF1
ENSG00000068078	-0.1712	0.8606	no	FGFR3
ENSG00000068079	-0.11901	0.946244	no	IFI35
ENSG00000068097	0.140209	0.951008	no	HEATR6
ENSG00000068120	0.0108342	0.99604	no	COASY
ENSG00000068137	-0.229239	0.951576	no	PLEKHH3
ENSG00000068305	0.217794	0.598328	no	MEF2A
ENSG00000068308	0.00982845	0.997466	no	OTUD5
ENSG00000068323	0.39239	0.473979	no	TFE3
ENSG00000068354	0.0830867	0.954888	no	TBC1D25
ENSG00000068366	-0.273061	0.832695	no	ACSL4
ENSG00000068383	0.10203	0.938017	no	INPP5A
ENSG00000068394	0.227401	0.705431	no	GPKOW
ENSG00000068400	-0.0298626	0.990994	no	GRIPAP1
ENSG00000068438	0.216441	0.716211	no	FTSJ1
ENSG00000068489	-0.160535	0.949113	no	PRR11
ENSG00000068650	0.164945	0.865682	no	ATP11A
ENSG00000068654	0.23476	0.85708	no	POLR1A
ENSG00000068697	-0.153752	0.881727	no	LAPTM4A
ENSG00000068724	-0.115542	0.878934	no	TTC7A
ENSG00000068745	0.0727008	0.957962	no	IP6K2
ENSG00000068784	0.0501533	0.977717	no	SRBD1
ENSG00000068796	0.310755	0.513988	no	KIF2A
ENSG00000068831	-0.936323	0.836204	no	RASGRP2
ENSG00000068878	0.161389	0.917305	no	PSME4
ENSG00000068885	-0.407902	0.511952	no	IFT80
ENSG00000068903	0.0202638	0.993193	no	SIRT2
ENSG00000068912	-0.136135	0.942275	no	ERLEC1
ENSG00000068971	0.357669	0.807428	no	PPP2R5B
ENSG00000068976	-0.00561741	0.999521	no	PYGM
ENSG00000068985	1.00791	0.627936	no	PAGE1
ENSG00000069011	0.107883	0.974462	no	PITX1
ENSG00000069020	0.127651	0.95334	no	MAST4
ENSG00000069248	0.0313226	0.988394	no	NUP133
ENSG00000069275	-0.13195	0.963413	no	NUCKS1
ENSG00000069329	0.0989895	0.922244	no	VPS35
ENSG00000069345	-0.0108938	0.997303	no	DNAJA2
ENSG00000069399	0.0138789	0.997787	no	BCL3
ENSG00000069424	-0.196126	0.811861	no	KCNAB2
ENSG00000069493	-0.303996	0.942423	no	CLEC2D
ENSG00000069509	0.305661	0.740261	no	FUNDC1
ENSG00000069535	0.117391	0.927672	no	MAOB
ENSG00000069667	-0.577515	0.0285969	no	RORA
ENSG00000069702	-0.00373503	0.999399	no	TGFBR3
ENSG00000069812	2.44307	0.00649388	up	HES2
ENSG00000069849	0.0765149	0.974462	no	ATP1B3
ENSG00000069869	0.205679	0.740636	no	NEDD4
ENSG00000069943	-0.0466047	0.988159	no	PIGB
ENSG00000069956	-0.131243	0.914565	no	MAPK6
ENSG00000069966	0.00215139	0.999136	no	GNB5
ENSG00000069974	0.364483	0.389602	no	RAB27A
ENSG00000070010	0.0183503	0.995924	no	UFD1
ENSG00000070018	-0.00742497	0.997757	no	LRP6
ENSG00000070047	-0.100863	0.974462	no	PHRF1
ENSG00000070061	0.108353	0.96078	no	ELP1
ENSG00000070081	-0.103673	0.952936	no	NUCB2
ENSG00000070087	-0.332941	0.394776	no	PFN2
ENSG00000070159	0.213171	0.673791	no	PTPN3
ENSG00000070214	-0.228311	0.78143	no	SLC44A1
ENSG00000070269	0.00586901	0.997787	no	TMEM260
ENSG00000070366	0.0786769	0.963413	no	SMG6
ENSG00000070367	0.272081	0.674474	no	EXOC5
ENSG00000070371	0.128207	0.946291	no	CLTCL1
ENSG00000070388	-0.220824	0.969271	no	FGF22
ENSG00000070404	-0.0153752	0.997564	no	FSTL3
ENSG00000070413	0.399714	0.0749805	no	DGCR2
ENSG00000070423	-0.233801	0.769253	no	RNF126
ENSG00000070444	0.0399998	0.987109	no	MNT
ENSG00000070476	0.0985795	0.936449	no	ZXDC
ENSG00000070495	0.432927	0.754371	no	JMJD6
ENSG00000070501	0.235702	0.769253	no	POLB
ENSG00000070540	-0.390467	0.667422	no	WIPI1
ENSG00000070610	-0.0636305	0.958697	no	GBA2
ENSG00000070614	0.110998	0.93294	no	NDST1
ENSG00000070669	-1.26182	0.0608166	no	ASNS
ENSG00000070718	-0.0952181	0.964892	no	AP3M2
ENSG00000070729	-1.46808	0.335926	no	CNGB1
ENSG00000070756	-0.325255	0.248497	no	PABPC1
ENSG00000070759	-0.71609	0.639123	no	TESK2
ENSG00000070761	-0.0914431	0.951491	no	CFAP20
ENSG00000070770	-0.18919	0.876258	no	CSNK2A2
ENSG00000070778	0.781474	0.279869	no	AL162171.1
ENSG00000070785	0.0580608	0.97538	no	EIF2B3
ENSG00000070814	0.225501	0.716211	no	TCOF1
ENSG00000070831	0.213462	0.800396	no	CDC42
ENSG00000070882	0.12804	0.949167	no	OSBPL3
ENSG00000070915	-0.998892	0.49583	no	SLC12A3
ENSG00000070950	0.0578196	0.97718	no	RAD18
ENSG00000070961	0.275151	0.360438	no	ATP2B1
ENSG00000071051	0.122445	0.895637	no	NCK2
ENSG00000071054	-0.20766	0.878934	no	MAP4K4
ENSG00000071073	0.140288	0.950098	no	MGAT4A
ENSG00000071082	-0.439377	0.0305997	no	RPL31
ENSG00000071127	0.167296	0.931313	no	WDR1
ENSG00000071189	-0.0563424	0.974462	no	SNX13
ENSG00000071205	-0.0476781	0.987109	no	ARHGAP10
ENSG00000071242	0.0730243	0.990994	no	RPS6KA2
ENSG00000071243	0.180961	0.927672	no	ING3
ENSG00000071246	0.0777867	0.990133	no	VASH1
ENSG00000071282	0.404111	0.624425	no	LMCD1
ENSG00000071462	0.17082	0.910867	no	BUD23
ENSG00000071537	0.0305575	0.99072	no	SEL1L
ENSG00000071539	-0.0856965	0.961329	no	TRIP13
ENSG00000071553	0.023498	0.990994	no	ATP6AP1
ENSG00000071564	0.132367	0.860026	no	TCF3
ENSG00000071575	-0.488658	0.777864	no	TRIB2
ENSG00000071626	-0.0682276	0.964196	no	DAZAP1
ENSG00000071655	0.0588076	0.975415	no	MBD3
ENSG00000071794	-0.355707	0.569487	no	HLTF
ENSG00000071859	0.271571	0.460348	no	FAM50A
ENSG00000071889	-0.207594	0.800918	no	FAM3A
ENSG00000071894	-0.123655	0.890752	no	CPSF1
ENSG00000071967	-0.543277	0.528092	no	CYBRD1
ENSG00000071994	0.0389537	0.983849	no	PDCD2
ENSG00000072042	0.184725	0.67864	no	RDH11
ENSG00000072062	-0.13983	0.887389	no	PRKACA
ENSG00000072071	-0.469188	0.502308	no	ADGRL1
ENSG00000072110	0.0803674	0.970489	no	ACTN1
ENSG00000072121	0.282576	0.375932	no	ZFYVE26
ENSG00000072134	0.145411	0.907542	no	EPN2
ENSG00000072135	-0.221807	0.694188	no	PTPN18
ENSG00000072163	-0.647038	0.133648	no	LIMS2
ENSG00000072195	1.12849	0.502308	no	SPEG
ENSG00000072201	0.174433	0.962775	no	LNX1
ENSG00000072210	-0.252987	0.54346	no	ALDH3A2
ENSG00000072274	-0.335558	0.223387	no	TFRC
ENSG00000072310	0.483925	0.0369784	no	SREBF1
ENSG00000072364	0.505041	0.161088	no	AFF4
ENSG00000072401	0.0622418	0.985298	no	UBE2D1
ENSG00000072415	0.224552	0.635997	no	MPP5
ENSG00000072422	0.100644	0.962775	no	RHOBTB1
ENSG00000072501	-0.0324489	0.985298	no	SMC1A
ENSG00000072506	0.273425	0.380574	no	HSD17B10
ENSG00000072518	0.350374	0.72297	no	MARK2
ENSG00000072571	0.00792215	0.997787	no	HMMR
ENSG00000072609	0.27091	0.911985	no	CHFR
ENSG00000072682	-0.605745	0.0239027	no	P4HA2
ENSG00000072736	0.0246368	0.990747	no	NFATC3
ENSG00000072756	-0.117511	0.969271	no	TRNT1
ENSG00000072778	-0.184144	0.791464	no	ACADVL
ENSG00000072786	0.411408	0.345004	no	STK10
ENSG00000072803	-0.00769159	0.997564	no	FBXW11
ENSG00000072818	-0.180941	0.954317	no	ACAP1
ENSG00000072832	-0.145815	0.963464	no	CRMP1
ENSG00000072840	-0.00146257	0.999521	no	EVC
ENSG00000072849	0.239475	0.753392	no	DERL2
ENSG00000072858	0.787811	0.880329	no	SIDT1
ENSG00000072864	-0.03627	0.991116	no	NDE1
ENSG00000072952	-0.877721	0.587375	no	MRVI1
ENSG00000072954	-0.419278	0.508015	no	TMEM38A
ENSG00000072958	0.0774356	0.954317	no	AP1M1
ENSG00000073008	0.401674	0.773292	no	PVR
ENSG00000073050	-0.266814	0.848467	no	XRCC1
ENSG00000073060	-0.110972	0.914458	no	SCARB1
ENSG00000073067	-0.192312	0.942423	no	CYP2W1
ENSG00000073111	-0.0610649	0.970265	no	MCM2
ENSG00000073150	-1.57134	0.0006308	down	PANX2
ENSG00000073169	0.142076	0.881727	no	SELENOO
ENSG00000073331	-0.962352	0.0361693	no	ALPK1
ENSG00000073350	0.111947	0.911985	no	LLGL2
ENSG00000073417	0.0211429	0.991904	no	PDE8A
ENSG00000073464	0.2211	0.832703	no	CLCN4
ENSG00000073536	-0.123238	0.935045	no	NLE1
ENSG00000073578	-0.015442	0.996907	no	SDHA
ENSG00000073584	0.162836	0.890968	no	SMARCE1
ENSG00000073598	1.10402	0.722423	no	FNDC8
ENSG00000073605	-0.321386	0.843863	no	GSDMB
ENSG00000073614	-0.00980635	0.996926	no	KDM5A
ENSG00000073670	-0.0615872	0.98898	no	ADAM11
ENSG00000073711	1.01842	0.389602	no	PPP2R3A
ENSG00000073712	0.0659243	0.972108	no	FERMT2
ENSG00000073792	-0.113687	0.906697	no	IGF2BP2
ENSG00000073803	0.157283	0.882895	no	MAP3K13
ENSG00000073849	-0.360187	0.530721	no	ST6GAL1
ENSG00000073905	-0.534509	0.92287	no	VDAC1P1
ENSG00000073910	-0.153105	0.955175	no	FRY
ENSG00000073921	0.216863	0.757106	no	PICALM
ENSG00000073969	0.117005	0.921139	no	NSF
ENSG00000074054	0.0907683	0.949113	no	CLASP1
ENSG00000074071	0.206438	0.776888	no	MRPS34
ENSG00000074181	-0.878241	0.461794	no	NOTCH3
ENSG00000074201	-0.124521	0.926911	no	CLNS1A
ENSG00000074211	-0.2214	0.955266	no	PPP2R2C
ENSG00000074219	0.105613	0.969407	no	TEAD2
ENSG00000074266	0.0201097	0.995733	no	EED
ENSG00000074276	-0.39387	0.233813	no	CDHR2
ENSG00000074319	-0.0455473	0.976346	no	TSG101
ENSG00000074356	0.131401	0.910867	no	NCBP3
ENSG00000074410	-0.414422	0.97029	no	CA12
ENSG00000074416	0.177341	0.988039	no	MGLL
ENSG00000074527	0.319843	0.769253	no	NTN4
ENSG00000074582	-0.0566445	0.981642	no	BCS1L
ENSG00000074590	0.429926	0.607581	no	NUAK1
ENSG00000074603	0.097642	0.933529	no	DPP8
ENSG00000074621	-0.354785	0.236839	no	SLC24A1
ENSG00000074660	-0.708953	0.883119	no	SCARF1
ENSG00000074695	-0.25469	0.532112	no	LMAN1
ENSG00000074696	-0.0832407	0.952885	no	HACD3
ENSG00000074755	0.207447	0.860026	no	ZZEF1
ENSG00000074800	-0.23012	0.748139	no	ENO1
ENSG00000074842	0.114684	0.895112	no	MYDGF
ENSG00000074855	-0.0804352	0.977717	no	ANO8
ENSG00000074935	-0.0520126	0.974462	no	TUBE1
ENSG00000074964	-0.266918	0.898301	no	ARHGEF10L
ENSG00000075089	-0.195843	0.856337	no	ACTR6
ENSG00000075131	0.191944	0.942571	no	TIPIN
ENSG00000075151	0.0605349	0.967085	no	EIF4G3
ENSG00000075188	-0.00574378	0.997787	no	NUP37
ENSG00000075218	-0.102897	0.949257	no	GTSE1
ENSG00000075234	0.0406886	0.981597	no	TTC38
ENSG00000075239	-0.0352413	0.985298	no	ACAT1
ENSG00000075240	-0.211413	0.816152	no	GRAMD4
ENSG00000075275	0.417268	0.85708	no	CELSR1
ENSG00000075290	-1.19242	0.769825	no	WNT8B
ENSG00000075292	0.160529	0.827221	no	ZNF638
ENSG00000075303	-0.0770721	0.977258	no	SLC25A40
ENSG00000075336	0.0877133	0.952885	no	TIMM21
ENSG00000075340	-0.886859	0.694686	no	ADD2
ENSG00000075391	0.479248	0.339015	no	RASAL2
ENSG00000075399	-0.0270841	0.991262	no	VPS9D1
ENSG00000075407	0.262382	0.652952	no	ZNF37A
ENSG00000075413	0.222762	0.919496	no	MARK3
ENSG00000075415	-0.0513758	0.969271	no	SLC25A3
ENSG00000075420	-0.00431977	0.99806	no	FNDC3B
ENSG00000075426	0.472598	0.696398	no	FOSL2
ENSG00000075461	0.286382	0.977013	no	CACNG4
ENSG00000075539	0.232819	0.622295	no	FRYL
ENSG00000075568	0.236179	0.72503	no	TMEM131
ENSG00000075618	0.241539	0.895446	no	FSCN1
ENSG00000075624	0.320396	0.678752	no	ACTB
ENSG00000075643	-0.092591	0.968836	no	MOCOS
ENSG00000075651	-0.405354	0.482608	no	PLD1
ENSG00000075702	0.105016	0.949257	no	WDR62
ENSG00000075711	0.0477253	0.97272	no	DLG1
ENSG00000075785	-0.0119108	0.997505	no	RAB7A
ENSG00000075790	0.223429	0.756652	no	BCAP29
ENSG00000075826	-0.518848	0.806001	no	SEC31B
ENSG00000075856	0.202065	0.881546	no	SART3
ENSG00000075886	0.231069	0.95334	no	TUBA3D
ENSG00000075914	-0.221791	0.788649	no	EXOSC7
ENSG00000075945	0.125841	0.912745	no	KIFAP3
ENSG00000075975	0.0148231	0.995727	no	MKRN2
ENSG00000076003	-0.00265939	0.998577	no	MCM6
ENSG00000076043	0.0614423	0.977258	no	REXO2
ENSG00000076053	0.107431	0.925242	no	RBM7
ENSG00000076067	0.4338	0.169484	no	RBMS2
ENSG00000076108	0.00566992	0.997787	no	BAZ2A
ENSG00000076201	0.0252454	0.992753	no	PTPN23
ENSG00000076242	0.0673353	0.963413	no	MLH1
ENSG00000076248	-0.0533518	0.974462	no	UNG
ENSG00000076258	0.35755	0.963413	no	FMO4
ENSG00000076321	-0.0511542	0.985032	no	KLHL20
ENSG00000076344	-0.551531	0.912745	no	RGS11
ENSG00000076351	0.218365	0.917305	no	SLC46A1
ENSG00000076356	0.125778	0.952301	no	PLXNA2
ENSG00000076382	-0.0270936	0.991895	no	SPAG5
ENSG00000076513	-0.00801448	0.997467	no	ANKRD13A
ENSG00000076554	-0.167875	0.881546	no	TPD52
ENSG00000076555	-0.0535804	0.98913	no	ACACB
ENSG00000076604	0.0498435	0.987109	no	TRAF4
ENSG00000076641	0.245892	0.901275	no	PAG1
ENSG00000076650	0.244535	0.760525	no	GPATCH1
ENSG00000076685	0.0351721	0.990747	no	NT5C2
ENSG00000076706	0.774168	0.141792	no	AP002956.1
ENSG00000076770	-0.027749	0.99515	no	MBNL3
ENSG00000076826	0.266632	0.623249	no	CAMSAP3
ENSG00000076864	-0.199131	0.712605	no	RAP1GAP
ENSG00000076924	-0.00644055	0.997787	no	XAB2
ENSG00000076928	0.0364163	0.988159	no	ARHGEF1
ENSG00000076944	-0.0734144	0.952976	no	STXBP2
ENSG00000076984	-0.0694708	0.965993	no	MAP2K7
ENSG00000077044	-0.2586	0.576482	no	DGKD
ENSG00000077097	0.1799	0.709967	no	TOP2B
ENSG00000077147	-0.00312076	0.997787	no	TM9SF3
ENSG00000077150	-0.0151103	0.99604	no	NFKB2
ENSG00000077152	-0.0734491	0.974462	no	UBE2T
ENSG00000077157	-0.215223	0.741465	no	PPP1R12B
ENSG00000077232	0.116935	0.912745	no	DNAJC10
ENSG00000077235	0.203087	0.634973	no	GTF3C1
ENSG00000077238	0.491304	0.733244	no	IL4R
ENSG00000077254	0.0646348	0.965354	no	USP33
ENSG00000077312	-0.020743	0.995353	no	SNRPA
ENSG00000077348	-0.0179978	0.992512	no	EXOSC5
ENSG00000077380	0.258257	0.470665	no	DYNC1I2
ENSG00000077454	0.078887	0.969407	no	LRCH4
ENSG00000077458	0.153632	0.878934	no	FAM76B
ENSG00000077463	0.281749	0.809072	no	SIRT6
ENSG00000077514	-0.101368	0.953552	no	POLD3
ENSG00000077549	0.0382485	0.977717	no	CAPZB
ENSG00000077585	0.204002	0.965993	no	GPR137B
ENSG00000077616	-0.413322	0.752227	no	NAALAD2
ENSG00000077684	-0.00164905	0.999157	no	JADE1
ENSG00000077713	0.12896	0.942653	no	SLC25A43
ENSG00000077721	-0.0357434	0.990422	no	UBE2A
ENSG00000077782	0.0555279	0.976849	no	FGFR1
ENSG00000077935	0.0149755	0.998136	no	SMC1B
ENSG00000077942	-0.576632	0.0010716	no	FBLN1
ENSG00000077984	-0.575002	0.853354	no	CST7
ENSG00000078018	0.0786039	0.99604	no	MAP2
ENSG00000078043	-0.451484	0.0468134	no	PIAS2
ENSG00000078061	0.054158	0.98155	no	ARAF
ENSG00000078070	-0.18453	0.912745	no	MCCC1
ENSG00000078124	0.434742	0.374618	no	ACER3
ENSG00000078140	-0.142049	0.895112	no	UBE2K
ENSG00000078142	-0.0990556	0.943804	no	PIK3C3
ENSG00000078177	-0.00789688	0.997787	no	N4BP2
ENSG00000078237	1.18164	0.100386	no	TIGAR
ENSG00000078246	0.247988	0.791464	no	TULP3
ENSG00000078269	-0.368706	0.241441	no	SYNJ2
ENSG00000078304	-0.00959003	0.996603	no	PPP2R5C
ENSG00000078319	-0.247769	0.777128	no	PMS2P1
ENSG00000078369	0.119956	0.892569	no	GNB1
ENSG00000078401	0.574321	0.846505	no	EDN1
ENSG00000078403	0.0493037	0.97272	no	MLLT10
ENSG00000078487	-0.685649	0.0592582	no	ZCWPW1
ENSG00000078618	0.160194	0.839553	no	NRDC
ENSG00000078668	-0.172282	0.911985	no	VDAC3
ENSG00000078674	0.212399	0.838617	no	PCM1
ENSG00000078687	0.579137	0.0668159	no	TNRC6C
ENSG00000078699	0.00877898	0.997757	no	CBFA2T2
ENSG00000078747	0.276188	0.800396	no	ITCH
ENSG00000078804	0.489805	0.0713758	no	TP53INP2
ENSG00000078808	-0.0137631	0.992753	no	SDF4
ENSG00000078814	-0.40957	0.880329	no	MYH7B
ENSG00000078898	-0.681326	0.241446	no	BPIFB2
ENSG00000078900	-0.50676	0.360186	no	TP73
ENSG00000078902	0.0657386	0.97079	no	TOLLIP
ENSG00000078967	-0.141704	0.949257	no	UBE2D4
ENSG00000079134	0.096381	0.944268	no	THOC1
ENSG00000079150	-0.161855	0.969086	no	FKBP7
ENSG00000079156	0.826927	0.878019	no	OSBPL6
ENSG00000079246	0.215677	0.741109	no	XRCC5
ENSG00000079263	1.61483	0.099109	no	SP140
ENSG00000079277	0.10955	0.923798	no	MKNK1
ENSG00000079308	-1.07475	0.00678252	down	TNS1
ENSG00000079313	0.183014	0.892385	no	REXO1
ENSG00000079332	-0.104745	0.929515	no	SAR1A
ENSG00000079335	0.185138	0.906697	no	CDC14A
ENSG00000079337	-0.512217	0.942423	no	RAPGEF3
ENSG00000079385	0.153684	0.952936	no	CEACAM1
ENSG00000079387	0.0664454	0.965993	no	SENP1
ENSG00000079393	-1.17394	0.322829	no	DUSP13
ENSG00000079432	0.331298	0.435207	no	CIC
ENSG00000079459	0.232735	0.840858	no	FDFT1
ENSG00000079462	0.117614	0.95334	no	PAFAH1B3
ENSG00000079482	0.0505496	0.990994	no	OPHN1
ENSG00000079616	-0.0803593	0.958697	no	KIF22
ENSG00000079689	0.632982	0.169753	no	SCGN
ENSG00000079691	0.130471	0.949113	no	CARMIL1
ENSG00000079739	-0.29458	0.85708	no	PGM1
ENSG00000079785	0.150602	0.884203	no	DDX1
ENSG00000079805	-0.0592467	0.966467	no	DNM2
ENSG00000079819	-0.267133	0.711186	no	EPB41L2
ENSG00000079950	-0.0135552	0.995353	no	STX7
ENSG00000079974	-0.0511668	0.983148	no	RABL2B
ENSG00000079999	-0.203144	0.895637	no	KEAP1
ENSG00000080031	-0.0103913	0.997564	no	PTPRH
ENSG00000080189	-0.0732027	0.949257	no	SLC35C2
ENSG00000080200	0.143869	0.926403	no	CRYBG3
ENSG00000080293	-1.15751	0.61269	no	SCTR
ENSG00000080298	0.126091	0.977717	no	RFX3
ENSG00000080345	0.0214739	0.995485	no	RIF1
ENSG00000080371	0.0495429	0.98913	no	RAB21
ENSG00000080493	1.46306	0.404092	no	SLC4A4
ENSG00000080503	-0.132238	0.860026	no	SMARCA2
ENSG00000080546	-0.107781	0.948279	no	SESN1
ENSG00000080561	1.59354	0.502308	no	MID2
ENSG00000080573	-1.9959	0.0982125	no	COL5A3
ENSG00000080603	-0.0480776	0.990502	no	SRCAP
ENSG00000080608	0.152984	0.967922	no	PUM3
ENSG00000080618	-0.0174227	0.997757	no	CPB2
ENSG00000080644	0.885848	0.614266	no	CHRNA3
ENSG00000080709	0.265638	0.955934	no	KCNN2
ENSG00000080802	0.222111	0.852368	no	CNOT4
ENSG00000080815	0.0323558	0.987109	no	PSEN1
ENSG00000080819	-0.270055	0.51782	no	CPOX
ENSG00000080822	-0.0891984	0.949897	no	CLDND1
ENSG00000080823	-0.0326299	0.98898	no	MOK
ENSG00000080824	-0.479328	0.925738	no	HSP90AA1
ENSG00000080839	-0.0563164	0.977785	no	RBL1
ENSG00000080845	0.467118	0.0888053	no	DLGAP4
ENSG00000080947	-0.266441	0.786957	no	CROCCP3
ENSG00000080986	0.0258144	0.992141	no	NDC80
ENSG00000081014	0.283752	0.443471	no	AP4E1
ENSG00000081019	0.177967	0.85708	no	RSBN1
ENSG00000081026	0.263379	0.560972	no	MAGI3
ENSG00000081041	-0.735659	0.834162	no	CXCL2
ENSG00000081051	-0.141618	0.954402	no	AFP
ENSG00000081059	0.13547	0.935031	no	TCF7
ENSG00000081087	0.437823	0.508143	no	OSTM1
ENSG00000081154	0.00724219	0.997757	no	PCNP
ENSG00000081177	0.185887	0.871738	no	EXD2
ENSG00000081181	-0.763996	0.586611	no	ARG2
ENSG00000081307	0.16833	0.824228	no	UBA5
ENSG00000081320	0.734305	0.247503	no	STK17B
ENSG00000081377	-0.262821	0.740697	no	CDC14B
ENSG00000081386	0.0720785	0.963908	no	ZNF510
ENSG00000081479	-1.05313	0.715619	no	LRP2
ENSG00000081665	0.0414321	0.990994	no	ZNF506
ENSG00000081692	-0.00179833	0.999521	no	JMJD4
ENSG00000081721	0.121079	0.949257	no	DUSP12
ENSG00000081760	-0.33336	0.21776	no	AACS
ENSG00000081791	-0.108882	0.917278	no	DELE1
ENSG00000081803	0.22765	0.928252	no	CADPS2
ENSG00000081818	-0.00687532	0.999201	no	PCDHB4
ENSG00000081870	-0.173578	0.912745	no	HSPB11
ENSG00000081913	-0.128034	0.900511	no	PHLPP1
ENSG00000081923	0.647773	0.344355	no	ATP8B1
ENSG00000082014	-0.0156902	0.997564	no	SMARCD3
ENSG00000082068	0.0681776	0.969271	no	WDR70
ENSG00000082074	-1.35232	0.528092	no	FYB1
ENSG00000082146	0.0274163	0.991895	no	STRADB
ENSG00000082153	0.336997	0.699454	no	BZW1
ENSG00000082196	0.223193	0.968842	no	C1QTNF3
ENSG00000082212	0.102444	0.949257	no	ME2
ENSG00000082213	0.0747695	0.960833	no	C5orf22
ENSG00000082258	0.0316505	0.988546	no	CCNT2
ENSG00000082269	0.481988	0.485564	no	FAM135A
ENSG00000082438	0.147129	0.85637	no	COBLL1
ENSG00000082458	-0.169432	0.952936	no	DLG3
ENSG00000082512	-0.391907	0.746663	no	TRAF5
ENSG00000082515	0.240468	0.615548	no	MRPL22
ENSG00000082516	0.102361	0.965993	no	GEMIN5
ENSG00000082641	-0.235039	0.482446	no	NFE2L1
ENSG00000082701	0.355438	0.321263	no	GSK3B
ENSG00000082781	0.14139	0.928252	no	ITGB5
ENSG00000082805	-0.0722419	0.965993	no	ERC1
ENSG00000082898	0.109441	0.935934	no	XPO1
ENSG00000082996	0.0999664	0.956954	no	RNF13
ENSG00000083093	-0.0519062	0.981642	no	PALB2
ENSG00000083097	-0.0231009	0.992753	no	DOP1A
ENSG00000083099	0.203496	0.868252	no	LYRM2
ENSG00000083123	-0.461761	0.502308	no	BCKDHB
ENSG00000083168	0.255294	0.800466	no	KAT6A
ENSG00000083223	0.280031	0.605081	no	TUT7
ENSG00000083312	0.0536624	0.989993	no	TNPO1
ENSG00000083444	-0.485021	0.212254	no	PLOD1
ENSG00000083454	0.958587	0.351149	no	P2RX5
ENSG00000083457	0.0885264	0.955175	no	ITGAE
ENSG00000083520	0.13466	0.949257	no	DIS3
ENSG00000083535	0.143628	0.942423	no	PIBF1
ENSG00000083544	0.29285	0.702413	no	TDRD3
ENSG00000083635	0.287985	0.860026	no	NUFIP1
ENSG00000083642	0.105132	0.931313	no	PDS5B
ENSG00000083720	0.0383565	0.990994	no	OXCT1
ENSG00000083750	-0.245345	0.745019	no	RRAGB
ENSG00000083799	0.0972474	0.952936	no	CYLD
ENSG00000083807	-0.132558	0.949257	no	SLC27A5
ENSG00000083812	0.0590131	0.985298	no	ZNF324
ENSG00000083814	-0.358654	0.931313	no	ZNF671
ENSG00000083817	0.459839	0.515572	no	ZNF416
ENSG00000083828	-0.421914	0.649133	no	ZNF586
ENSG00000083838	-0.0363581	0.992753	no	ZNF446
ENSG00000083844	0.27518	0.657273	no	ZNF264
ENSG00000083845	-0.214862	0.600146	no	RPS5
ENSG00000083857	0.333149	0.660154	no	FAT1
ENSG00000083896	0.0604052	0.97079	no	YTHDC1
ENSG00000083937	0.186177	0.869206	no	CHMP2B
ENSG00000084070	0.0272214	0.991904	no	SMAP2
ENSG00000084072	0.108108	0.946489	no	PPIE
ENSG00000084073	0.158582	0.884203	no	ZMPSTE24
ENSG00000084090	-0.0524235	0.982457	no	STARD7
ENSG00000084092	-0.195502	0.800396	no	NOA1
ENSG00000084093	0.0840519	0.945641	no	REST
ENSG00000084110	-0.0943925	0.991536	no	HAL
ENSG00000084112	-0.0741902	0.958697	no	SSH1
ENSG00000084207	0.0988125	0.992753	no	GSTP1
ENSG00000084234	-0.153536	0.794639	no	APLP2
ENSG00000084444	-0.452386	0.11383	no	FAM234B
ENSG00000084463	0.100295	0.944823	no	WBP11
ENSG00000084623	0.234859	0.782118	no	EIF3I
ENSG00000084628	1.50324	0.0217179	up	NKAIN1
ENSG00000084636	-0.519148	0.292283	no	COL16A1
ENSG00000084652	0.11345	0.951029	no	TXLNA
ENSG00000084674	-0.125227	0.942423	no	APOB
ENSG00000084676	0.191697	0.876258	no	NCOA1
ENSG00000084693	-0.287457	0.759719	no	AGBL5
ENSG00000084710	-0.114509	0.974462	no	EFR3B
ENSG00000084731	-0.177556	0.912745	no	KIF3C
ENSG00000084733	0.250003	0.885963	no	RAB10
ENSG00000084734	-1.11005	0.000983978	down	GCKR
ENSG00000084754	0.0150446	0.992753	no	HADHA
ENSG00000084764	-0.206102	0.936046	no	MAPRE3
ENSG00000084774	-0.161731	0.840858	no	CAD
ENSG00000085063	-0.00549153	0.997787	no	CD59
ENSG00000085185	0.0376813	0.990422	no	BCORL1
ENSG00000085224	0.301548	0.528092	no	ATRX
ENSG00000085231	0.230983	0.717413	no	AK6
ENSG00000085274	0.325806	0.787246	no	MYNN
ENSG00000085276	1.87559	0.129269	no	MECOM
ENSG00000085365	-0.22978	0.876145	no	SCAMP1
ENSG00000085377	0.0553	0.969407	no	PREP
ENSG00000085382	-0.288787	0.718399	no	HACE1
ENSG00000085415	0.20019	0.910867	no	SEH1L
ENSG00000085433	0.22657	0.936417	no	WDR47
ENSG00000085449	0.0976721	0.953552	no	WDFY1
ENSG00000085465	0.264692	0.906697	no	OVGP1
ENSG00000085491	0.189446	0.835829	no	SLC25A24
ENSG00000085511	-0.000963149	0.999521	no	MAP3K4
ENSG00000085563	0.683278	1.37e-05	no	ABCB1
ENSG00000085644	0.0475137	0.983127	no	ZNF213
ENSG00000085662	-0.358665	0.516983	no	AKR1B1
ENSG00000085719	-0.0409281	0.977031	no	CPNE3
ENSG00000085721	0.401993	0.802815	no	RRN3
ENSG00000085733	-0.00460447	0.997787	no	CTTN
ENSG00000085741	0.784207	0.139211	no	WNT11
ENSG00000085760	0.202226	0.76966	no	MTIF2
ENSG00000085788	-0.14825	0.845113	no	DDHD2
ENSG00000085831	-0.168957	0.97079	no	TTC39A
ENSG00000085832	-0.0456523	0.984142	no	EPS15
ENSG00000085840	-0.168659	0.881353	no	ORC1
ENSG00000085871	-0.412347	0.257021	no	MGST2
ENSG00000085872	0.00844945	0.997787	no	CHERP
ENSG00000085978	0.150959	0.964904	no	ATG16L1
ENSG00000085982	0.00695478	0.997564	no	USP40
ENSG00000085998	-0.102963	0.918417	no	POMGNT1
ENSG00000085999	-0.223084	0.768048	no	RAD54L
ENSG00000086015	0.277836	0.548732	no	MAST2
ENSG00000086061	0.179501	0.938503	no	DNAJA1
ENSG00000086062	-0.140007	0.910867	no	B4GALT1
ENSG00000086065	-0.0311277	0.98898	no	CHMP5
ENSG00000086102	0.0825111	0.976346	no	NFX1
ENSG00000086159	-0.783852	0.936383	no	AQP6
ENSG00000086189	0.0867961	0.975415	no	DIMT1
ENSG00000086200	0.0366878	0.988065	no	IPO11
ENSG00000086232	-0.231676	0.800588	no	EIF2AK1
ENSG00000086289	0.0937476	0.931313	no	EPDR1
ENSG00000086300	-0.393932	0.549915	no	SNX10
ENSG00000086475	-0.00361036	0.99806	no	SEPHS1
ENSG00000086504	-0.00581882	0.997787	no	MRPL28
ENSG00000086506	-0.426739	0.369623	no	HBQ1
ENSG00000086544	0.164753	0.921061	no	ITPKC
ENSG00000086570	-0.300369	0.952976	no	FAT2
ENSG00000086589	0.166539	0.949257	no	RBM22
ENSG00000086598	0.12228	0.922244	no	TMED2
ENSG00000086619	-0.695747	0.0399689	no	ERO1B
ENSG00000086666	0.0400697	0.979446	no	ZFAND6
ENSG00000086696	-0.623747	0.00072878	no	HSD17B2
ENSG00000086712	0.233438	0.879294	no	TXLNG
ENSG00000086730	0.392705	0.809065	no	LAT2
ENSG00000086758	0.0358523	0.977785	no	HUWE1
ENSG00000086827	0.163623	0.85637	no	ZW10
ENSG00000086848	-0.128078	0.940281	no	ALG9
ENSG00000087008	-0.17699	0.911985	no	ACOX3
ENSG00000087053	-0.0941879	0.964196	no	MTMR2
ENSG00000087074	1.28831	0.493335	no	PPP1R15A
ENSG00000087076	-0.331837	0.909747	no	HSD17B14
ENSG00000087077	0.0411729	0.995609	no	TRIP6
ENSG00000087085	1.7145	0.00154559	up	ACHE
ENSG00000087086	-0.0710337	0.97538	no	FTL
ENSG00000087087	0.0793641	0.969407	no	SRRT
ENSG00000087088	-0.195179	0.715619	no	BAX
ENSG00000087095	0.0220268	0.991895	no	NLK
ENSG00000087111	-0.0979333	0.925738	no	PIGS
ENSG00000087116	-0.0713318	0.984596	no	ADAMTS2
ENSG00000087152	0.00910733	0.996907	no	ATXN7L3
ENSG00000087157	0.02609	0.988177	no	PGS1
ENSG00000087191	-0.0709707	0.973512	no	PSMC5
ENSG00000087206	0.158149	0.877661	no	UIMC1
ENSG00000087237	-0.235141	0.942423	no	CETP
ENSG00000087245	-0.0313305	0.997564	no	MMP2
ENSG00000087253	-0.220718	0.792863	no	LPCAT2
ENSG00000087263	0.396952	0.38124	no	OGFOD1
ENSG00000087266	-0.389129	0.835713	no	SH3BP2
ENSG00000087269	0.238183	0.733309	no	NOP14
ENSG00000087274	0.134923	0.860423	no	ADD1
ENSG00000087299	-0.234277	0.845795	no	L2HGDH
ENSG00000087301	-0.401952	0.629401	no	TXNDC16
ENSG00000087302	-0.00890572	0.997564	no	RTRAF
ENSG00000087303	-0.152928	0.985233	no	NID2
ENSG00000087338	-0.298827	0.760525	no	GMCL1
ENSG00000087365	0.228645	0.585341	no	SF3B2
ENSG00000087448	-0.0995418	0.977013	no	KLHL42
ENSG00000087460	-0.190215	0.635966	no	GNAS
ENSG00000087470	0.118812	0.895637	no	DNM1L
ENSG00000087494	1.98019	0.0268124	up	PTHLH
ENSG00000087502	-0.0475157	0.977785	no	ERGIC2
ENSG00000087586	-0.0330846	0.990332	no	AURKA
ENSG00000087589	1.12654	0.686639	no	CASS4
ENSG00000087842	-0.824701	0.0627605	no	PIR
ENSG00000087884	0.28388	0.598328	no	AAMDC
ENSG00000087903	0.142642	0.974462	no	RFX2
ENSG00000087995	0.374082	0.61269	no	METTL2A
ENSG00000088035	-0.0542052	0.982132	no	ALG6
ENSG00000088038	0.082428	0.969407	no	CNOT3
ENSG00000088179	-0.240907	0.769253	no	PTPN4
ENSG00000088205	0.0888161	0.974462	no	DDX18
ENSG00000088247	-0.0173889	0.991895	no	KHSRP
ENSG00000088256	-0.0137674	0.995609	no	GNA11
ENSG00000088280	-0.238129	0.860809	no	ASAP3
ENSG00000088298	0.0172506	0.993193	no	EDEM2
ENSG00000088305	-0.427646	0.471813	no	DNMT3B
ENSG00000088325	0.0997107	0.961329	no	TPX2
ENSG00000088340	-1.54209	0.0224335	down	FER1L4
ENSG00000088356	0.187449	0.950961	no	PDRG1
ENSG00000088367	-0.332249	0.406221	no	EPB41L1
ENSG00000088386	-0.574528	0.920663	no	SLC15A1
ENSG00000088387	1.03199	0.045666	up	DOCK9
ENSG00000088448	-0.150664	0.89059	no	ANKRD10
ENSG00000088451	0.180487	0.94015	no	TGDS
ENSG00000088538	1.53497	0.145992	no	DOCK3
ENSG00000088543	-0.554069	0.79395	no	C3orf18
ENSG00000088682	0.087612	0.949735	no	COQ9
ENSG00000088726	-1.08054	0.912994	no	TMEM40
ENSG00000088727	0.116825	0.942653	no	KIF9
ENSG00000088766	-0.220035	0.910867	no	CRLS1
ENSG00000088808	0.116874	0.962775	no	PPP1R13B
ENSG00000088812	-0.298033	0.441421	no	ATRN
ENSG00000088826	0.367053	0.905727	no	SMOX
ENSG00000088832	0.0211344	0.991895	no	FKBP1A
ENSG00000088833	-0.0541048	0.981597	no	NSFL1C
ENSG00000088836	0.34369	0.701642	no	SLC4A11
ENSG00000088854	0.134884	0.868252	no	C20orf194
ENSG00000088876	0.00829074	0.997787	no	ZNF343
ENSG00000088881	0.265555	0.929024	no	EBF4
ENSG00000088888	-0.164054	0.789242	no	MAVS
ENSG00000088899	-0.122033	0.963158	no	LZTS3
ENSG00000088926	-0.29974	0.848467	no	F11
ENSG00000088930	0.100603	0.952936	no	XRN2
ENSG00000088970	-0.0452992	0.988833	no	KIZ
ENSG00000088986	-0.0728503	0.987109	no	DYNLL1
ENSG00000088992	-0.114997	0.924888	no	TESC
ENSG00000089006	-0.329264	0.221763	no	SNX5
ENSG00000089009	-0.121776	0.86595	no	RPL6
ENSG00000089022	0.0800916	0.958697	no	MAPKAPK5
ENSG00000089048	0.110898	0.965817	no	ESF1
ENSG00000089050	-0.126393	0.946489	no	RBBP9
ENSG00000089053	-0.0510043	0.975415	no	ANAPC5
ENSG00000089057	-0.0977675	0.952885	no	SLC23A2
ENSG00000089060	-0.000357178	0.999696	no	SLC8B1
ENSG00000089063	-0.157403	0.814893	no	TMEM230
ENSG00000089091	-0.189818	0.911304	no	DZANK1
ENSG00000089094	-0.0310971	0.982457	no	KDM2B
ENSG00000089123	0.0143986	0.995485	no	TASP1
ENSG00000089127	0.0466408	0.985298	no	OAS1
ENSG00000089154	-0.0973118	0.942653	no	GCN1
ENSG00000089157	-0.327684	0.177058	no	RPLP0
ENSG00000089159	0.420069	0.157855	no	PXN
ENSG00000089163	-0.32384	0.949113	no	SIRT4
ENSG00000089177	0.0632108	0.977717	no	KIF16B
ENSG00000089195	0.0359929	0.995143	no	TRMT6
ENSG00000089199	0.333731	0.836399	no	CHGB
ENSG00000089220	0.00593097	0.997787	no	PEBP1
ENSG00000089234	0.193583	0.923102	no	BRAP
ENSG00000089248	-0.227112	0.599445	no	ERP29
ENSG00000089280	0.318699	0.801425	no	FUS
ENSG00000089289	-0.130079	0.910867	no	IGBP1
ENSG00000089327	0.620157	0.897251	no	FXYD5
ENSG00000089351	-0.71918	0.248338	no	GRAMD1A
ENSG00000089486	0.109041	0.952976	no	CDIP1
ENSG00000089505	0.000990723	0.999532	no	CMTM1
ENSG00000089558	0.319375	0.964892	no	KCNH4
ENSG00000089597	-0.188983	0.825824	no	GANAB
ENSG00000089639	-0.311095	0.636906	no	GMIP
ENSG00000089682	0.14871	0.896966	no	RBM41
ENSG00000089685	-0.144297	0.929339	no	BIRC5
ENSG00000089692	0.2971	0.965993	no	LAG3
ENSG00000089693	-0.0768858	0.952936	no	MLF2
ENSG00000089723	0.851317	0.155357	no	OTUB2
ENSG00000089737	0.104655	0.963926	no	DDX24
ENSG00000089775	-0.200643	0.842973	no	ZBTB25
ENSG00000089818	-0.0264719	0.993598	no	NECAP1
ENSG00000089820	-0.500241	0.791589	no	ARHGAP4
ENSG00000089847	-0.249473	0.965993	no	ANKRD24
ENSG00000089876	-0.00966255	0.997787	no	DHX32
ENSG00000089902	0.443885	0.396141	no	RCOR1
ENSG00000089916	-0.122383	0.949257	no	GPATCH2L
ENSG00000090006	0.020607	0.997505	no	LTBP4
ENSG00000090013	-0.835225	0.172166	no	BLVRB
ENSG00000090020	0.430191	0.528852	no	SLC9A1
ENSG00000090054	0.0189968	0.992141	no	SPTLC1
ENSG00000090060	0.0912455	0.949257	no	PAPOLA
ENSG00000090061	0.348496	0.600146	no	CCNK
ENSG00000090097	0.744575	0.000786082	no	PCBP4
ENSG00000090238	-0.758334	0.51782	no	YPEL3
ENSG00000090263	-0.150609	0.876522	no	MRPS33
ENSG00000090266	0.239503	0.718399	no	NDUFB2
ENSG00000090273	0.116215	0.952936	no	NUDC
ENSG00000090316	0.221897	0.612193	no	MAEA
ENSG00000090339	-0.0776213	0.975415	no	ICAM1
ENSG00000090372	-0.0831464	0.969407	no	STRN4
ENSG00000090382	-0.249519	0.813995	no	LYZ
ENSG00000090432	0.189144	0.922686	no	MUL1
ENSG00000090447	-0.292245	0.359318	no	TFAP4
ENSG00000090470	0.0196446	0.997085	no	PDCD7
ENSG00000090487	-0.17573	0.789242	no	SPG21
ENSG00000090512	-0.224389	0.952936	no	FETUB
ENSG00000090520	0.292796	0.576482	no	DNAJB11
ENSG00000090534	-0.152247	0.925738	no	THPO
ENSG00000090539	-0.0997614	0.960671	no	CHRD
ENSG00000090554	-0.304967	0.952936	no	FLT3LG
ENSG00000090565	0.124081	0.919541	no	RAB11FIP3
ENSG00000090581	-0.241833	0.622295	no	GNPTG
ENSG00000090612	-0.0469846	0.982457	no	ZNF268
ENSG00000090615	0.0222722	0.993193	no	GOLGA3
ENSG00000090621	-0.220753	0.857685	no	PABPC4
ENSG00000090661	0.0817672	0.958697	no	CERS4
ENSG00000090674	0.131994	0.945903	no	MCOLN1
ENSG00000090686	-0.117061	0.876522	no	USP48
ENSG00000090776	-0.0884453	0.962775	no	EFNB1
ENSG00000090857	-0.324373	0.503252	no	PDPR
ENSG00000090861	-0.328855	0.422474	no	AARS
ENSG00000090863	-0.293778	0.476111	no	GLG1
ENSG00000090889	0.0665432	0.974462	no	KIF4A
ENSG00000090905	-0.0316666	0.988159	no	TNRC6A
ENSG00000090924	0.279362	0.598425	no	PLEKHG2
ENSG00000090932	0.194553	0.955175	no	DLL3
ENSG00000090971	0.0330004	0.992753	no	NAT14
ENSG00000090975	0.108004	0.958697	no	PITPNM2
ENSG00000090989	0.0485667	0.979446	no	EXOC1
ENSG00000091009	-0.000597551	0.999532	no	RBM27
ENSG00000091039	0.252102	0.654083	no	OSBPL8
ENSG00000091073	0.400712	0.30254	no	DTX2
ENSG00000091106	-0.666531	0.481003	no	NLRC4
ENSG00000091127	0.0625019	0.977717	no	PUS7
ENSG00000091129	-0.425599	0.952936	no	NRCAM
ENSG00000091136	0.0904914	0.931313	no	LAMB1
ENSG00000091138	-0.733254	0.761246	no	SLC26A3
ENSG00000091140	0.0116029	0.995727	no	DLD
ENSG00000091157	0.179895	0.906697	no	WDR7
ENSG00000091164	-0.153572	0.952936	no	TXNL1
ENSG00000091262	-0.290917	0.794071	no	ABCC6
ENSG00000091317	-0.00832981	0.997564	no	CMTM6
ENSG00000091409	0.419661	0.0995952	no	ITGA6
ENSG00000091428	-0.120681	0.982457	no	RAPGEF4
ENSG00000091436	0.313871	0.536352	no	MAP3K20
ENSG00000091482	-0.206395	0.95334	no	SMPX
ENSG00000091483	0.183996	0.833576	no	FH
ENSG00000091513	-0.595795	0.198822	no	TF
ENSG00000091527	0.221782	0.911985	no	CDV3
ENSG00000091542	-0.0591828	0.977717	no	ALKBH5
ENSG00000091583	-0.0678885	0.988039	no	APOH
ENSG00000091592	-0.54369	0.678714	no	NLRP1
ENSG00000091622	-0.386876	0.869206	no	PITPNM3
ENSG00000091640	0.0250687	0.990994	no	SPAG7
ENSG00000091651	0.0099958	0.997787	no	ORC6
ENSG00000091704	-1.3307	0.594054	no	CPA1
ENSG00000091732	0.440475	0.102808	no	ZC3HC1
ENSG00000091831	-0.216722	0.976336	no	ESR1
ENSG00000091844	-0.288584	0.957814	no	RGS17
ENSG00000091947	-0.167852	0.799079	no	TMEM101
ENSG00000091986	-0.246145	0.977717	no	CCDC80
ENSG00000092010	-0.210762	0.800396	no	PSME1
ENSG00000092020	0.00354561	0.998577	no	PPP2R3C
ENSG00000092036	-0.581808	0.384363	no	HAUS4
ENSG00000092051	-1.17626	0.150461	no	JPH4
ENSG00000092094	0.349362	0.241446	no	OSGEP
ENSG00000092096	-0.761346	0.48189	no	SLC22A17
ENSG00000092108	0.242953	0.786957	no	SCFD1
ENSG00000092140	0.0261005	0.990422	no	G2E3
ENSG00000092148	0.112373	0.911985	no	HECTD1
ENSG00000092199	-0.0421037	0.983127	no	HNRNPC
ENSG00000092200	-0.0736903	0.990862	no	RPGRIP1
ENSG00000092201	-0.0141582	0.994664	no	SUPT16H
ENSG00000092203	0.228124	0.603451	no	TOX4
ENSG00000092208	0.184111	0.79395	no	GEMIN2
ENSG00000092295	-0.105569	0.965993	no	TGM1
ENSG00000092330	-0.0242917	0.990994	no	TINF2
ENSG00000092377	0.211341	0.942653	no	TBL1Y
ENSG00000092421	-0.0723456	0.965993	no	SEMA6A
ENSG00000092439	-0.105421	0.942423	no	TRPM7
ENSG00000092445	-0.0449961	0.977013	no	TYRO3
ENSG00000092470	-0.121581	0.938017	no	WDR76
ENSG00000092529	-0.306016	0.963908	no	CAPN3
ENSG00000092531	-0.29018	0.511282	no	SNAP23
ENSG00000092607	0.533669	0.548732	no	TBX15
ENSG00000092621	-0.50195	0.144092	no	PHGDH
ENSG00000092758	-0.443879	0.0891295	no	COL9A3
ENSG00000092820	0.498192	0.44646	no	EZR
ENSG00000092841	0.438271	0.303476	no	MYL6
ENSG00000092847	-0.0105769	0.997564	no	AGO1
ENSG00000092850	-1.5686	0.443638	no	TEKT2
ENSG00000092853	0.119174	0.951008	no	CLSPN
ENSG00000092871	-0.0293658	0.990994	no	RFFL
ENSG00000092929	0.224611	0.869206	no	UNC13D
ENSG00000092931	-0.266306	0.593742	no	MFSD11
ENSG00000092964	-0.512039	0.607616	no	DPYSL2
ENSG00000092978	-0.0484743	0.987109	no	GPATCH2
ENSG00000093000	0.26227	0.748139	no	NUP50
ENSG00000093009	0.0149381	0.995924	no	CDC45
ENSG00000093010	-0.134499	0.911985	no	COMT
ENSG00000093100	-0.599998	0.925526	no	AC016026.1
ENSG00000093134	-0.499612	0.964196	no	VNN3
ENSG00000093144	0.379729	0.12497	no	ECHDC1
ENSG00000093167	0.0609824	0.977717	no	LRRFIP2
ENSG00000093183	0.117897	0.944095	no	SEC22C
ENSG00000093217	-0.00405439	0.997787	no	XYLB
ENSG00000094631	-0.194335	0.906697	no	HDAC6
ENSG00000094804	0.025827	0.995485	no	CDC6
ENSG00000094841	0.0368371	0.990332	no	UPRT
ENSG00000094880	0.12448	0.918417	no	CDC23
ENSG00000094914	0.0616197	0.961329	no	AAAS
ENSG00000094916	-0.826901	0.101144	no	CBX5
ENSG00000094975	0.31873	0.786355	no	SUCO
ENSG00000095002	0.109669	0.952936	no	MSH2
ENSG00000095015	-0.0888144	0.963908	no	MAP3K1
ENSG00000095059	-0.260567	0.838587	no	DHPS
ENSG00000095066	-0.316628	0.711186	no	HOOK2
ENSG00000095139	0.21776	0.644446	no	ARCN1
ENSG00000095203	-0.0236454	0.990994	no	EPB41L4B
ENSG00000095209	-0.075436	0.963464	no	TMEM38B
ENSG00000095261	0.219558	0.745435	no	PSMD5
ENSG00000095319	0.250024	0.600146	no	NUP188
ENSG00000095321	-0.218359	0.804431	no	CRAT
ENSG00000095380	0.0500923	0.975415	no	NANS
ENSG00000095383	0.206528	0.942013	no	TBC1D2
ENSG00000095397	-0.408344	0.843863	no	WHRN
ENSG00000095464	1.02835	0.778622	no	PDE6C
ENSG00000095485	-0.0829032	0.963464	no	CWF19L1
ENSG00000095539	-0.298703	0.856491	no	SEMA4G
ENSG00000095564	-0.326806	0.681954	no	BTAF1
ENSG00000095574	0.0480446	0.977258	no	IKZF5
ENSG00000095587	-1.15654	0.730871	no	TLL2
ENSG00000095637	-0.0680872	0.98155	no	SORBS1
ENSG00000095739	-0.358557	0.364225	no	BAMBI
ENSG00000095752	1.29047	0.712017	no	IL11
ENSG00000095787	0.084985	0.952301	no	WAC
ENSG00000095794	-0.0478571	0.98898	no	CREM
ENSG00000095906	-0.199241	0.653614	no	NUBP2
ENSG00000095932	-0.39134	0.881546	no	SMIM24
ENSG00000095951	0.331514	0.375932	no	HIVEP1
ENSG00000096060	0.213223	0.861066	no	FKBP5
ENSG00000096063	-0.00813702	0.997787	no	SRPK1
ENSG00000096070	0.0513708	0.987109	no	BRPF3
ENSG00000096080	0.328834	0.490564	no	MRPS18A
ENSG00000096088	-0.312654	0.76966	no	PGC
ENSG00000096092	-0.0812143	0.97272	no	TMEM14A
ENSG00000096093	-0.162898	0.931313	no	EFHC1
ENSG00000096384	-0.344404	0.607581	no	HSP90AB1
ENSG00000096401	0.128322	0.94015	no	CDC5L
ENSG00000096433	0.988261	0.0600203	no	ITPR3
ENSG00000096654	0.44979	0.290314	no	ZNF184
ENSG00000096696	0.22683	0.686639	no	DSP
ENSG00000096717	0.364361	0.635516	no	SIRT1
ENSG00000096746	0.10081	0.9205	no	HNRNPH3
ENSG00000096872	0.273203	0.686639	no	IFT74
ENSG00000096968	0.36553	0.828876	no	JAK2
ENSG00000097007	-0.0753394	0.965993	no	ABL1
ENSG00000097021	0.12605	0.942423	no	ACOT7
ENSG00000097033	0.227474	0.895637	no	SH3GLB1
ENSG00000097046	-0.06	0.97079	no	CDC7
ENSG00000097096	0.554495	0.376959	no	SYDE2
ENSG00000099139	0.583781	0.832695	no	PCSK5
ENSG00000099194	0.122444	0.963413	no	SCD
ENSG00000099203	-0.183358	0.834097	no	TMED1
ENSG00000099204	0.197795	0.618896	no	ABLIM1
ENSG00000099219	-0.387099	0.377141	no	ERMP1
ENSG00000099246	0.102223	0.969968	no	RAB18
ENSG00000099250	1.65448	2.07e-05	up	NRP1
ENSG00000099251	-0.155093	0.95964	no	HSD17B7P2
ENSG00000099260	0.555759	0.158352	no	PALMD
ENSG00000099282	-0.176786	0.958053	no	TSPAN15
ENSG00000099284	-0.207515	0.912745	no	H2AFY2
ENSG00000099290	0.00616093	0.997787	no	WASHC2A
ENSG00000099308	0.0216735	0.991221	no	MAST3
ENSG00000099326	0.0239398	0.991895	no	MZF1
ENSG00000099330	-0.273646	0.854137	no	OCEL1
ENSG00000099331	-0.0962587	0.944268	no	MYO9B
ENSG00000099338	1.10334	0.071754	no	CATSPERG
ENSG00000099341	0.165543	0.919536	no	PSMD8
ENSG00000099364	0.100478	0.958697	no	FBXL19
ENSG00000099365	-0.557264	0.795528	no	STX1B
ENSG00000099377	0.134144	0.938017	no	HSD3B7
ENSG00000099381	-0.221051	0.846852	no	SETD1A
ENSG00000099385	-0.139422	0.897251	no	BCL7C
ENSG00000099617	-0.0421689	0.985125	no	EFNA2
ENSG00000099622	-0.321249	0.306077	no	CIRBP
ENSG00000099624	-0.144521	0.860423	no	ATP5F1D
ENSG00000099625	0.192804	0.949257	no	CBARP
ENSG00000099725	0.04015	0.985298	no	PRKY
ENSG00000099769	-0.232468	0.963908	no	IGFALS
ENSG00000099783	0.257073	0.428814	no	HNRNPM
ENSG00000099785	0.0855783	0.969271	no	MARCH2
ENSG00000099795	0.0289594	0.990994	no	NDUFB7
ENSG00000099797	-0.0763019	0.964892	no	TECR
ENSG00000099800	-0.0927902	0.960531	no	TIMM13
ENSG00000099804	-0.0799395	0.951029	no	CDC34
ENSG00000099810	0.0154529	0.99604	no	MTAP
ENSG00000099812	1.08106	0.127471	no	MISP
ENSG00000099814	0.21178	0.942423	no	CEP170B
ENSG00000099817	-0.0569639	0.962775	no	POLR2E
ENSG00000099821	0.192963	0.84956	no	POLRMT
ENSG00000099822	0.479757	0.728745	no	HCN2
ENSG00000099834	-0.573032	0.72503	no	CDHR5
ENSG00000099840	-0.438888	0.7664	no	IZUMO4
ENSG00000099849	0.242922	0.709967	no	RASSF7
ENSG00000099860	0.690008	0.559361	no	GADD45B
ENSG00000099864	-0.314183	0.741998	no	PALM
ENSG00000099866	-0.645467	0.368112	no	MADCAM1
ENSG00000099869	-0.352893	0.843863	no	IGF2-AS
ENSG00000099875	-0.505769	0.469947	no	MKNK2
ENSG00000099889	0.337455	0.665749	no	ARVCF
ENSG00000099899	-0.229987	0.624306	no	TRMT2A
ENSG00000099901	-0.0438264	0.976849	no	RANBP1
ENSG00000099904	-0.00963507	0.997467	no	ZDHHC8
ENSG00000099910	0.173558	0.952936	no	KLHL22
ENSG00000099917	0.178866	0.881546	no	MED15
ENSG00000099937	-0.622393	0.202483	no	SERPIND1
ENSG00000099940	0.190376	0.85708	no	SNAP29
ENSG00000099942	-0.0352044	0.989005	no	CRKL
ENSG00000099949	0.290664	0.56198	no	LZTR1
ENSG00000099953	-0.460261	0.872153	no	MMP11
ENSG00000099956	-0.0366825	0.977785	no	SMARCB1
ENSG00000099957	-0.223709	0.98155	no	P2RX6
ENSG00000099968	0.0068345	0.997787	no	BCL2L13
ENSG00000099974	0.03425	0.997787	no	DDTL
ENSG00000099991	0.094843	0.969407	no	CABIN1
ENSG00000099992	-0.08706	0.965993	no	TBC1D10A
ENSG00000099994	-0.1645	0.886109	no	SUSD2
ENSG00000099995	0.251969	0.795885	no	SF3A1
ENSG00000099998	0.230599	0.963908	no	GGT5
ENSG00000099999	-0.117291	0.963908	no	RNF215
ENSG00000100003	0.351281	0.532763	no	SEC14L2
ENSG00000100014	0.231666	0.658899	no	SPECC1L
ENSG00000100023	0.0286638	0.98617	no	PPIL2
ENSG00000100024	-0.203701	0.954602	no	UPB1
ENSG00000100027	-1.08902	0.350763	no	YPEL1
ENSG00000100028	-0.272528	0.598425	no	SNRPD3
ENSG00000100029	0.183447	0.94015	no	PES1
ENSG00000100030	-0.0286085	0.987109	no	MAPK1
ENSG00000100031	-0.255506	0.910867	no	GGT1
ENSG00000100034	-0.156471	0.816152	no	PPM1F
ENSG00000100036	1.3678	0.00808001	up	SLC35E4
ENSG00000100038	0.0603159	0.990994	no	TOP3B
ENSG00000100053	0.589963	0.835747	no	CRYBB3
ENSG00000100055	2.5829	0.130919	no	CYTH4
ENSG00000100056	0.18624	0.911985	no	ESS2
ENSG00000100058	-0.316275	0.534415	no	CRYBB2P1
ENSG00000100060	-0.458569	0.776012	no	MFNG
ENSG00000100065	0.109276	0.942811	no	CARD10
ENSG00000100068	-0.493675	0.351459	no	LRP5L
ENSG00000100075	-0.051545	0.977955	no	SLC25A1
ENSG00000100077	-0.332071	0.379495	no	GRK3
ENSG00000100078	0.339309	0.965993	no	PLA2G3
ENSG00000100079	0.18182	0.953552	no	LGALS2
ENSG00000100083	-0.231627	0.667066	no	GGA1
ENSG00000100084	0.160591	0.852368	no	HIRA
ENSG00000100092	-0.388999	0.822299	no	SH3BP1
ENSG00000100097	0.660949	0.535196	no	LGALS1
ENSG00000100099	0.0980554	0.952936	no	HPS4
ENSG00000100100	0.311937	0.715038	no	PIK3IP1
ENSG00000100104	0.154918	0.860026	no	SRRD
ENSG00000100105	0.0444215	0.985233	no	PATZ1
ENSG00000100106	-0.305494	0.480379	no	TRIOBP
ENSG00000100109	0.225959	0.906609	no	TFIP11
ENSG00000100116	-0.514186	0.129692	no	GCAT
ENSG00000100124	0.0223493	0.990994	no	ANKRD54
ENSG00000100129	-0.34042	0.173763	no	EIF3L
ENSG00000100138	0.0335225	0.987109	no	SNU13
ENSG00000100139	0.161104	0.92155	no	MICALL1
ENSG00000100142	-0.0677631	0.952936	no	POLR2F
ENSG00000100146	-1.32984	0.68911	no	SOX10
ENSG00000100147	0.130191	0.92155	no	CCDC134
ENSG00000100150	-0.026928	0.990994	no	DEPDC5
ENSG00000100151	-0.0026858	0.998577	no	PICK1
ENSG00000100154	0.147406	0.926475	no	TTC28
ENSG00000100156	-0.281691	0.936383	no	SLC16A8
ENSG00000100162	-0.0472043	0.987109	no	CENPM
ENSG00000100191	0.707279	0.912745	no	SLC5A4
ENSG00000100196	-0.338878	0.348948	no	KDELR3
ENSG00000100197	-0.463622	0.890424	no	CYP2D6
ENSG00000100201	-0.167442	0.736499	no	DDX17
ENSG00000100207	0.134459	0.949519	no	TCF20
ENSG00000100209	0.0525273	0.985125	no	HSCB
ENSG00000100211	-0.132105	0.949257	no	CBY1
ENSG00000100216	0.11973	0.931313	no	TOMM22
ENSG00000100218	0.612677	0.860026	no	RSPH14
ENSG00000100219	0.310502	0.301239	no	XBP1
ENSG00000100220	0.195693	0.832703	no	RTCB
ENSG00000100221	0.240193	0.549664	no	JOSD1
ENSG00000100225	-0.0969032	0.94015	no	FBXO7
ENSG00000100226	0.150619	0.874578	no	GTPBP1
ENSG00000100227	0.0186279	0.992753	no	POLDIP3
ENSG00000100228	-0.352465	0.926403	no	RAB36
ENSG00000100234	-0.0658882	0.97386	no	TIMP3
ENSG00000100239	-0.134487	0.946662	no	PPP6R2
ENSG00000100241	-0.196765	0.702894	no	SBF1
ENSG00000100242	-0.232209	0.863525	no	SUN2
ENSG00000100243	-0.146816	0.860026	no	CYB5R3
ENSG00000100246	0.0150447	0.995609	no	DNAL4
ENSG00000100253	-0.298263	0.862502	no	MIOX
ENSG00000100258	-0.0939039	0.934513	no	LMF2
ENSG00000100263	-0.19824	0.741998	no	RHBDD3
ENSG00000100266	-0.108163	0.949897	no	PACSIN2
ENSG00000100271	-0.819912	0.374618	no	TTLL1
ENSG00000100280	0.0695875	0.955755	no	AP1B1
ENSG00000100281	0.106537	0.911985	no	HMGXB4
ENSG00000100284	-0.107975	0.94015	no	TOM1
ENSG00000100288	-0.422231	0.831059	no	CHKB
ENSG00000100290	1.211	0.168366	no	BIK
ENSG00000100292	-1.60556	0.598328	no	HMOX1
ENSG00000100294	0.0988066	0.963413	no	MCAT
ENSG00000100296	0.23232	0.609929	no	THOC5
ENSG00000100297	-0.21766	0.635966	no	MCM5
ENSG00000100299	-0.362821	0.615548	no	ARSA
ENSG00000100300	0.155528	0.965993	no	TSPO
ENSG00000100304	-0.000706363	0.999532	no	TTLL12
ENSG00000100307	-0.617036	0.770104	no	CBX7
ENSG00000100311	0.00301493	0.999201	no	PDGFB
ENSG00000100314	1.162	0.612193	no	CABP7
ENSG00000100316	-0.274048	0.280921	no	RPL3
ENSG00000100319	0.00410267	0.997787	no	ZMAT5
ENSG00000100320	0.0126156	0.995609	no	RBFOX2
ENSG00000100321	-1.55181	0.0486438	down	SYNGR1
ENSG00000100324	0.15756	0.908394	no	TAB1
ENSG00000100325	0.13953	0.91977	no	ASCC2
ENSG00000100330	-0.00547788	0.997787	no	MTMR3
ENSG00000100335	0.101971	0.942571	no	MIEF1
ENSG00000100336	-1.21331	0.303476	no	APOL4
ENSG00000100342	-0.629833	0.011421	no	APOL1
ENSG00000100344	0.119563	0.969407	no	PNPLA3
ENSG00000100345	0.124641	0.938503	no	MYH9
ENSG00000100347	-0.0604727	0.963413	no	SAMM50
ENSG00000100348	0.0799492	0.949257	no	TXN2
ENSG00000100350	-0.0707766	0.977717	no	FOXRED2
ENSG00000100353	0.201031	0.881546	no	EIF3D
ENSG00000100354	0.0877978	0.965993	no	TNRC6B
ENSG00000100359	-0.603352	0.504535	no	SGSM3
ENSG00000100364	0.0105725	0.996132	no	KIAA0930
ENSG00000100372	0.0573327	0.982457	no	SLC25A17
ENSG00000100373	-0.292846	0.921061	no	UPK3A
ENSG00000100376	0.0395989	0.979446	no	FAM118A
ENSG00000100379	-0.250264	0.769253	no	KCTD17
ENSG00000100380	-0.324343	0.411015	no	ST13
ENSG00000100387	0.252016	0.56571	no	RBX1
ENSG00000100393	0.340197	0.559762	no	EP300
ENSG00000100395	0.169445	0.936417	no	L3MBTL2
ENSG00000100399	-0.751128	0.0148205	no	CHADL
ENSG00000100401	-0.00675233	0.997787	no	RANGAP1
ENSG00000100403	0.0438052	0.974462	no	ZC3H7B
ENSG00000100410	0.0551984	0.983825	no	PHF5A
ENSG00000100412	-0.130773	0.876522	no	ACO2
ENSG00000100413	0.111796	0.949167	no	POLR3H
ENSG00000100416	0.0237638	0.991895	no	TRMU
ENSG00000100417	-0.458169	0.315377	no	PMM1
ENSG00000100418	-0.105074	0.952936	no	DESI1
ENSG00000100422	-0.183436	0.740261	no	CERK
ENSG00000100425	0.121349	0.957868	no	BRD1
ENSG00000100426	0.128032	0.92055	no	ZBED4
ENSG00000100429	-0.14122	0.931313	no	HDAC10
ENSG00000100439	-0.803808	0.375932	no	ABHD4
ENSG00000100441	-0.0564368	0.965993	no	KHNYN
ENSG00000100442	-0.018384	0.992753	no	FKBP3
ENSG00000100445	-0.210957	0.712605	no	SDR39U1
ENSG00000100461	0.656864	0.333189	no	RBM23
ENSG00000100462	0.260179	0.758022	no	PRMT5
ENSG00000100473	-0.442936	0.204521	no	COCH
ENSG00000100478	0.192742	0.923882	no	AP4S1
ENSG00000100479	0.00530346	0.997787	no	POLE2
ENSG00000100483	-0.00127821	0.999532	no	VCPKMT
ENSG00000100485	0.0806607	0.956478	no	SOS2
ENSG00000100490	0.433093	0.772936	no	CDKL1
ENSG00000100503	0.31004	0.73204	no	NIN
ENSG00000100504	-0.228692	0.791589	no	PYGL
ENSG00000100505	-0.114071	0.990994	no	TRIM9
ENSG00000100519	0.0371173	0.989293	no	PSMC6
ENSG00000100522	-0.00131691	0.999201	no	GNPNAT1
ENSG00000100523	0.0621361	0.980705	no	DDHD1
ENSG00000100526	-0.311251	0.586611	no	CDKN3
ENSG00000100528	-0.281129	0.578665	no	CNIH1
ENSG00000100532	0.369224	0.499201	no	CGRRF1
ENSG00000100554	0.197915	0.9205	no	ATP6V1D
ENSG00000100557	2.41533	0.00012363	up	CCDC198
ENSG00000100564	-0.0660026	0.976144	no	PIGH
ENSG00000100567	0.00832722	0.997787	no	PSMA3
ENSG00000100568	-0.249572	0.673016	no	VTI1B
ENSG00000100575	0.014346	0.995485	no	TIMM9
ENSG00000100577	-0.0924491	0.949257	no	GSTZ1
ENSG00000100578	0.110498	0.963413	no	KIAA0586
ENSG00000100580	-0.029941	0.985852	no	TMED8
ENSG00000100583	-0.0822691	0.99096	no	SAMD15
ENSG00000100591	-0.0653933	0.979446	no	AHSA1
ENSG00000100592	0.487236	0.143618	no	DAAM1
ENSG00000100593	-0.944422	0.0369784	no	ISM2
ENSG00000100596	-0.249992	0.528092	no	SPTLC2
ENSG00000100599	0.185087	0.761246	no	RIN3
ENSG00000100600	-0.309418	0.463251	no	LGMN
ENSG00000100601	0.504238	0.343647	no	ALKBH1
ENSG00000100603	0.412181	0.343973	no	SNW1
ENSG00000100605	0.0333016	0.985298	no	ITPK1
ENSG00000100612	-0.129268	0.890968	no	DHRS7
ENSG00000100614	-0.05803	0.965993	no	PPM1A
ENSG00000100625	-0.0559105	0.969407	no	SIX4
ENSG00000100626	-0.381239	0.762695	no	GALNT16
ENSG00000100628	0.64999	0.831897	no	ASB2
ENSG00000100629	-0.0229215	0.993598	no	CEP128
ENSG00000100632	0.0675146	0.968266	no	ERH
ENSG00000100644	0.292609	0.677555	no	HIF1A
ENSG00000100647	-0.0640883	0.975415	no	SUSD6
ENSG00000100650	-0.224345	0.838617	no	SRSF5
ENSG00000100652	-0.560524	0.9205	no	SLC10A1
ENSG00000100664	0.17761	0.949897	no	EIF5
ENSG00000100665	-0.347745	0.881546	no	SERPINA4
ENSG00000100678	-1.55087	0.416567	no	SLC8A3
ENSG00000100697	0.0328397	0.987109	no	DICER1
ENSG00000100711	-0.0771132	0.976336	no	ZFYVE21
ENSG00000100714	-0.0468052	0.980705	no	MTHFD1
ENSG00000100722	0.206848	0.876258	no	ZC3H14
ENSG00000100726	-0.198574	0.868179	no	TELO2
ENSG00000100731	0.0522901	0.969271	no	PCNX1
ENSG00000100744	0.124071	0.938017	no	GSKIP
ENSG00000100749	-0.0684448	0.969407	no	VRK1
ENSG00000100764	-0.0526035	0.988546	no	PSMC1
ENSG00000100767	0.925764	0.705804	no	PAPLN
ENSG00000100784	-0.587983	0.686639	no	RPS6KA5
ENSG00000100796	0.191748	0.91039	no	PPP4R3A
ENSG00000100802	-0.536557	0.493335	no	C14orf93
ENSG00000100804	0.00642539	0.997787	no	PSMB5
ENSG00000100811	0.0788547	0.952936	no	YY1
ENSG00000100813	0.0629133	0.979911	no	ACIN1
ENSG00000100814	-0.431985	0.0369432	no	CCNB1IP1
ENSG00000100815	0.145054	0.848467	no	TRIP11
ENSG00000100823	-0.184072	0.743147	no	APEX1
ENSG00000100836	0.0393259	0.982457	no	PABPN1
ENSG00000100852	0.310193	0.792863	no	ARHGAP5
ENSG00000100865	0.0907285	0.952301	no	CINP
ENSG00000100867	0.259267	0.809072	no	DHRS2
ENSG00000100883	-0.0267521	0.990994	no	SRP54
ENSG00000100888	0.0931261	0.946571	no	CHD8
ENSG00000100889	-0.425271	0.159424	no	PCK2
ENSG00000100890	-0.234081	0.757569	no	KIAA0391
ENSG00000100897	-0.137448	0.949257	no	DCAF11
ENSG00000100902	-0.258384	0.818872	no	PSMA6
ENSG00000100906	-0.503164	0.550754	no	NFKBIA
ENSG00000100908	-0.302847	0.507401	no	EMC9
ENSG00000100911	-0.00079781	0.999521	no	PSME2
ENSG00000100916	-0.107429	0.963355	no	BRMS1L
ENSG00000100918	-0.0599656	0.990827	no	REC8
ENSG00000100926	0.11101	0.948191	no	TM9SF1
ENSG00000100934	0.121246	0.891244	no	SEC23A
ENSG00000100938	-0.409676	0.273001	no	GMPR2
ENSG00000100941	-0.058716	0.975415	no	PNN
ENSG00000100949	-0.0438814	0.982457	no	RABGGTA
ENSG00000100979	-0.25827	0.567214	no	PLTP
ENSG00000100982	-0.0680447	0.956954	no	PCIF1
ENSG00000100983	0.0814557	0.944896	no	GSS
ENSG00000100991	0.0397898	0.97532	no	TRPC4AP
ENSG00000100994	0.325878	0.800466	no	PYGB
ENSG00000100997	0.12574	0.921061	no	ABHD12
ENSG00000101000	-0.196491	0.952936	no	PROCR
ENSG00000101003	-0.153709	0.923798	no	GINS1
ENSG00000101004	-0.231107	0.795541	no	NINL
ENSG00000101017	-0.289465	0.814818	no	CD40
ENSG00000101019	0.172528	0.802589	no	UQCC1
ENSG00000101040	0.0478969	0.981597	no	ZMYND8
ENSG00000101049	0.543452	0.301125	no	SGK2
ENSG00000101052	-0.101602	0.942423	no	IFT52
ENSG00000101057	-0.236394	0.683052	no	MYBL2
ENSG00000101076	-0.0802906	0.966014	no	HNF4A
ENSG00000101079	0.0824701	0.965817	no	NDRG3
ENSG00000101082	-0.49631	0.755158	no	SLA2
ENSG00000101084	-0.0928675	0.991262	no	RAB5IF
ENSG00000101096	-0.0594626	0.989993	no	NFATC2
ENSG00000101104	-0.450028	0.0544332	no	PABPC1L
ENSG00000101109	0.191327	0.863627	no	STK4
ENSG00000101115	-0.823313	0.316991	no	SALL4
ENSG00000101126	0.124278	0.911985	no	ADNP
ENSG00000101132	0.102562	0.964962	no	PFDN4
ENSG00000101138	0.122267	0.913358	no	CSTF1
ENSG00000101146	0.245638	0.899304	no	RAE1
ENSG00000101150	0.0774733	0.974462	no	TPD52L2
ENSG00000101152	-0.0979664	0.921061	no	DNAJC5
[truncated: 16,135 more rows]

## Sheet: ADAR-sh-1
geneName	logFC	p.adj	sig	geneSymbol
ENSG00000000003	0.324254	0.2701	no	TSPAN6
ENSG00000000419	-0.0842038	0.847009	no	DPM1
ENSG00000000457	-0.0443531	0.954614	no	SCYL3
ENSG00000000460	0.295603	0.45964	no	C1orf112
ENSG00000001036	-0.0302725	0.963884	no	FUCA2
ENSG00000001084	-0.663664	0.111495	no	GCLC
ENSG00000001167	0.025345	0.961135	no	NFYA
ENSG00000001460	0.0383494	0.964829	no	STPG1
ENSG00000001461	-0.405218	0.327456	no	NIPAL3
ENSG00000001497	0.151898	0.698046	no	LAS1L
ENSG00000001617	-0.0633594	0.927818	no	SEMA3F
ENSG00000001629	-0.141863	0.764425	no	ANKIB1
ENSG00000001630	0.266656	0.30564	no	CYP51A1
ENSG00000001631	-0.0963172	0.894441	no	KRIT1
ENSG00000002016	0.0903118	0.866815	no	RAD52
ENSG00000002330	0.480803	0.20465	no	BAD
ENSG00000002549	0.23709	0.316157	no	LAP3
ENSG00000002586	0.124292	0.819944	no	CD99
ENSG00000002822	0.0839238	0.963884	no	MAD1L1
ENSG00000002834	0.222127	0.610005	no	LASP1
ENSG00000002919	0.0359586	0.962394	no	SNX11
ENSG00000003056	0.112757	0.740341	no	M6PR
ENSG00000003096	-0.184499	0.828077	no	KLHL13
ENSG00000003249	0.210122	0.681067	no	DBNDD1
ENSG00000003393	-0.0989572	0.800379	no	ALS2
ENSG00000003400	-0.0774061	0.891565	no	CASP10
ENSG00000003402	-0.0251912	0.966743	no	CFLAR
ENSG00000003436	-0.693223	0.0472657	no	TFPI
ENSG00000003509	-0.0116703	0.988238	no	NDUFAF7
ENSG00000003756	-0.180501	0.621092	no	RBM5
ENSG00000003987	-1.34218	0.0553932	no	MTMR7
ENSG00000003989	-0.596563	0.043563	no	SLC7A2
ENSG00000004059	0.24988	0.45964	no	ARF5
ENSG00000004139	-0.0655938	0.970165	no	SARM1
ENSG00000004142	0.220759	0.525558	no	POLDIP2
ENSG00000004399	-0.120833	0.840063	no	PLXND1
ENSG00000004455	-0.00216328	0.997039	no	AK2
ENSG00000004478	0.107772	0.785054	no	FKBP4
ENSG00000004487	0.272648	0.261184	no	KDM1A
ENSG00000004534	-0.10965	0.812985	no	RBM6
ENSG00000004660	0.316859	0.515861	no	CAMKK1
ENSG00000004700	-0.101734	0.853732	no	RECQL
ENSG00000004766	-0.399728	0.430732	no	VPS50
ENSG00000004777	0.31577	0.460693	no	ARHGAP33
ENSG00000004779	0.202979	0.56013	no	NDUFAB1
ENSG00000004838	-0.3037	0.879418	no	ZMYND10
ENSG00000004864	0.119084	0.79504	no	SLC25A13
ENSG00000004866	0.0965594	0.873464	no	ST7
ENSG00000004897	-0.0200618	0.979089	no	CDC27
ENSG00000004961	0.0190598	0.981621	no	HCCS
ENSG00000004975	0.346174	0.195749	no	DVL2
ENSG00000005007	0.0562184	0.922319	no	UPF1
ENSG00000005020	0.318024	0.30564	no	SKAP2
ENSG00000005022	0.162042	0.604705	no	SLC25A5
ENSG00000005059	0.487132	0.168673	no	MCUB
ENSG00000005075	0.329837	0.318603	no	POLR2J
ENSG00000005100	0.248083	0.374469	no	DHX33
ENSG00000005156	0.0824402	0.856632	no	LIG3
ENSG00000005175	-0.0390822	0.965616	no	RPAP3
ENSG00000005187	0.478281	0.116107	no	ACSM3
ENSG00000005189	0.00318095	0.996996	no	REXO5
ENSG00000005194	-0.00638744	0.993524	no	CIAPIN1
ENSG00000005206	-0.0410202	0.937849	no	SPPL2B
ENSG00000005238	0.56062	0.342541	no	FAM214B
ENSG00000005302	-0.258675	0.501566	no	MSL3
ENSG00000005339	0.129714	0.706228	no	CREBBP
ENSG00000005436	-0.155316	0.771834	no	GCFC2
ENSG00000005448	-0.140223	0.760988	no	WDR54
ENSG00000005469	0.177427	0.762489	no	CROT
ENSG00000005471	-0.239028	0.625234	no	ABCB4
ENSG00000005483	-0.215119	0.454617	no	KMT2E
ENSG00000005486	-0.0788488	0.907124	no	RHBDD2
ENSG00000005513	-0.582097	0.734765	no	SOX8
ENSG00000005700	-0.262033	0.369022	no	IBTK
ENSG00000005801	-0.145335	0.803252	no	ZNF195
ENSG00000005810	0.00640276	0.993954	no	MYCBP2
ENSG00000005812	-0.344657	0.246732	no	FBXL3
ENSG00000005844	-0.292164	0.722183	no	ITGAL
ENSG00000005882	-0.100422	0.857921	no	PDK2
ENSG00000005884	0.340438	0.892698	no	ITGA3
ENSG00000005889	0.0333517	0.966743	no	ZFX
ENSG00000005893	0.240598	0.363495	no	LAMP2
ENSG00000005961	-0.587378	0.524707	no	ITGA2B
ENSG00000005981	0.276209	0.892512	no	ASB4
ENSG00000006007	-0.0803102	0.849108	no	GDE1
ENSG00000006015	0.227851	0.550681	no	REX1BD
ENSG00000006016	-0.221637	0.660842	no	CRLF1
ENSG00000006025	0.0833546	0.892664	no	AC003665.1
ENSG00000006042	0.415069	0.195734	no	TMEM98
ENSG00000006047	-0.609955	0.481191	no	YBX2
ENSG00000006062	0.195972	0.678217	no	MAP3K14
ENSG00000006118	0.374399	0.119903	no	TMEM132A
ENSG00000006125	-0.0216343	0.964301	no	AP2B1
ENSG00000006194	-0.0152318	0.981984	no	ZNF263
ENSG00000006210	0.0869774	0.810975	no	CX3CL1
ENSG00000006282	0.285004	0.395665	no	SPATA20
ENSG00000006327	-0.307323	0.815475	no	TNFRSF12A
ENSG00000006377	0.225933	0.664672	no	DLX6
ENSG00000006432	-0.0943719	0.854576	no	MAP3K9
ENSG00000006451	0.0404291	0.943752	no	RALA
ENSG00000006453	0.106204	0.87044	no	BAIAP2L1
ENSG00000006459	-0.41703	0.196783	no	KDM7A
ENSG00000006530	0.0408484	0.94224	no	AGK
ENSG00000006534	0.163407	0.797318	no	ALDH3B1
ENSG00000006576	0.12626	0.833599	no	PHTF2
ENSG00000006607	-0.0616144	0.896054	no	FARP2
ENSG00000006625	0.216876	0.592502	no	GGCT
ENSG00000006634	0.0376124	0.95419	no	DBF4
ENSG00000006652	-0.0946519	0.835136	no	IFRD1
ENSG00000006695	-0.0830228	0.857806	no	COX10
ENSG00000006704	0.265423	0.402816	no	GTF2IRD1
ENSG00000006712	0.137914	0.686366	no	PAF1
ENSG00000006715	0.00284527	0.997039	no	VPS41
ENSG00000006740	0.558448	0.0293447	no	ARHGAP44
ENSG00000006744	0.195102	0.441296	no	ELAC2
ENSG00000006756	-0.402279	0.161212	no	ARSD
ENSG00000006757	-0.0154945	0.980288	no	PNPLA4
ENSG00000006831	0.040316	0.951165	no	ADIPOR2
ENSG00000006837	0.0232666	0.9917	no	CDKL3
ENSG00000007001	-2.10263	0.0141823	down	UPP2
ENSG00000007047	0.109247	0.828077	no	MARK4
ENSG00000007062	-0.727176	0.000931897	no	PROM1
ENSG00000007080	0.315607	0.407389	no	CCDC124
ENSG00000007168	0.00529073	0.993524	no	PAFAH1B1
ENSG00000007202	0.10171	0.800463	no	KIAA0100
ENSG00000007237	2.09647	5.55e-08	up	GAS7
ENSG00000007255	-0.778198	0.0788013	no	TRAPPC6A
ENSG00000007341	-0.0368951	0.953611	no	ST7L
ENSG00000007376	0.23329	0.523405	no	RPUSD1
ENSG00000007384	0.31691	0.580495	no	RHBDF1
ENSG00000007392	0.123903	0.741172	no	LUC7L
ENSG00000007516	-0.677486	0.128763	no	BAIAP3
ENSG00000007520	0.103771	0.859999	no	TSR3
ENSG00000007541	0.120167	0.834161	no	PIGQ
ENSG00000007545	-0.0293158	0.96989	no	CRAMP1
ENSG00000007866	0.12303	0.729127	no	TEAD3
ENSG00000007923	0.067523	0.874589	no	DNAJC11
ENSG00000007944	0.0971222	0.874024	no	MYLIP
ENSG00000007968	0.0358131	0.973773	no	E2F2
ENSG00000008018	0.119977	0.740341	no	PSMB1
ENSG00000008083	0.0678004	0.891895	no	JARID2
ENSG00000008086	0.304854	0.443458	no	CDKL5
ENSG00000008128	-0.105803	0.901864	no	CDK11A
ENSG00000008130	0.0932746	0.814879	no	NADK
ENSG00000008226	-0.0188953	0.993524	no	DLEC1
ENSG00000008256	0.243422	0.54704	no	CYTH3
ENSG00000008277	0.543367	0.163775	no	ADAM22
ENSG00000008282	-0.0879186	0.828077	no	SYPL1
ENSG00000008283	0.682141	0.0100481	no	CYB561
ENSG00000008294	-0.204433	0.522578	no	SPAG9
ENSG00000008300	-0.249298	0.27814	no	CELSR3
ENSG00000008311	0.108939	0.830042	no	AASS
ENSG00000008323	0.278335	0.420667	no	PLEKHG6
ENSG00000008324	0.376719	0.316157	no	SS18L2
ENSG00000008382	0.146109	0.762489	no	MPND
ENSG00000008394	0.0184627	0.972671	no	MGST1
ENSG00000008405	-0.202132	0.606104	no	CRY1
ENSG00000008441	0.434842	0.0850709	no	NFIX
ENSG00000008513	0.231851	0.37767	no	ST3GAL1
ENSG00000008516	-1.31742	0.176169	no	MMP25
ENSG00000008517	-0.0578884	0.951242	no	IL32
ENSG00000008710	0.06599	0.890164	no	PKD1
ENSG00000008735	0.133264	0.79148	no	MAPK8IP2
ENSG00000008838	0.297677	0.227904	no	MED24
ENSG00000008853	0.126271	0.778423	no	RHOBTB2
ENSG00000008869	-0.122352	0.80274	no	HEATR5B
ENSG00000008952	-0.330689	0.44194	no	SEC62
ENSG00000008988	0.102794	0.757203	no	RPS20
ENSG00000009307	0.085049	0.793884	no	CSDE1
ENSG00000009335	-0.00691198	0.992539	no	UBE3C
ENSG00000009413	-0.172287	0.778423	no	REV3L
ENSG00000009724	-0.06545	0.924779	no	MASP2
ENSG00000009765	0.695994	0.639838	no	IYD
ENSG00000009780	0.0198619	0.979089	no	FAM76A
ENSG00000009830	0.397325	0.126684	no	POMT2
ENSG00000009844	-0.0755956	0.896633	no	VTA1
ENSG00000009950	0.281868	0.546763	no	MLXIPL
ENSG00000009954	0.0608499	0.888924	no	BAZ1B
ENSG00000010017	0.0498204	0.920872	no	RANBP9
ENSG00000010072	-0.228958	0.57447	no	SPRTN
ENSG00000010165	0.132026	0.736305	no	EEF1AKNMT
ENSG00000010219	-0.0315869	0.965785	no	DYRK4
ENSG00000010244	-0.0462674	0.930847	no	ZNF207
ENSG00000010256	0.0151809	0.980415	no	UQCRC1
ENSG00000010270	0.167255	0.621092	no	STARD3NL
ENSG00000010278	-0.809083	0.0160242	no	CD9
ENSG00000010292	0.242593	0.369503	no	NCAPD2
ENSG00000010295	-0.0966742	0.809503	no	IFFO1
ENSG00000010310	-1.07475	0.321237	no	GIPR
ENSG00000010318	-0.239099	0.585065	no	PHF7
ENSG00000010319	0.118261	0.83978	no	SEMA3G
ENSG00000010322	-0.00905435	0.987786	no	NISCH
ENSG00000010327	-0.684419	0.607764	no	STAB1
ENSG00000010404	-0.0473262	0.972671	no	IDS
ENSG00000010539	0.0015431	0.997695	no	ZNF200
ENSG00000010610	-0.466954	0.681228	no	CD4
ENSG00000010626	0.203103	0.741547	no	LRRC23
ENSG00000010704	0.263618	0.599535	no	HFE
ENSG00000010803	0.0600051	0.931384	no	SCMH1
ENSG00000010810	0.114139	0.818285	no	FYN
ENSG00000010818	-0.821962	0.0616705	no	HIVEP2
ENSG00000011007	-0.0578978	0.90564	no	ELOA
ENSG00000011009	0.214333	0.535869	no	LYPLA2
ENSG00000011021	0.412969	0.101199	no	CLCN6
ENSG00000011105	-0.162199	0.583025	no	TSPAN9
ENSG00000011114	-0.0639792	0.917003	no	BTBD7
ENSG00000011132	-0.0818962	0.885126	no	APBA3
ENSG00000011143	-0.0875467	0.851442	no	MKS1
ENSG00000011198	-0.100905	0.874056	no	ABHD5
ENSG00000011243	0.0405147	0.950594	no	AKAP8L
ENSG00000011258	-0.00417057	0.995907	no	MBTD1
ENSG00000011260	0.12485	0.779245	no	UTP18
ENSG00000011275	-0.121373	0.749074	no	RNF216
ENSG00000011295	0.0121561	0.984561	no	TTC19
ENSG00000011304	0.293056	0.187584	no	PTBP1
ENSG00000011332	0.201975	0.768446	no	DPF1
ENSG00000011347	-0.397252	0.48186	no	SYT7
ENSG00000011376	0.2526	0.608013	no	LARS2
ENSG00000011405	-0.098921	0.861127	no	PIK3C2A
ENSG00000011422	0.277952	0.704193	no	PLAUR
ENSG00000011426	0.0634786	0.923571	no	ANLN
ENSG00000011451	0.0283543	0.96341	no	WIZ
ENSG00000011454	0.0739004	0.890702	no	RABGAP1
ENSG00000011478	0.277554	0.355703	no	QPCTL
ENSG00000011485	0.268336	0.33289	no	PPP5C
ENSG00000011523	0.0255871	0.963474	no	CEP68
ENSG00000011566	-0.358685	0.149463	no	MAP4K3
ENSG00000011638	-0.623488	0.527063	no	TMEM159
ENSG00000012048	0.205969	0.578416	no	BRCA1
ENSG00000012061	0.0120653	0.989643	no	ERCC1
ENSG00000012124	0.113581	0.930586	no	CD22
ENSG00000012171	0.657554	0.0251354	no	SEMA3B
ENSG00000012174	-0.126678	0.77426	no	MBTPS2
ENSG00000012211	-0.0968032	0.906566	no	PRICKLE3
ENSG00000012232	0.0520792	0.91177	no	EXTL3
ENSG00000012504	0.440615	0.273221	no	NR1H4
ENSG00000012660	0.0288552	0.964301	no	ELOVL5
ENSG00000012817	-0.0731548	0.868518	no	KDM5D
ENSG00000012822	-0.281562	0.42742	no	CALCOCO1
ENSG00000012963	-0.107551	0.835236	no	UBR7
ENSG00000012983	-0.134974	0.791711	no	MAP4K5
ENSG00000013016	0.447705	0.571461	no	EHD3
ENSG00000013275	0.181226	0.551586	no	PSMC4
ENSG00000013288	0.34391	0.347651	no	MAN2B2
ENSG00000013297	0.602142	0.0793163	no	CLDN11
ENSG00000013306	0.215065	0.418476	no	SLC25A39
ENSG00000013364	-0.339011	0.624334	no	MVP
ENSG00000013374	-0.113694	0.768199	no	NUB1
ENSG00000013375	-0.178544	0.667468	no	PGM3
ENSG00000013392	0.055834	0.951283	no	RWDD2A
ENSG00000013441	-0.205562	0.62191	no	CLK1
ENSG00000013503	-0.0854041	0.87261	no	POLR3B
ENSG00000013523	-0.00738317	0.993524	no	ANGEL1
ENSG00000013561	0.0843793	0.861127	no	RNF14
ENSG00000013563	-0.484522	0.391009	no	DNASE1L1
ENSG00000013573	0.191913	0.624415	no	DDX11
ENSG00000013583	0.0392079	0.955367	no	HEBP1
ENSG00000013588	-0.130431	0.956423	no	GPRC5A
ENSG00000013810	0.253442	0.418944	no	TACC3
ENSG00000014123	-0.359269	0.405568	no	UFL1
ENSG00000014138	0.10268	0.925186	no	POLA2
ENSG00000014164	-0.0476365	0.937849	no	ZC3H3
ENSG00000014216	0.433952	0.190041	no	CAPN1
ENSG00000014641	0.175199	0.632073	no	MDH1
ENSG00000014824	-0.0642697	0.917003	no	SLC30A9
ENSG00000014914	-0.304517	0.799111	no	MTMR11
ENSG00000014919	0.116809	0.767194	no	COX15
ENSG00000015133	0.234995	0.451401	no	CCDC88C
ENSG00000015153	-0.00127993	0.998086	no	YAF2
ENSG00000015171	-0.00863727	0.989712	no	ZMYND11
ENSG00000015413	1.25409	1.31e-08	up	DPEP1
ENSG00000015475	0.05544	0.933677	no	BID
ENSG00000015479	-0.177597	0.781203	no	MATR3
ENSG00000015520	0.251741	0.522103	no	NPC1L1
ENSG00000015532	0.0767805	0.90249	no	XYLT2
ENSG00000015676	0.0147753	0.979647	no	NUDCD3
ENSG00000016391	-0.12038	0.699826	no	CHDH
ENSG00000016864	0.168774	0.725628	no	GLT8D1
ENSG00000017260	0.0481944	0.917003	no	ATP2C1
ENSG00000017483	0.497895	0.0788013	no	SLC38A5
ENSG00000017797	0.118313	0.742365	no	RALBP1
ENSG00000018189	0.0233823	0.972516	no	RUFY3
ENSG00000018280	-0.739724	0.357624	no	SLC11A1
ENSG00000018408	0.0836486	0.827395	no	WWTR1
ENSG00000018510	-0.0891431	0.81751	no	AGPS
ENSG00000018610	0.0411995	0.949236	no	CXorf56
ENSG00000018699	-0.0594772	0.913272	no	TTC27
ENSG00000018869	-0.256027	0.803651	no	ZNF582
ENSG00000019102	-0.229273	0.779167	no	VSIG2
ENSG00000019144	0.30278	0.386247	no	PHLDB1
ENSG00000019186	-0.63999	0.191489	no	CYP24A1
ENSG00000019485	0.110086	0.846666	no	PRDM11
ENSG00000019582	0.699267	0.00196064	no	CD74
ENSG00000019995	-0.0785508	0.884608	no	ZRANB1
ENSG00000020129	-0.121324	0.751744	no	NCDN
ENSG00000020256	0.173193	0.581119	no	ZFP64
ENSG00000020426	-0.0673222	0.912782	no	MNAT1
ENSG00000020577	0.130275	0.946135	no	SAMD4A
ENSG00000020633	-0.875305	0.306756	no	RUNX3
ENSG00000020922	0.111833	0.858762	no	MRE11
ENSG00000021300	0.662665	0.00189078	no	PLEKHB1
ENSG00000021355	-0.053694	0.943308	no	SERPINB1
ENSG00000021461	-0.0419991	0.989193	no	CYP3A43
ENSG00000021488	-0.225533	0.736305	no	SLC7A9
ENSG00000021574	-0.182236	0.623887	no	SPAST
ENSG00000021776	-0.139763	0.750717	no	AQR
ENSG00000021826	0.0490506	0.949161	no	CPS1
ENSG00000021852	0.277136	0.80587	no	C8B
ENSG00000022277	0.124237	0.765127	no	RTF2
ENSG00000022840	-0.0367929	0.952551	no	RNF10
ENSG00000022976	0.0276547	0.975477	no	ZNF839
ENSG00000023041	0.0651748	0.909034	no	ZDHHC6
ENSG00000023191	0.0634629	0.908757	no	RNH1
ENSG00000023228	-0.123066	0.685007	no	NDUFS1
ENSG00000023287	-0.459433	0.177208	no	RB1CC1
ENSG00000023318	0.0521797	0.916939	no	ERP44
ENSG00000023330	0.247105	0.518364	no	ALAS1
ENSG00000023445	0.362207	0.351454	no	BIRC3
ENSG00000023516	-0.198093	0.698749	no	AKAP11
ENSG00000023572	-0.0325656	0.959371	no	GLRX2
ENSG00000023608	-0.249311	0.67655	no	SNAPC1
ENSG00000023697	-0.0133888	0.985891	no	DERA
ENSG00000023734	0.0867041	0.812441	no	STRAP
ENSG00000023839	-0.213818	0.481191	no	ABCC2
ENSG00000023892	0.399762	0.298167	no	DEF6
ENSG00000023902	0.48322	0.180693	no	PLEKHO1
ENSG00000023909	-0.342297	0.480921	no	GCLM
ENSG00000024048	-0.083199	0.831206	no	UBR2
ENSG00000024422	-1.52217	0.0831834	no	EHD2
ENSG00000024526	-0.113456	0.862181	no	DEPDC1
ENSG00000024862	-0.0171388	0.984282	no	CCDC28A
ENSG00000025039	-0.0885075	0.95419	no	RRAGD
ENSG00000025156	0.038462	0.954371	no	HSF2
ENSG00000025293	-0.165061	0.657415	no	PHF20
ENSG00000025423	-0.995264	0.265319	no	HSD17B6
ENSG00000025434	-0.149001	0.699826	no	NR1H3
ENSG00000025708	0.385445	0.232341	no	TYMP
ENSG00000025770	0.201397	0.481869	no	NCAPH2
ENSG00000025772	0.230664	0.43587	no	TOMM34
ENSG00000025796	0.0376241	0.964013	no	SEC63
ENSG00000025800	-0.192813	0.480219	no	KPNA6
ENSG00000026036	0.236417	0.655169	no	RTEL1-TNFRSF6B
ENSG00000026103	0.210914	0.587458	no	FAS
ENSG00000026297	-0.492009	0.270116	no	RNASET2
ENSG00000026652	-0.0891701	0.972852	no	AGPAT4
ENSG00000026950	0.154195	0.77614	no	BTN3A1
ENSG00000027001	0.325916	0.466956	no	MIPEP
ENSG00000027075	0.378504	0.65586	no	PRKCH
ENSG00000027697	0.165079	0.586287	no	IFNGR1
ENSG00000027847	-0.205688	0.480921	no	B4GALT7
ENSG00000027869	0.0751429	0.958912	no	SH2D2A
ENSG00000028116	-0.136729	0.769893	no	VRK2
ENSG00000028203	-0.166464	0.729076	no	VEZT
ENSG00000028277	-0.688133	0.719177	no	POU2F2
ENSG00000028310	-0.120403	0.774232	no	BRD9
ENSG00000028528	0.253882	0.537856	no	SNX1
ENSG00000028839	0.0285809	0.963174	no	TBPL1
ENSG00000029153	0.182644	0.685657	no	ARNTL2
ENSG00000029363	-0.317553	0.503358	no	BCLAF1
ENSG00000029364	-0.0731683	0.855463	no	SLC39A9
ENSG00000029639	0.297201	0.397996	no	TFB1M
ENSG00000029725	-0.177909	0.608864	no	RABEP1
ENSG00000029993	0.359692	0.174364	no	HMGB3
ENSG00000030066	0.0911315	0.819946	no	NUP160
ENSG00000030110	-0.0211482	0.977677	no	BAK1
ENSG00000030419	-0.124781	0.939607	no	IKZF2
ENSG00000030582	0.181039	0.626721	no	GRN
ENSG00000031003	-0.103571	0.857806	no	FAM13B
ENSG00000031691	-0.0663519	0.931531	no	CENPQ
ENSG00000031698	0.0248524	0.971433	no	SARS
ENSG00000031823	-0.146913	0.667468	no	RANBP3
ENSG00000032219	-0.145718	0.779245	no	ARID4A
ENSG00000032389	0.118582	0.790459	no	EIPR1
ENSG00000032444	0.120731	0.874024	no	PNPLA6
ENSG00000032742	-0.140331	0.815475	no	IFT88
ENSG00000033011	0.00107392	0.998086	no	ALG1
ENSG00000033030	-0.0696023	0.87326	no	ZCCHC8
ENSG00000033050	0.0511253	0.928972	no	ABCF2
ENSG00000033100	-0.330556	0.146371	no	CHPF2
ENSG00000033122	-0.226738	0.894659	no	LRRC7
ENSG00000033170	0.265535	0.706225	no	FUT8
ENSG00000033178	-0.174434	0.689425	no	UBA6
ENSG00000033327	-0.26787	0.496318	no	GAB2
ENSG00000033627	0.1339	0.719343	no	ATP6V0A1
ENSG00000033800	-0.0384517	0.953253	no	PIAS1
ENSG00000033867	-0.275626	0.477742	no	SLC4A7
ENSG00000034053	0.285091	0.529427	no	APBA2
ENSG00000034152	0.00703447	0.993626	no	MAP2K3
ENSG00000034510	0.0885393	0.930586	no	TMSB10
ENSG00000034533	-0.329845	0.386108	no	ASTE1
ENSG00000034677	-0.409087	0.338221	no	RNF19A
ENSG00000034693	-0.187586	0.640182	no	PEX3
ENSG00000034713	-0.331269	0.149061	no	GABARAPL2
ENSG00000035115	-0.662257	0.0402411	no	SH3YL1
ENSG00000035141	0.183493	0.712138	no	FAM136A
ENSG00000035403	0.12732	0.713539	no	VCL
ENSG00000035499	0.196265	0.692565	no	DEPDC1B
ENSG00000035664	-2.15648	0.000206035	down	DAPK2
ENSG00000035681	0.011295	0.984561	no	NSMAF
ENSG00000035687	-0.0112585	0.989465	no	ADSS
ENSG00000035862	-0.393249	0.564826	no	TIMP2
ENSG00000035928	-0.0176578	0.983224	no	RFC1
ENSG00000036054	-0.420633	0.184862	no	TBC1D23
ENSG00000036257	-0.158959	0.630121	no	CUL3
ENSG00000036473	0.677646	0.712138	no	OTC
ENSG00000036549	-0.202073	0.62191	no	AC118549.1
ENSG00000036672	0.620124	0.179156	no	USP2
ENSG00000037042	0.000678163	0.998609	no	TUBG2
ENSG00000037241	0.163474	0.705671	no	RPL26L1
ENSG00000037474	-0.0304876	0.958912	no	NSUN2
ENSG00000037637	-0.105502	0.807111	no	FBXO42
ENSG00000037749	-0.264812	0.344463	no	MFAP3
ENSG00000037757	0.262848	0.528116	no	MRI1
ENSG00000037897	-0.078182	0.879615	no	METTL1
ENSG00000038002	0.0629307	0.92487	no	AGA
ENSG00000038210	-0.00972754	0.989877	no	PI4K2B
ENSG00000038219	-0.326698	0.471847	no	BOD1L1
ENSG00000038274	0.263915	0.454037	no	MAT2B
ENSG00000038358	0.117574	0.767877	no	EDC4
ENSG00000038382	-0.0872671	0.8357	no	TRIO
ENSG00000038427	0.209329	0.625876	no	VCAN
ENSG00000038532	-0.0404299	0.937869	no	CLEC16A
ENSG00000039068	0.0888469	0.925069	no	CDH1
ENSG00000039123	-0.121188	0.805208	no	MTREX
ENSG00000039319	-0.0862719	0.907937	no	ZFYVE16
ENSG00000039523	0.161401	0.670705	no	RIPOR1
ENSG00000039537	2.01263	3.87e-05	up	C6
ENSG00000039560	-0.183811	0.631293	no	RAI14
ENSG00000039650	0.11569	0.771817	no	PNKP
ENSG00000040199	-0.249913	0.453714	no	PHLPP2
ENSG00000040275	-0.0598107	0.944551	no	SPDL1
ENSG00000040341	-0.179742	0.715608	no	STAU2
ENSG00000040487	-0.108166	0.857558	no	PQLC2
ENSG00000040531	-0.0586017	0.903487	no	CTNS
ENSG00000040608	0.684033	0.715828	no	RTN4R
ENSG00000040633	0.115431	0.773565	no	PHF23
ENSG00000040933	-0.1709	0.725125	no	INPP4A
ENSG00000041357	0.213073	0.486434	no	PSMA4
ENSG00000041802	-0.070906	0.869176	no	LSG1
ENSG00000041880	-0.00915174	0.990083	no	PARP3
ENSG00000041988	0.147946	0.768199	no	THAP3
ENSG00000042062	-0.763985	0.522578	no	RIPOR3
ENSG00000042088	0.328581	0.35329	no	TDP1
ENSG00000042286	0.34479	0.255543	no	AIFM2
ENSG00000042317	-0.23497	0.750717	no	SPATA7
ENSG00000042429	0.0215938	0.976517	no	MED17
ENSG00000042445	-0.128772	0.697747	no	RETSAT
ENSG00000042493	1.09835	0.00164563	up	CAPG
ENSG00000042753	0.335119	0.414292	no	AP2S1
ENSG00000043093	-0.0773362	0.911297	no	DCUN1D1
ENSG00000043143	0.269464	0.593116	no	JADE2
ENSG00000043355	0.239351	0.780865	no	ZIC2
ENSG00000043514	-0.210376	0.569126	no	TRIT1
ENSG00000044090	-0.160884	0.595347	no	CUL7
ENSG00000044115	0.163182	0.642286	no	CTNNA1
ENSG00000044446	-0.227982	0.416668	no	PHKA2
ENSG00000044459	-0.225699	0.709881	no	CNTLN
ENSG00000044574	0.288593	0.370736	no	HSPA5
ENSG00000046604	0.0987406	0.804074	no	DSG2
ENSG00000046647	-0.197436	0.676004	no	GEMIN8
ENSG00000046651	-0.171556	0.80274	no	OFD1
ENSG00000046653	-0.0105354	0.994458	no	GPM6B
ENSG00000047056	-0.203287	0.531745	no	WDR37
ENSG00000047188	0.0255335	0.974267	no	YTHDC2
ENSG00000047230	0.319104	0.3123	no	CTPS2
ENSG00000047249	0.131289	0.762489	no	ATP6V1H
ENSG00000047315	-0.0118486	0.984556	no	POLR2B
ENSG00000047346	-0.392438	0.323192	no	FAM214A
ENSG00000047365	-0.226016	0.860898	no	ARAP2
ENSG00000047410	-0.0979324	0.909034	no	TPR
ENSG00000047457	-0.901538	0.0126763	no	CP
ENSG00000047578	0.0863035	0.850313	no	KIAA0556
ENSG00000047579	0.260793	0.512947	no	DTNBP1
ENSG00000047621	-0.103305	0.857921	no	C12orf4
ENSG00000047634	0.00514673	0.994458	no	SCML1
ENSG00000047644	-1.06767	0.000107694	down	WWC3
ENSG00000047662	-0.33867	0.852983	no	FAM184B
ENSG00000047849	0.0830646	0.84842	no	MAP4
ENSG00000047932	-0.13195	0.779245	no	GOPC
ENSG00000048028	0.363068	0.24999	no	USP28
ENSG00000048140	0.279224	0.505997	no	TSPAN17
ENSG00000048162	-0.0619612	0.883319	no	NOP16
ENSG00000048342	0.166676	0.749412	no	CC2D2A
ENSG00000048392	-0.279592	0.381641	no	RRM2B
ENSG00000048405	-0.452844	0.230989	no	ZNF800
ENSG00000048471	0.188868	0.623536	no	SNX29
ENSG00000048544	0.00138398	0.997695	no	MRPS10
ENSG00000048649	-0.143958	0.771817	no	RSF1
ENSG00000048707	-0.0780282	0.88385	no	VPS13D
ENSG00000048828	0.066691	0.857693	no	FAM120A
ENSG00000048991	0.032955	0.958912	no	R3HDM1
ENSG00000049089	-0.0543191	0.922503	no	COL9A2
ENSG00000049130	1.08082	0.000620572	up	KITLG
ENSG00000049167	-0.167527	0.684891	no	ERCC8
ENSG00000049192	-0.523754	0.471352	no	ADAMTS6
ENSG00000049239	-0.348511	0.14342	no	H6PD
ENSG00000049245	-0.0214486	0.967989	no	VAMP3
ENSG00000049246	0.00858782	0.993524	no	PER3
ENSG00000049283	0.726233	0.442166	no	EPN3
ENSG00000049323	-0.312662	0.767705	no	LTBP1
ENSG00000049449	0.680314	0.00874558	no	RCN1
ENSG00000049540	-0.916319	0.199543	no	ELN
ENSG00000049541	0.374491	0.230009	no	RFC2
ENSG00000049618	0.0198731	0.976557	no	ARID1B
ENSG00000049656	0.276428	0.317768	no	CLPTM1L
ENSG00000049759	-0.114199	0.704755	no	NEDD4L
ENSG00000049769	0.194567	0.932978	no	PPP1R3F
ENSG00000049860	0.12117	0.837191	no	HEXB
ENSG00000049883	-0.148126	0.713253	no	PTCD2
ENSG00000050130	-0.0984067	0.805752	no	JKAMP
ENSG00000050327	0.435486	0.729127	no	ARHGEF5
ENSG00000050344	0.516459	0.105965	no	NFE2L3
ENSG00000050393	0.195414	0.558953	no	MCUR1
ENSG00000050405	-0.0696315	0.900742	no	LIMA1
ENSG00000050426	-0.17638	0.609249	no	LETMD1
ENSG00000050555	0.143012	0.896054	no	LAMC3
ENSG00000050748	0.237152	0.410837	no	MAPK9
ENSG00000050820	-0.21014	0.742365	no	BCAR1
ENSG00000051009	-0.167786	0.668285	no	FAM160A2
ENSG00000051108	0.435041	0.332814	no	HERPUD1
ENSG00000051128	0.276558	0.688707	no	HOMER3
ENSG00000051180	0.386298	0.150031	no	RAD51
ENSG00000051341	0.0103396	0.989923	no	POLQ
ENSG00000051382	-0.638485	0.00154737	no	PIK3CB
ENSG00000051523	-0.0157359	0.980861	no	CYBA
ENSG00000051596	0.324257	0.316157	no	THOC3
ENSG00000051620	0.152955	0.739244	no	HEBP2
ENSG00000051825	-0.144582	0.817922	no	MPHOSPH9
ENSG00000052126	-0.0671571	0.926263	no	PLEKHA5
ENSG00000052344	-0.608568	0.417644	no	PRSS8
ENSG00000052723	0.0152285	0.986041	no	SIKE1
ENSG00000052749	-0.156563	0.695427	no	RRP12
ENSG00000052795	-0.422976	0.076155	no	FNIP2
ENSG00000052802	0.243482	0.309703	no	MSMO1
ENSG00000052841	-0.187776	0.592502	no	TTC17
ENSG00000053108	0.0617733	0.953696	no	FSTL4
ENSG00000053254	-0.495971	0.0226911	no	FOXN3
ENSG00000053371	0.147553	0.729101	no	AKR7A2
ENSG00000053372	0.0574247	0.886169	no	MRTO4
ENSG00000053438	-0.555947	0.206919	no	NNAT
ENSG00000053501	-0.16845	0.729127	no	USE1
ENSG00000053702	-0.33596	0.595412	no	NRIP2
ENSG00000053747	0.574145	0.504962	no	LAMA3
ENSG00000053770	0.0403854	0.95031	no	AP5M1
ENSG00000053900	-0.115672	0.796758	no	ANAPC4
ENSG00000054116	0.0563129	0.922493	no	TRAPPC3
ENSG00000054118	-0.0668366	0.867092	no	THRAP3
ENSG00000054148	0.317941	0.334905	no	PHPT1
ENSG00000054179	0.486277	0.107998	no	ENTPD2
ENSG00000054267	-0.352046	0.261563	no	ARID4B
ENSG00000054277	-0.536004	0.309703	no	OPN3
ENSG00000054282	-0.117222	0.912782	no	SDCCAG8
ENSG00000054356	-0.767383	0.573178	no	PTPRN
ENSG00000054392	0.0757783	0.946616	no	HHAT
ENSG00000054523	0.0387484	0.933712	no	KIF1B
ENSG00000054598	0.568763	0.37102	no	FOXC1
ENSG00000054611	0.146089	0.747746	no	TBC1D22A
ENSG00000054654	0.0826829	0.902422	no	SYNE2
ENSG00000054690	0.015741	0.984556	no	PLEKHH1
ENSG00000054793	0.236021	0.422683	no	ATP9A
ENSG00000054938	-0.654674	0.551586	no	CHRDL2
ENSG00000054965	0.275198	0.293301	no	FAM168A
ENSG00000054967	-0.0496187	0.954614	no	RELT
ENSG00000055044	-0.232126	0.556046	no	NOP58
ENSG00000055070	0.236728	0.549822	no	SZRD1
ENSG00000055130	-0.0905313	0.830042	no	CUL1
ENSG00000055147	-0.311788	0.372416	no	FAM114A2
ENSG00000055163	0.46563	0.0269541	no	CYFIP2
ENSG00000055208	0.0176144	0.976541	no	TAB2
ENSG00000055211	0.0774875	0.853529	no	GINM1
ENSG00000055332	0.13803	0.724537	no	EIF2AK2
ENSG00000055483	-0.0353223	0.952813	no	USP36
ENSG00000055609	-0.28667	0.429127	no	KMT2C
ENSG00000055917	-0.0992834	0.785421	no	PUM2
ENSG00000055950	0.106208	0.818474	no	MRPL43
ENSG00000055957	-0.0230111	0.97987	no	ITIH1
ENSG00000056050	0.116256	0.874024	no	HPF1
ENSG00000056097	-0.11079	0.787239	no	ZFR
ENSG00000056277	-0.0598564	0.943093	no	ZNF280C
ENSG00000056558	-0.159656	0.913272	no	TRAF1
ENSG00000056586	-0.0555978	0.913272	no	RC3H2
ENSG00000056736	-0.13904	0.760988	no	IL17RB
ENSG00000056972	0.100092	0.892593	no	TRAF3IP2
ENSG00000056998	0.131018	0.835453	no	GYG2
ENSG00000057019	0.248593	0.487093	no	DCBLD2
ENSG00000057252	0.117199	0.785421	no	SOAT1
ENSG00000057294	0.650637	0.0245188	no	PKP2
ENSG00000057593	-0.215198	0.556145	no	F7
ENSG00000057608	0.129926	0.695331	no	GDI2
ENSG00000057663	-0.235519	0.530198	no	ATG5
ENSG00000057757	-0.15238	0.754806	no	PITHD1
ENSG00000057935	0.0735764	0.857976	no	MTA3
ENSG00000058056	-0.213978	0.409347	no	USP13
ENSG00000058063	-0.342718	0.347859	no	ATP11B
ENSG00000058262	0.105732	0.803651	no	SEC61A1
ENSG00000058272	-0.461106	0.171677	no	PPP1R12A
ENSG00000058335	-0.319996	0.747746	no	RASGRF1
ENSG00000058404	0.705802	0.556897	no	CAMK2B
ENSG00000058453	0.188906	0.680704	no	CROCC
ENSG00000058600	-0.0582151	0.881054	no	POLR3E
ENSG00000058668	0.0191691	0.975477	no	ATP2B4
ENSG00000058729	-0.0175984	0.9824	no	RIOK2
ENSG00000058799	-0.125251	0.814564	no	YIPF1
ENSG00000058804	0.0951104	0.855071	no	NDC1
ENSG00000058866	-0.00170845	0.997414	no	DGKG
ENSG00000059122	0.227229	0.607479	no	FLYWCH1
ENSG00000059145	0.0983134	0.774353	no	UNKL
ENSG00000059377	-0.201925	0.725628	no	TBXAS1
ENSG00000059378	-0.0978735	0.835453	no	PARP12
ENSG00000059573	-0.145539	0.644795	no	ALDH18A1
ENSG00000059588	-0.137435	0.757203	no	TARBP1
ENSG00000059691	0.185481	0.684591	no	GATB
ENSG00000059728	-0.106527	0.852997	no	MXD1
ENSG00000059758	-0.508114	0.0427297	no	CDK17
ENSG00000059769	-0.290231	0.38962	no	DNAJC25
ENSG00000059804	0.316004	0.223069	no	SLC2A3
ENSG00000059915	-0.402372	0.692565	no	PSD
ENSG00000060069	0.108066	0.852099	no	CTDP1
ENSG00000060138	-0.250483	0.642286	no	YBX3
ENSG00000060237	-0.147292	0.715609	no	WNK1
ENSG00000060339	-0.0533881	0.947765	no	CCAR1
ENSG00000060491	0.227693	0.393759	no	OGFR
ENSG00000060566	-0.0999958	0.829538	no	CREB3L3
ENSG00000060642	-0.246598	0.467366	no	PIGV
ENSG00000060656	0.407826	0.0769187	no	PTPRU
ENSG00000060688	0.193531	0.584767	no	SNRNP40
ENSG00000060749	0.0499665	0.942208	no	QSER1
ENSG00000060762	0.263567	0.570783	no	MPC1
ENSG00000060971	0.48682	0.0919092	no	ACAA1
ENSG00000060982	-0.170489	0.685164	no	BCAT1
ENSG00000061273	0.303413	0.496898	no	HDAC7
ENSG00000061656	-0.65478	0.135589	no	SPAG4
ENSG00000061676	-0.207764	0.495558	no	NCKAP1
ENSG00000061794	0.0629985	0.877226	no	MRPS35
ENSG00000061936	-0.0705842	0.857974	no	SFSWAP
ENSG00000061938	0.461396	0.116963	no	TNK2
ENSG00000061987	-0.221586	0.545512	no	MON2
ENSG00000062194	-0.135883	0.729076	no	GPBP1
ENSG00000062282	0.379048	0.239702	no	DGAT2
ENSG00000062370	-0.121852	0.884312	no	ZNF112
ENSG00000062485	0.401093	0.135666	no	CS
ENSG00000062524	-0.0450949	0.985087	no	LTK
ENSG00000062598	-0.00474349	0.99431	no	ELMO2
ENSG00000062650	-0.0364879	0.951216	no	WAPL
ENSG00000062716	-0.226935	0.437532	no	VMP1
ENSG00000062725	0.0139645	0.983604	no	APPBP2
ENSG00000062822	0.410927	0.232505	no	POLD1
ENSG00000063046	0.0653228	0.857872	no	EIF4B
ENSG00000063169	0.31294	0.315593	no	BICRA
ENSG00000063176	0.263525	0.441732	no	SPHK2
ENSG00000063177	0.190321	0.609249	no	RPL18
ENSG00000063180	-0.807653	0.48967	no	CA11
ENSG00000063241	0.0856069	0.895195	no	ISOC2
ENSG00000063244	0.299845	0.384719	no	U2AF2
ENSG00000063245	0.0726221	0.896638	no	EPN1
ENSG00000063322	-0.171025	0.55492	no	MED29
ENSG00000063587	0.0669667	0.883076	no	ZNF275
ENSG00000063601	-0.133932	0.765127	no	MTMR1
ENSG00000063660	0.580578	0.291661	no	GPC1
ENSG00000063761	-0.338877	0.370736	no	ADCK1
ENSG00000063854	-0.136258	0.726777	no	HAGH
ENSG00000063978	-0.0351098	0.95055	no	RNF4
ENSG00000064012	-0.280743	0.232505	no	CASP8
ENSG00000064102	-0.00424847	0.995228	no	INTS13
ENSG00000064115	0.237365	0.515673	no	TM7SF3
ENSG00000064199	0.212638	0.875461	no	SPA17
ENSG00000064225	-0.219958	0.632458	no	ST3GAL6
ENSG00000064300	-0.269178	0.953696	no	NGFR
ENSG00000064309	0.0952747	0.857872	no	CDON
ENSG00000064313	-0.187956	0.666645	no	TAF2
ENSG00000064393	-0.134188	0.711061	no	HIPK2
ENSG00000064419	-0.037492	0.942558	no	TNPO3
ENSG00000064490	0.218104	0.691937	no	RFXANK
ENSG00000064545	-0.0286257	0.956423	no	TMEM161A
ENSG00000064547	-0.624642	0.46637	no	LPAR2
ENSG00000064601	0.351094	0.45575	no	CTSA
ENSG00000064607	0.121411	0.736305	no	SUGP2
ENSG00000064651	0.0248214	0.970794	no	SLC12A2
ENSG00000064652	0.053555	0.927818	no	SNX24
ENSG00000064666	-0.092647	0.875262	no	CNN2
ENSG00000064687	-0.355935	0.250792	no	ABCA7
ENSG00000064703	0.0241664	0.968779	no	DDX20
ENSG00000064726	0.0594323	0.88574	no	BTBD1
ENSG00000064763	0.334356	0.856779	no	FAR2
ENSG00000064787	-0.789274	0.0316966	no	BCAS1
ENSG00000064886	1.06707	0.163006	no	CHI3L2
ENSG00000064932	-0.0556391	0.928972	no	SBNO2
ENSG00000064933	-0.191202	0.740766	no	PMS1
ENSG00000064961	0.0940567	0.793884	no	HMG20B
ENSG00000064995	0.198247	0.58863	no	TAF11
ENSG00000064999	0.0773954	0.855806	no	ANKS1A
ENSG00000065000	0.00928565	0.988153	no	AP3D1
ENSG00000065029	-0.0606334	0.907937	no	ZNF76
ENSG00000065054	-0.21557	0.541305	no	SLC9A3R2
ENSG00000065057	0.136773	0.769706	no	NTHL1
ENSG00000065060	-0.101259	0.769636	no	UHRF1BP1
ENSG00000065135	-0.00649105	0.993524	no	GNAI3
ENSG00000065150	0.119257	0.729076	no	IPO5
ENSG00000065154	-0.132212	0.739298	no	OAT
ENSG00000065183	-0.212122	0.453676	no	WDR3
ENSG00000065243	-0.159852	0.757203	no	PKN2
ENSG00000065268	0.173565	0.631655	no	WDR18
ENSG00000065308	-0.00783321	0.990823	no	TRAM2
ENSG00000065320	0.379973	0.849776	no	NTN1
ENSG00000065328	0.0911563	0.869312	no	MCM10
ENSG00000065357	-0.689004	0.239136	no	DGKA
ENSG00000065361	-0.516128	0.00619835	no	ERBB3
ENSG00000065427	0.077062	0.831823	no	KARS
ENSG00000065457	-0.173912	0.631293	no	ADAT1
ENSG00000065485	0.00365359	0.995393	no	PDIA5
ENSG00000065491	0.165167	0.696795	no	TBC1D22B
ENSG00000065518	-0.0439756	0.930031	no	NDUFB4
ENSG00000065526	-0.0767209	0.857976	no	SPEN
ENSG00000065534	0.44201	0.190869	no	MYLK
ENSG00000065548	-0.20992	0.630121	no	ZC3H15
ENSG00000065559	-0.181384	0.639761	no	MAP2K4
ENSG00000065600	0.242673	0.487093	no	TMEM206
ENSG00000065613	-0.317497	0.422158	no	SLK
ENSG00000065615	-0.171953	0.707792	no	CYB5R4
ENSG00000065621	-0.342803	0.368399	no	GSTO2
ENSG00000065665	0.441969	0.163999	no	SEC61A2
ENSG00000065675	0.537205	0.708117	no	PRKCQ
ENSG00000065802	0.0142417	0.979647	no	ASB1
ENSG00000065809	-0.198644	0.632073	no	FAM107B
ENSG00000065882	0.134168	0.710681	no	TBC1D1
ENSG00000065883	-0.08264	0.839539	no	CDK13
ENSG00000065911	-0.177517	0.64725	no	MTHFD2
ENSG00000065923	0.0392245	0.951165	no	SLC9A7
ENSG00000065970	0.197054	0.601913	no	FOXJ2
ENSG00000065978	0.307162	0.318105	no	YBX1
ENSG00000065989	-0.178461	0.7221	no	AC011529.1
ENSG00000066027	-0.101916	0.855806	no	PPP2R5A
ENSG00000066044	0.222092	0.420533	no	ELAVL1
ENSG00000066056	-0.659608	0.859415	no	TIE1
ENSG00000066084	-0.153209	0.577408	no	DIP2B
ENSG00000066117	0.0967587	0.779245	no	SMARCD1
ENSG00000066135	0.0704978	0.909895	no	KDM4A
ENSG00000066136	0.275572	0.312088	no	NFYC
ENSG00000066230	-0.193537	0.930586	no	SLC9A3
ENSG00000066248	-0.176158	0.729237	no	NGEF
ENSG00000066279	-0.295579	0.561732	no	ASPM
ENSG00000066322	0.319932	0.312863	no	ELOVL1
ENSG00000066379	-0.0143868	0.984531	no	ZNRD1
ENSG00000066422	-0.212774	0.608793	no	ZBTB11
ENSG00000066427	0.117337	0.805752	no	ATXN3
ENSG00000066455	-0.285868	0.420667	no	GOLGA5
ENSG00000066468	0.670229	0.536915	no	FGFR2
ENSG00000066557	-0.113204	0.869183	no	LRRC40
ENSG00000066583	-0.189086	0.524707	no	ISOC1
ENSG00000066629	0.545725	0.632637	no	EML1
ENSG00000066651	-0.130151	0.817042	no	TRMT11
ENSG00000066654	-0.272391	0.433361	no	THUMPD1
ENSG00000066697	0.0956421	0.874373	no	MSANTD3
ENSG00000066739	-0.176176	0.669368	no	ATG2B
ENSG00000066777	-0.185246	0.630121	no	ARFGEF1
ENSG00000066813	0.222487	0.639579	no	ACSM2B
ENSG00000066827	0.0472489	0.947413	no	ZFAT
ENSG00000066855	0.146568	0.756419	no	MTFR1
ENSG00000066923	0.277748	0.607074	no	STAG3
ENSG00000066926	-0.173491	0.694074	no	FECH
ENSG00000066933	-0.279304	0.47653	no	MYO9A
ENSG00000067048	-0.259512	0.532315	no	DDX3Y
ENSG00000067057	0.168791	0.873434	no	PFKP
ENSG00000067064	0.416628	0.168673	no	IDI1
ENSG00000067066	-0.134043	0.765127	no	SP100
ENSG00000067082	0.0579928	0.957263	no	KLF6
ENSG00000067113	0.562058	0.141707	no	PLPP1
ENSG00000067141	0.261682	0.305208	no	NEO1
ENSG00000067167	0.00676351	0.993524	no	TRAM1
ENSG00000067177	-0.201818	0.578668	no	PHKA1
ENSG00000067182	-0.209742	0.601604	no	TNFRSF1A
ENSG00000067191	0.182977	0.821764	no	CACNB1
ENSG00000067208	-0.189992	0.651245	no	EVI5
ENSG00000067221	-0.22688	0.697582	no	STOML1
ENSG00000067225	0.175966	0.598203	no	PKM
ENSG00000067248	-0.26627	0.448634	no	DHX29
ENSG00000067334	-0.282143	0.554515	no	DNTTIP2
ENSG00000067365	-0.127148	0.794452	no	METTL22
ENSG00000067369	-0.0174877	0.979089	no	TP53BP1
ENSG00000067445	0.120401	0.801005	no	TRO
ENSG00000067533	-0.12957	0.751119	no	RRP15
ENSG00000067560	0.163333	0.631293	no	RHOA
ENSG00000067596	-0.0122529	0.983253	no	DHX8
ENSG00000067601	-0.300987	0.759897	no	PMS2P4
ENSG00000067606	-0.0721102	0.909664	no	PRKCZ
ENSG00000067646	-0.200154	0.723602	no	ZFY
ENSG00000067704	0.0985843	0.853851	no	IARS2
ENSG00000067798	-0.0376146	0.993524	no	NAV3
ENSG00000067829	0.129378	0.807156	no	IDH3G
ENSG00000067836	-0.0859146	0.876545	no	ROGDI
ENSG00000067900	-0.128076	0.810162	no	ROCK1
ENSG00000067955	-0.0106943	0.988762	no	CBFB
ENSG00000067992	0.161893	0.742448	no	PDK3
ENSG00000068001	-0.0509635	0.923383	no	HYAL2
ENSG00000068024	-0.137298	0.673035	no	HDAC4
ENSG00000068028	0.160682	0.684707	no	RASSF1
ENSG00000068078	0.0456417	0.931055	no	FGFR3
ENSG00000068079	0.202522	0.699826	no	IFI35
ENSG00000068097	-0.0140903	0.983253	no	HEATR6
ENSG00000068120	0.0314153	0.961034	no	COASY
ENSG00000068137	0.458157	0.16908	no	PLEKHH3
ENSG00000068305	-0.0845457	0.891895	no	MEF2A
ENSG00000068308	0.0348886	0.952655	no	OTUD5
ENSG00000068323	0.0443007	0.951165	no	TFE3
ENSG00000068354	-0.0254654	0.976541	no	TBC1D25
ENSG00000068366	-0.0680857	0.92487	no	ACSL4
ENSG00000068383	0.139162	0.723959	no	INPP5A
ENSG00000068394	-0.0429534	0.940136	no	GPKOW
ENSG00000068400	0.0331545	0.951216	no	GRIPAP1
ENSG00000068438	0.198473	0.61301	no	FTSJ1
ENSG00000068489	0.282589	0.406593	no	PRR11
ENSG00000068650	0.050497	0.915065	no	ATP11A
ENSG00000068654	0.0401879	0.934362	no	POLR1A
ENSG00000068697	0.0871854	0.830481	no	LAPTM4A
ENSG00000068724	-0.053378	0.925069	no	TTC7A
ENSG00000068745	0.0603397	0.888924	no	IP6K2
ENSG00000068784	0.0365149	0.962394	no	SRBD1
ENSG00000068796	-0.0735522	0.881733	no	KIF2A
ENSG00000068878	-0.0366512	0.945404	no	PSME4
ENSG00000068885	-0.17137	0.780334	no	IFT80
ENSG00000068903	0.0552178	0.931715	no	SIRT2
ENSG00000068912	-0.240527	0.341873	no	ERLEC1
ENSG00000068971	-0.229936	0.725944	no	PPP2R5B
ENSG00000069011	0.344438	0.444957	no	PITX1
ENSG00000069020	0.0500854	0.952056	no	MAST4
ENSG00000069248	0.0865588	0.857976	no	NUP133
ENSG00000069275	0.372527	0.38444	no	NUCKS1
ENSG00000069329	0.178856	0.519201	no	VPS35
ENSG00000069345	-0.0805209	0.822846	no	DNAJA2
ENSG00000069399	-0.0346496	0.963884	no	BCL3
ENSG00000069424	0.232936	0.480921	no	KCNAB2
ENSG00000069493	0.230251	0.835076	no	CLEC2D
ENSG00000069509	0.0585268	0.931378	no	FUNDC1
ENSG00000069535	0.274761	0.65365	no	MAOB
ENSG00000069667	-0.801012	0.439344	no	RORA
ENSG00000069702	0.461882	0.015746	no	TGFBR3
ENSG00000069849	0.33845	0.229284	no	ATP1B3
ENSG00000069869	-0.47859	0.131293	no	NEDD4
ENSG00000069943	-0.0466952	0.957263	no	PIGB
ENSG00000069956	-0.403666	0.155164	no	MAPK6
ENSG00000069966	-1.13167	2.81e-09	down	GNB5
ENSG00000069974	-0.175325	0.713715	no	RAB27A
ENSG00000070010	0.40448	0.120178	no	UFD1
ENSG00000070018	-0.0405406	0.947727	no	LRP6
ENSG00000070047	0.118482	0.803726	no	PHRF1
ENSG00000070061	0.327852	0.132678	no	ELP1
ENSG00000070081	-0.0590039	0.926263	no	NUCB2
ENSG00000070087	0.14137	0.670657	no	PFN2
ENSG00000070159	-0.152204	0.699502	no	PTPN3
ENSG00000070214	0.0326508	0.951216	no	SLC44A1
ENSG00000070269	-0.0257095	0.973773	no	TMEM260
ENSG00000070366	0.0526777	0.917003	no	SMG6
ENSG00000070367	-0.21488	0.581119	no	EXOC5
ENSG00000070371	0.108363	0.814558	no	CLTCL1
ENSG00000070388	-0.265967	0.84813	no	FGF22
ENSG00000070404	0.229053	0.893873	no	FSTL3
ENSG00000070413	0.179257	0.659815	no	DGCR2
ENSG00000070423	-0.150472	0.724752	no	RNF126
ENSG00000070444	0.154379	0.724537	no	MNT
ENSG00000070476	-0.00360556	0.995471	no	ZXDC
ENSG00000070495	0.0818938	0.900742	no	JMJD6
ENSG00000070501	0.184829	0.607074	no	POLB
ENSG00000070540	-0.698246	0.00246853	no	WIPI1
ENSG00000070610	0.158141	0.576325	no	GBA2
ENSG00000070614	0.238423	0.27528	no	NDST1
ENSG00000070669	-0.129494	0.899761	no	ASNS
ENSG00000070718	-0.0852028	0.879615	no	AP3M2
ENSG00000070729	-0.433628	0.771834	no	CNGB1
ENSG00000070756	0.0868467	0.790459	no	PABPC1
ENSG00000070759	0.225188	0.668712	no	TESK2
ENSG00000070761	0.210003	0.496213	no	CFAP20
ENSG00000070770	0.0112002	0.985726	no	CSNK2A2
ENSG00000070778	-0.034756	0.963192	no	AL162171.1
ENSG00000070785	0.0940821	0.873553	no	EIF2B3
ENSG00000070814	0.37534	0.208582	no	TCOF1
ENSG00000070831	0.150785	0.598231	no	CDC42
ENSG00000070882	0.0863167	0.81693	no	OSBPL3
ENSG00000070915	-1.55553	0.0430885	down	SLC12A3
ENSG00000070950	-0.00814202	0.993524	no	RAD18
ENSG00000070961	-0.0706291	0.91424	no	ATP2B1
ENSG00000071051	0.408505	0.0612496	no	NCK2
ENSG00000071054	0.423856	0.106385	no	MAP4K4
ENSG00000071073	-0.159154	0.719343	no	MGAT4A
ENSG00000071082	0.046155	0.924086	no	RPL31
ENSG00000071127	0.131402	0.772248	no	WDR1
ENSG00000071189	-0.351873	0.342115	no	SNX13
ENSG00000071205	8.27e-05	0.999915	no	ARHGAP10
ENSG00000071242	-0.256004	0.904967	no	RPS6KA2
ENSG00000071243	-0.231156	0.69203	no	ING3
ENSG00000071246	-0.879392	0.318603	no	VASH1
ENSG00000071282	0.674113	0.309372	no	LMCD1
ENSG00000071462	0.277069	0.338682	no	BUD23
ENSG00000071537	-0.0270146	0.963174	no	SEL1L
ENSG00000071539	0.303091	0.304355	no	TRIP13
ENSG00000071553	0.284947	0.409089	no	ATP6AP1
ENSG00000071564	0.255363	0.252106	no	TCF3
ENSG00000071575	0.341108	0.611842	no	TRIB2
ENSG00000071626	0.0378723	0.949245	no	DAZAP1
ENSG00000071655	0.114179	0.762489	no	MBD3
ENSG00000071794	-0.329684	0.564723	no	HLTF
ENSG00000071859	0.0998325	0.822876	no	FAM50A
ENSG00000071889	-0.127998	0.77319	no	FAM3A
ENSG00000071894	0.166598	0.553178	no	CPSF1
ENSG00000071967	1.26889	0.00439933	up	CYBRD1
ENSG00000071994	-0.00600356	0.99331	no	PDCD2
ENSG00000072042	-0.580419	0.00677797	no	RDH11
ENSG00000072062	0.140484	0.748965	no	PRKACA
ENSG00000072071	-0.417516	0.318105	no	ADGRL1
ENSG00000072110	0.0677364	0.924284	no	ACTN1
ENSG00000072121	0.0584291	0.9102	no	ZFYVE26
ENSG00000072134	-0.135704	0.740635	no	EPN2
ENSG00000072135	0.136621	0.761959	no	PTPN18
ENSG00000072163	-0.39639	0.454617	no	LIMS2
ENSG00000072201	-0.175782	0.902844	no	LNX1
ENSG00000072210	0.196748	0.571234	no	ALDH3A2
ENSG00000072274	-0.0580459	0.897046	no	TFRC
ENSG00000072310	0.58222	0.00213177	no	SREBF1
ENSG00000072364	-0.159952	0.711061	no	AFF4
ENSG00000072401	-0.264542	0.550371	no	UBE2D1
ENSG00000072415	-0.0428055	0.953696	no	MPP5
ENSG00000072422	0.812791	9.58e-05	no	RHOBTB1
ENSG00000072501	0.288112	0.385193	no	SMC1A
ENSG00000072506	0.354359	0.281244	no	HSD17B10
ENSG00000072518	0.0265681	0.970242	no	MARK2
ENSG00000072571	-0.0416702	0.957263	no	HMMR
ENSG00000072609	-0.0273235	0.963655	no	CHFR
ENSG00000072682	0.0477624	0.951165	no	P4HA2
ENSG00000072736	0.0286374	0.957263	no	NFATC3
ENSG00000072756	-0.22705	0.535869	no	TRNT1
ENSG00000072778	0.0214151	0.970242	no	ACADVL
ENSG00000072786	-0.200556	0.673035	no	STK10
ENSG00000072803	-0.0405225	0.9376	no	FBXW11
ENSG00000072818	-0.612037	0.327146	no	ACAP1
ENSG00000072832	0.121873	0.893873	no	CRMP1
ENSG00000072840	0.511837	0.124815	no	EVC
ENSG00000072849	0.0889079	0.852983	no	DERL2
ENSG00000072864	-0.475713	0.129044	no	NDE1
ENSG00000072952	-1.13957	0.263254	no	MRVI1
ENSG00000072954	-0.472634	0.381248	no	TMEM38A
ENSG00000072958	0.177512	0.703764	no	AP1M1
ENSG00000073008	-0.0244374	0.970161	no	PVR
ENSG00000073050	0.00481404	0.995246	no	XRCC1
ENSG00000073060	0.0818216	0.866815	no	SCARB1
ENSG00000073067	0.439679	0.293135	no	CYP2W1
ENSG00000073111	0.434783	0.167675	no	MCM2
ENSG00000073150	-0.0130056	0.991452	no	PANX2
ENSG00000073169	0.0343346	0.95419	no	SELENOO
ENSG00000073331	-0.921837	0.19209	no	ALPK1
ENSG00000073350	0.0896876	0.837488	no	LLGL2
ENSG00000073417	-0.179645	0.619911	no	PDE8A
ENSG00000073464	-0.156016	0.785421	no	CLCN4
ENSG00000073536	0.0614126	0.896087	no	NLE1
ENSG00000073578	0.147171	0.789332	no	SDHA
ENSG00000073584	-0.0542136	0.949236	no	SMARCE1
ENSG00000073605	-0.898348	0.0831834	no	GSDMB
ENSG00000073614	-0.125589	0.737437	no	KDM5A
ENSG00000073670	0.266785	0.735469	no	ADAM11
ENSG00000073711	0.0556676	0.983253	no	PPP2R3A
ENSG00000073712	0.0964299	0.834161	no	FERMT2
ENSG00000073792	-0.0442067	0.930917	no	IGF2BP2
ENSG00000073803	-0.1196	0.771817	no	MAP3K13
ENSG00000073849	-0.0303807	0.95109	no	ST6GAL1
ENSG00000073910	-0.197435	0.660842	no	FRY
ENSG00000073921	-0.0221128	0.972972	no	PICALM
ENSG00000073969	-0.0606458	0.924086	no	NSF
ENSG00000074054	0.0468014	0.924284	no	CLASP1
ENSG00000074071	0.252045	0.365194	no	MRPS34
ENSG00000074181	-0.243433	0.851973	no	NOTCH3
ENSG00000074201	0.224946	0.318105	no	CLNS1A
ENSG00000074211	-0.037268	0.966509	no	PPP2R2C
ENSG00000074219	0.319415	0.55029	no	TEAD2
ENSG00000074266	0.0695589	0.875699	no	EED
ENSG00000074276	0.276246	0.407123	no	CDHR2
ENSG00000074319	-0.032652	0.951216	no	TSG101
ENSG00000074356	0.163332	0.670739	no	NCBP3
ENSG00000074410	-0.20983	0.832224	no	CA12
ENSG00000074416	-0.572826	0.766191	no	MGLL
ENSG00000074527	0.399701	0.107054	no	NTN4
ENSG00000074582	-0.0515461	0.90564	no	BCS1L
ENSG00000074590	0.166742	0.851973	no	NUAK1
ENSG00000074603	-0.178306	0.682166	no	DPP8
ENSG00000074621	-0.154197	0.678485	no	SLC24A1
ENSG00000074695	-0.381476	0.15598	no	LMAN1
ENSG00000074696	0.136994	0.666645	no	HACD3
ENSG00000074755	0.1372	0.667102	no	ZZEF1
ENSG00000074800	-0.107019	0.750717	no	ENO1
ENSG00000074842	0.0277938	0.975477	no	MYDGF
ENSG00000074855	0.0332445	0.96341	no	ANO8
ENSG00000074935	-0.275246	0.374469	no	TUBE1
ENSG00000074964	0.0970663	0.810509	no	ARHGEF10L
ENSG00000075089	-0.229467	0.58116	no	ACTR6
ENSG00000075131	0.101262	0.853492	no	TIPIN
ENSG00000075151	-0.0954092	0.862237	no	EIF4G3
ENSG00000075188	-0.027676	0.966743	no	NUP37
ENSG00000075218	0.202112	0.536915	no	GTSE1
ENSG00000075234	0.171816	0.578994	no	TTC38
ENSG00000075239	0.33494	0.30564	no	ACAT1
ENSG00000075240	0.153702	0.715608	no	GRAMD4
ENSG00000075275	0.526525	0.290729	no	CELSR1
ENSG00000075292	-0.164025	0.776269	no	ZNF638
ENSG00000075303	0.146074	0.828077	no	SLC25A40
ENSG00000075336	-0.0116512	0.987187	no	TIMM21
ENSG00000075391	-0.284625	0.309703	no	RASAL2
ENSG00000075399	-0.278234	0.378246	no	VPS9D1
ENSG00000075407	-0.0503219	0.951242	no	ZNF37A
ENSG00000075413	-0.0698113	0.87575	no	MARK3
ENSG00000075415	0.166671	0.561118	no	SLC25A3
ENSG00000075420	-0.0898211	0.840063	no	FNDC3B
ENSG00000075426	-0.506513	0.299681	no	FOSL2
ENSG00000075539	-0.173602	0.687397	no	FRYL
ENSG00000075568	0.00893275	0.989237	no	TMEM131
ENSG00000075618	1.49296	8.25e-08	up	FSCN1
ENSG00000075624	0.19113	0.545105	no	ACTB
ENSG00000075643	0.0655879	0.908615	no	MOCOS
ENSG00000075651	-0.284163	0.367902	no	PLD1
ENSG00000075702	0.383725	0.170629	no	WDR62
ENSG00000075711	0.0191811	0.978974	no	DLG1
ENSG00000075785	0.00885074	0.989712	no	RAB7A
ENSG00000075790	-0.0352592	0.970794	no	BCAP29
ENSG00000075826	-0.224615	0.778423	no	SEC31B
ENSG00000075856	-0.0073863	0.991452	no	SART3
ENSG00000075886	0.503269	0.747746	no	TUBA3D
ENSG00000075914	-0.0273359	0.956604	no	EXOSC7
ENSG00000075945	0.278576	0.472606	no	KIFAP3
ENSG00000075975	-0.00673722	0.993524	no	MKRN2
ENSG00000076003	0.39255	0.209774	no	MCM6
ENSG00000076043	-0.0230573	0.971295	no	REXO2
ENSG00000076053	-0.148633	0.764425	no	RBM7
ENSG00000076067	-0.632466	0.05116	no	RBMS2
ENSG00000076108	0.0481643	0.939499	no	BAZ2A
ENSG00000076201	0.0294834	0.957263	no	PTPN23
ENSG00000076242	0.216214	0.518364	no	MLH1
ENSG00000076248	0.348985	0.306756	no	UNG
ENSG00000076321	-0.289007	0.314028	no	KLHL20
ENSG00000076351	0.184821	0.710879	no	SLC46A1
ENSG00000076356	-0.239713	0.723361	no	PLXNA2
ENSG00000076382	0.162017	0.713511	no	SPAG5
ENSG00000076513	-0.00616652	0.993524	no	ANKRD13A
ENSG00000076554	-0.217593	0.505867	no	TPD52
ENSG00000076555	0.350176	0.38444	no	ACACB
ENSG00000076604	0.171517	0.578094	no	TRAF4
ENSG00000076641	0.191535	0.830042	no	PAG1
ENSG00000076650	-0.0652192	0.902844	no	GPATCH1
ENSG00000076685	-0.218672	0.419379	no	NT5C2
ENSG00000076706	0.810639	0.0551189	no	AP002956.1
ENSG00000076770	0.463134	0.110989	no	MBNL3
ENSG00000076826	0.0176378	0.978974	no	CAMSAP3
ENSG00000076864	0.158539	0.689425	no	RAP1GAP
ENSG00000076924	-0.0116709	0.989877	no	XAB2
ENSG00000076928	0.142633	0.641196	no	ARHGEF1
ENSG00000076944	-0.0551644	0.92763	no	STXBP2
ENSG00000076984	0.0320184	0.952056	no	MAP2K7
ENSG00000077044	-0.121964	0.759894	no	DGKD
ENSG00000077097	0.0268602	0.965785	no	TOP2B
ENSG00000077147	-0.0930462	0.790934	no	TM9SF3
ENSG00000077150	0.0485589	0.956604	no	NFKB2
ENSG00000077152	0.113976	0.799937	no	UBE2T
ENSG00000077157	-0.075249	0.884552	no	PPP1R12B
ENSG00000077232	-0.048979	0.950316	no	DNAJC10
ENSG00000077235	0.130409	0.707815	no	GTF3C1
ENSG00000077238	-0.0961495	0.879374	no	IL4R
ENSG00000077254	0.0406199	0.947765	no	USP33
ENSG00000077312	0.487138	0.135908	no	SNRPA
ENSG00000077348	0.299244	0.29597	no	EXOSC5
ENSG00000077380	0.117762	0.756574	no	DYNC1I2
ENSG00000077454	-0.183286	0.72899	no	LRCH4
ENSG00000077458	0.0307546	0.966743	no	FAM76B
ENSG00000077463	-0.033721	0.966743	no	SIRT6
ENSG00000077514	0.102269	0.820481	no	POLD3
ENSG00000077549	0.341421	0.35709	no	CAPZB
ENSG00000077585	0.0236556	0.991674	no	GPR137B
ENSG00000077616	0.10435	0.891895	no	NAALAD2
ENSG00000077684	0.106397	0.815475	no	JADE1
ENSG00000077713	0.148945	0.734473	no	SLC25A43
ENSG00000077721	-0.00469269	0.994458	no	UBE2A
ENSG00000077782	0.725263	0.000631636	no	FGFR1
ENSG00000077942	0.0589725	0.911066	no	FBLN1
ENSG00000077984	-0.133463	0.952551	no	CST7
ENSG00000078043	-0.239917	0.541565	no	PIAS2
ENSG00000078061	-0.014562	0.983604	no	ARAF
ENSG00000078070	0.277393	0.507529	no	MCCC1
ENSG00000078124	0.155769	0.759949	no	ACER3
ENSG00000078140	0.0858664	0.804074	no	UBE2K
ENSG00000078142	-0.165392	0.688626	no	PIK3C3
ENSG00000078177	-0.037205	0.972671	no	N4BP2
ENSG00000078237	0.0223225	0.989237	no	TIGAR
ENSG00000078246	0.272685	0.512947	no	TULP3
ENSG00000078269	-0.0718412	0.91156	no	SYNJ2
ENSG00000078304	-0.372444	0.0926046	no	PPP2R5C
ENSG00000078319	-0.160836	0.725917	no	PMS2P1
ENSG00000078369	0.184343	0.583685	no	GNB1
ENSG00000078401	-1.09223	0.00718479	down	EDN1
ENSG00000078403	-0.10658	0.802009	no	MLLT10
ENSG00000078487	-0.226758	0.746373	no	ZCWPW1
ENSG00000078618	0.175102	0.644795	no	NRDC
ENSG00000078668	0.213621	0.482745	no	VDAC3
ENSG00000078674	-0.130012	0.833599	no	PCM1
ENSG00000078687	0.195433	0.514884	no	TNRC6C
ENSG00000078699	0.159521	0.607807	no	CBFA2T2
ENSG00000078747	-0.212145	0.471006	no	ITCH
ENSG00000078804	-0.262916	0.680533	no	TP53INP2
ENSG00000078808	0.282213	0.501983	no	SDF4
ENSG00000078814	0.208137	0.785421	no	MYH7B
ENSG00000078898	-0.626475	0.000964694	no	BPIFB2
ENSG00000078900	-0.296388	0.53699	no	TP73
ENSG00000078902	0.165046	0.709881	no	TOLLIP
ENSG00000078967	0.0908512	0.907937	no	UBE2D4
ENSG00000079134	-0.156444	0.765892	no	THOC1
ENSG00000079150	-0.0567552	0.947727	no	FKBP7
ENSG00000079246	0.218851	0.530259	no	XRCC5
ENSG00000079263	0.270158	0.886952	no	SP140
ENSG00000079277	0.0866029	0.858762	no	MKNK1
ENSG00000079308	-0.707659	0.660703	no	TNS1
ENSG00000079313	-0.295946	0.323717	no	REXO1
ENSG00000079332	-0.103055	0.756574	no	SAR1A
ENSG00000079335	-0.0592317	0.953691	no	CDC14A
ENSG00000079385	-0.121062	0.791	no	CEACAM1
ENSG00000079387	0.189317	0.596633	no	SENP1
ENSG00000079393	0.0164416	0.989877	no	DUSP13
ENSG00000079432	0.361745	0.0966803	no	CIC
ENSG00000079459	0.395801	0.0901836	no	FDFT1
ENSG00000079462	0.181946	0.765127	no	PAFAH1B3
ENSG00000079482	-0.279002	0.750247	no	OPHN1
ENSG00000079616	0.229966	0.514214	no	KIF22
ENSG00000079689	0.668759	0.10931	no	SCGN
ENSG00000079691	-0.00484587	0.995246	no	CARMIL1
ENSG00000079739	0.0663562	0.898132	no	PGM1
ENSG00000079785	0.0407743	0.930586	no	DDX1
ENSG00000079805	-0.140189	0.751953	no	DNM2
ENSG00000079819	-0.251126	0.33352	no	EPB41L2
ENSG00000079950	-0.146227	0.630121	no	STX7
ENSG00000079974	0.132972	0.803252	no	RABL2B
ENSG00000079999	0.00305026	0.99689	no	KEAP1
ENSG00000080031	-0.603511	0.173029	no	PTPRH
ENSG00000080189	-0.101192	0.771871	no	SLC35C2
ENSG00000080200	0.052221	0.947387	no	CRYBG3
ENSG00000080293	-1.07409	0.339907	no	SCTR
ENSG00000080298	0.41358	0.410377	no	RFX3
ENSG00000080345	-0.265213	0.639103	no	RIF1
ENSG00000080371	-0.16143	0.708338	no	RAB21
ENSG00000080503	0.147296	0.642286	no	SMARCA2
ENSG00000080546	0.399074	0.185966	no	SESN1
ENSG00000080573	-0.622674	0.490726	no	COL5A3
ENSG00000080603	-0.14163	0.74585	no	SRCAP
ENSG00000080608	-0.252679	0.54793	no	PUM3
ENSG00000080618	0.396304	0.188372	no	CPB2
ENSG00000080644	0.771988	0.4926	no	CHRNA3
ENSG00000080709	0.293819	0.87575	no	KCNN2
ENSG00000080802	-0.147549	0.767194	no	CNOT4
ENSG00000080815	-0.134903	0.699502	no	PSEN1
ENSG00000080819	0.0313823	0.95295	no	CPOX
ENSG00000080822	-0.121111	0.814226	no	CLDND1
ENSG00000080823	0.197577	0.578054	no	MOK
ENSG00000080824	-0.0945759	0.856779	no	HSP90AA1
ENSG00000080839	-0.091197	0.846973	no	RBL1
ENSG00000080845	-0.0421318	0.951165	no	DLGAP4
ENSG00000080947	0.0119609	0.9917	no	CROCCP3
ENSG00000080986	-0.0454066	0.95031	no	NDC80
ENSG00000081014	-0.256346	0.439301	no	AP4E1
ENSG00000081019	-0.140011	0.719343	no	RSBN1
ENSG00000081026	-0.0641233	0.908487	no	MAGI3
ENSG00000081041	0.164351	0.869561	no	CXCL2
ENSG00000081051	-0.234931	0.675107	no	AFP
ENSG00000081059	0.29557	0.298167	no	TCF7
ENSG00000081087	-0.239294	0.393422	no	OSTM1
ENSG00000081154	0.152854	0.66485	no	PCNP
ENSG00000081177	0.248915	0.541305	no	EXD2
ENSG00000081181	-0.141301	0.884988	no	ARG2
ENSG00000081307	-0.0476503	0.943998	no	UBA5
ENSG00000081320	0.265159	0.684	no	STK17B
ENSG00000081377	0.0663369	0.868518	no	CDC14B
ENSG00000081386	-0.0331681	0.970242	no	ZNF510
ENSG00000081665	-0.167471	0.83978	no	ZNF506
ENSG00000081692	-0.147528	0.766227	no	JMJD4
ENSG00000081721	0.0487143	0.930263	no	DUSP12
ENSG00000081760	0.157964	0.586287	no	AACS
ENSG00000081791	0.0393545	0.946187	no	DELE1
ENSG00000081803	0.323933	0.487093	no	CADPS2
ENSG00000081870	0.19827	0.622117	no	HSPB11
ENSG00000081913	0.124163	0.750338	no	PHLPP1
ENSG00000081923	0.210557	0.70431	no	ATP8B1
ENSG00000082014	-0.0625598	0.957263	no	SMARCD3
ENSG00000082068	0.108715	0.829538	no	WDR70
ENSG00000082146	0.0028222	0.997039	no	STRADB
ENSG00000082153	0.0638318	0.867092	no	BZW1
ENSG00000082196	-0.0956571	0.95761	no	C1QTNF3
ENSG00000082212	0.214075	0.491143	no	ME2
ENSG00000082213	-0.0320828	0.958912	no	C5orf22
ENSG00000082258	-0.282764	0.50853	no	CCNT2
ENSG00000082269	-0.12055	0.762489	no	FAM135A
ENSG00000082438	0.103242	0.868856	no	COBLL1
ENSG00000082458	0.523836	0.0550116	no	DLG3
ENSG00000082512	0.559927	0.48887	no	TRAF5
ENSG00000082515	0.141888	0.715501	no	MRPL22
ENSG00000082516	0.0282991	0.960051	no	GEMIN5
ENSG00000082641	-0.0452281	0.923383	no	NFE2L1
ENSG00000082701	-0.0588364	0.892698	no	GSK3B
ENSG00000082781	-0.10728	0.862237	no	ITGB5
ENSG00000082805	-0.160286	0.59488	no	ERC1
ENSG00000082898	-0.0173348	0.980288	no	XPO1
ENSG00000082996	-0.124064	0.790459	no	RNF13
ENSG00000083093	-0.14588	0.773565	no	PALB2
ENSG00000083097	-0.053426	0.956604	no	DOP1A
ENSG00000083099	-0.0539985	0.915195	no	LYRM2
ENSG00000083123	-0.105106	0.868518	no	BCKDHB
ENSG00000083168	-0.102681	0.796195	no	KAT6A
ENSG00000083223	-0.221212	0.531062	no	TUT7
ENSG00000083312	-0.141341	0.77614	no	TNPO1
ENSG00000083444	-0.200336	0.625876	no	PLOD1
ENSG00000083454	0.166405	0.912322	no	P2RX5
ENSG00000083457	0.298829	0.324153	no	ITGAE
ENSG00000083520	-0.418392	0.15598	no	DIS3
ENSG00000083535	-0.0761012	0.939778	no	PIBF1
ENSG00000083544	-0.0673049	0.931378	no	TDRD3
ENSG00000083635	-0.0595753	0.912536	no	NUFIP1
ENSG00000083642	-0.0706738	0.909664	no	PDS5B
ENSG00000083720	0.387754	0.56562	no	OXCT1
ENSG00000083750	-0.289323	0.551816	no	RRAGB
ENSG00000083799	-0.189088	0.611842	no	CYLD
ENSG00000083807	-0.00335635	0.997039	no	SLC27A5
ENSG00000083812	-0.025561	0.975828	no	ZNF324
ENSG00000083814	-0.439916	0.777814	no	ZNF671
ENSG00000083817	0.158181	0.849063	no	ZNF416
ENSG00000083828	-0.138695	0.869806	no	ZNF586
ENSG00000083838	-0.10507	0.88952	no	ZNF446
ENSG00000083844	-0.106337	0.813033	no	ZNF264
ENSG00000083845	0.223688	0.368366	no	RPS5
ENSG00000083857	0.0195419	0.976386	no	FAT1
ENSG00000083896	-0.245655	0.574369	no	YTHDC1
ENSG00000083937	0.0761667	0.86009	no	CHMP2B
ENSG00000084070	0.0867832	0.872023	no	SMAP2
ENSG00000084072	0.0152095	0.983253	no	PPIE
ENSG00000084073	0.020878	0.972972	no	ZMPSTE24
ENSG00000084090	0.0303876	0.949161	no	STARD7
ENSG00000084092	0.035535	0.951216	no	NOA1
ENSG00000084093	-0.167351	0.708117	no	REST
ENSG00000084110	-1.64479	0.227137	no	HAL
ENSG00000084112	-0.040222	0.944611	no	SSH1
ENSG00000084207	0.56849	0.759719	no	GSTP1
ENSG00000084234	0.0278096	0.95419	no	APLP2
ENSG00000084444	-0.134171	0.757714	no	FAM234B
ENSG00000084463	-0.0373351	0.942136	no	WBP11
ENSG00000084623	0.108664	0.820639	no	EIF3I
ENSG00000084628	0.186232	0.924171	no	NKAIN1
ENSG00000084636	1.79911	1.22e-16	up	COL16A1
ENSG00000084652	0.0336669	0.954371	no	TXLNA
ENSG00000084674	0.0809853	0.892698	no	APOB
ENSG00000084676	-0.19014	0.527063	no	NCOA1
ENSG00000084693	0.146381	0.683896	no	AGBL5
ENSG00000084710	0.190858	0.884307	no	EFR3B
ENSG00000084731	0.160265	0.830615	no	KIF3C
ENSG00000084733	-0.00215518	0.997039	no	RAB10
ENSG00000084734	-0.438608	0.15598	no	GCKR
ENSG00000084754	0.181774	0.523265	no	HADHA
ENSG00000084764	-0.10573	0.939121	no	MAPRE3
ENSG00000084774	0.046633	0.914589	no	CAD
ENSG00000085063	0.228207	0.441732	no	CD59
ENSG00000085185	0.351258	0.232505	no	BCORL1
ENSG00000085224	-0.197742	0.774353	no	ATRX
ENSG00000085231	0.00896194	0.993524	no	AK6
ENSG00000085274	-0.090281	0.880705	no	MYNN
ENSG00000085276	-1.09232	0.319549	no	MECOM
ENSG00000085365	-0.037606	0.95419	no	SCAMP1
ENSG00000085377	0.0637872	0.91177	no	PREP
ENSG00000085382	-0.1735	0.684265	no	HACE1
ENSG00000085415	0.0275222	0.955619	no	SEH1L
ENSG00000085433	-0.0193555	0.982882	no	WDR47
ENSG00000085449	-0.0979055	0.806928	no	WDFY1
ENSG00000085465	0.010557	0.994975	no	OVGP1
ENSG00000085491	0.250195	0.564826	no	SLC25A24
ENSG00000085511	0.0992907	0.828077	no	MAP3K4
ENSG00000085563	0.061777	0.886952	no	ABCB1
ENSG00000085644	0.135447	0.849108	no	ZNF213
ENSG00000085662	0.446874	0.151874	no	AKR1B1
ENSG00000085719	0.0410948	0.951165	no	CPNE3
ENSG00000085721	-0.0670848	0.881054	no	RRN3
ENSG00000085733	0.0826754	0.804481	no	CTTN
ENSG00000085741	0.0491578	0.981964	no	WNT11
ENSG00000085760	-0.191752	0.506014	no	MTIF2
ENSG00000085788	-0.00492673	0.994458	no	DDHD2
ENSG00000085831	0.0912398	0.939988	no	TTC39A
ENSG00000085832	-0.232558	0.480921	no	EPS15
ENSG00000085840	0.290847	0.493491	no	ORC1
ENSG00000085871	-0.386743	0.08232	no	MGST2
ENSG00000085872	-0.138903	0.713581	no	CHERP
ENSG00000085978	-0.0693748	0.896054	no	ATG16L1
ENSG00000085982	-0.0326456	0.947508	no	USP40
ENSG00000085998	-0.0544519	0.912536	no	POMGNT1
ENSG00000085999	0.273982	0.541565	no	RAD54L
ENSG00000086015	0.1344	0.733038	no	MAST2
ENSG00000086061	0.117202	0.719343	no	DNAJA1
ENSG00000086062	0.296801	0.303928	no	B4GALT1
ENSG00000086065	-0.0960271	0.824745	no	CHMP5
ENSG00000086102	-0.104397	0.776986	no	NFX1
ENSG00000086189	-0.0925781	0.822846	no	DIMT1
ENSG00000086200	-0.00732605	0.993524	no	IPO11
ENSG00000086232	0.227371	0.431828	no	EIF2AK1
ENSG00000086289	0.242516	0.505997	no	EPDR1
ENSG00000086300	-0.287342	0.503532	no	SNX10
ENSG00000086475	0.431644	0.0827049	no	SEPHS1
ENSG00000086504	0.115623	0.779245	no	MRPL28
ENSG00000086506	0.0765283	0.913845	no	HBQ1
ENSG00000086544	0.151589	0.736457	no	ITPKC
ENSG00000086570	-0.32465	0.857974	no	FAT2
ENSG00000086589	-0.0101923	0.988522	no	RBM22
ENSG00000086598	0.0157069	0.980288	no	TMED2
ENSG00000086619	-0.380383	0.471204	no	ERO1B
ENSG00000086666	-0.215968	0.386247	no	ZFAND6
ENSG00000086696	-0.18212	0.61465	no	HSD17B2
ENSG00000086712	-0.0777786	0.873439	no	TXLNG
ENSG00000086730	-0.229726	0.81035	no	LAT2
ENSG00000086758	0.0976488	0.793884	no	HUWE1
ENSG00000086827	0.127976	0.799111	no	ZW10
ENSG00000086848	0.0539081	0.933677	no	ALG9
ENSG00000087008	-0.196894	0.60277	no	ACOX3
ENSG00000087053	-0.0828012	0.828077	no	MTMR2
ENSG00000087074	-0.342516	0.837951	no	PPP1R15A
ENSG00000087076	0.378324	0.667102	no	HSD17B14
ENSG00000087077	0.592866	0.667468	no	TRIP6
ENSG00000087085	-0.579422	0.751662	no	ACHE
ENSG00000087086	0.224106	0.484072	no	FTL
ENSG00000087087	0.253767	0.316561	no	SRRT
ENSG00000087088	0.281338	0.491143	no	BAX
ENSG00000087095	-0.229363	0.54252	no	NLK
ENSG00000087111	0.127754	0.762489	no	PIGS
ENSG00000087116	-0.0649714	0.953194	no	ADAMTS2
ENSG00000087152	0.141703	0.680621	no	ATXN7L3
ENSG00000087157	-0.00255591	0.997039	no	PGS1
ENSG00000087191	0.19981	0.439438	no	PSMC5
ENSG00000087206	-0.0798947	0.851964	no	UIMC1
ENSG00000087237	-1.00997	0.227137	no	CETP
ENSG00000087245	0.638812	0.351454	no	MMP2
ENSG00000087253	-0.153595	0.697315	no	LPCAT2
ENSG00000087263	0.0762657	0.836877	no	OGFOD1
ENSG00000087266	0.0535946	0.940446	no	SH3BP2
ENSG00000087269	0.211323	0.430887	no	NOP14
ENSG00000087274	0.358538	0.167145	no	ADD1
ENSG00000087299	-0.255251	0.53699	no	L2HGDH
ENSG00000087301	-0.146504	0.791572	no	TXNDC16
ENSG00000087302	0.173672	0.583269	no	RTRAF
ENSG00000087338	-0.0337851	0.956604	no	GMCL1
ENSG00000087365	0.119098	0.722339	no	SF3B2
ENSG00000087448	-0.221686	0.558286	no	KLHL42
ENSG00000087460	0.273507	0.144864	no	GNAS
ENSG00000087470	-0.0692009	0.909034	no	DNM1L
ENSG00000087494	-0.303351	0.899003	no	PTHLH
ENSG00000087502	-0.252011	0.560645	no	ERGIC2
ENSG00000087586	0.24218	0.504832	no	AURKA
ENSG00000087842	-0.0702182	0.88385	no	PIR
ENSG00000087884	-0.0217699	0.978974	no	AAMDC
ENSG00000087903	0.291483	0.699225	no	RFX2
ENSG00000087995	-0.0390313	0.940136	no	METTL2A
ENSG00000088035	-0.106616	0.872258	no	ALG6
ENSG00000088038	0.117101	0.778423	no	CNOT3
ENSG00000088179	-0.146974	0.802033	no	PTPN4
ENSG00000088205	-0.192673	0.621092	no	DDX18
ENSG00000088247	0.266029	0.254922	no	KHSRP
ENSG00000088256	-0.0675137	0.876803	no	GNA11
ENSG00000088280	0.072632	0.881046	no	ASAP3
ENSG00000088298	0.15575	0.769706	no	EDEM2
ENSG00000088305	0.39479	0.10931	no	DNMT3B
ENSG00000088325	0.216224	0.484927	no	TPX2
ENSG00000088340	-0.390357	0.862285	no	FER1L4
ENSG00000088356	0.0694441	0.903206	no	PDRG1
ENSG00000088367	-0.431239	0.00493875	no	EPB41L1
ENSG00000088387	0.429202	0.550681	no	DOCK9
ENSG00000088448	0.00480006	0.994547	no	ANKRD10
ENSG00000088451	-0.313791	0.358516	no	TGDS
ENSG00000088543	-0.915107	0.0965987	no	C3orf18
ENSG00000088682	0.0129106	0.985251	no	COQ9
ENSG00000088727	0.0909898	0.903064	no	KIF9
ENSG00000088766	-0.0705583	0.94507	no	CRLS1
ENSG00000088808	0.373059	0.116034	no	PPP1R13B
ENSG00000088812	0.0154255	0.976517	no	ATRN
ENSG00000088826	-0.0760219	0.935461	no	SMOX
ENSG00000088832	0.219549	0.426697	no	FKBP1A
ENSG00000088833	0.104477	0.780172	no	NSFL1C
ENSG00000088836	-0.138111	0.820481	no	SLC4A11
ENSG00000088854	-0.297456	0.304419	no	C20orf194
ENSG00000088876	-0.0406934	0.937849	no	ZNF343
ENSG00000088881	-1.13267	0.315831	no	EBF4
ENSG00000088888	-0.114335	0.717159	no	MAVS
ENSG00000088899	-0.224847	0.530198	no	LZTS3
ENSG00000088926	-0.00987597	0.987771	no	F11
ENSG00000088930	0.0716201	0.872258	no	XRN2
ENSG00000088970	0.341123	0.163006	no	KIZ
ENSG00000088986	0.0044166	0.994334	no	DYNLL1
ENSG00000088992	0.0291856	0.972972	no	TESC
ENSG00000089006	-0.0182275	0.975959	no	SNX5
ENSG00000089009	0.145068	0.592413	no	RPL6
ENSG00000089022	0.0473594	0.923383	no	MAPKAPK5
ENSG00000089048	-0.399086	0.361604	no	ESF1
ENSG00000089050	0.0890362	0.88385	no	RBBP9
ENSG00000089053	0.0161893	0.980195	no	ANAPC5
ENSG00000089057	-0.0882683	0.799937	no	SLC23A2
ENSG00000089060	-0.0916735	0.897787	no	SLC8B1
ENSG00000089063	0.0166395	0.975828	no	TMEM230
ENSG00000089091	0.0403142	0.967372	no	DZANK1
ENSG00000089094	0.138922	0.705271	no	KDM2B
ENSG00000089123	0.164797	0.687397	no	TASP1
ENSG00000089127	-0.0267475	0.97699	no	OAS1
ENSG00000089154	0.013485	0.979089	no	GCN1
ENSG00000089157	0.217907	0.38444	no	RPLP0
ENSG00000089159	0.0230884	0.975959	no	PXN
ENSG00000089163	0.059402	0.973699	no	SIRT4
ENSG00000089177	-0.12724	0.790459	no	KIF16B
ENSG00000089195	-0.226736	0.56013	no	TRMT6
ENSG00000089199	-0.460172	0.501505	no	CHGB
ENSG00000089220	0.503597	0.0643958	no	PEBP1
ENSG00000089234	0.041983	0.956077	no	BRAP
ENSG00000089248	0.301276	0.325608	no	ERP29
ENSG00000089280	0.191833	0.453676	no	FUS
ENSG00000089289	-0.0288372	0.967728	no	IGBP1
ENSG00000089351	-0.162295	0.745492	no	GRAMD1A
ENSG00000089486	0.10539	0.848516	no	CDIP1
ENSG00000089505	0.0839332	0.954971	no	CMTM1
ENSG00000089558	0.0192914	0.994458	no	KCNH4
ENSG00000089597	0.153066	0.612748	no	GANAB
ENSG00000089639	0.131379	0.852946	no	GMIP
ENSG00000089682	-0.0834197	0.917003	no	RBM41
ENSG00000089685	0.17793	0.704011	no	BIRC5
ENSG00000089693	-0.0376441	0.95109	no	MLF2
ENSG00000089723	0.10805	0.942136	no	OTUB2
ENSG00000089737	0.106424	0.785421	no	DDX24
ENSG00000089775	-0.206159	0.704571	no	ZBTB25
ENSG00000089818	-0.391267	0.163789	no	NECAP1
ENSG00000089820	-0.908919	0.39669	no	ARHGAP4
ENSG00000089847	-1.03941	0.247659	no	ANKRD24
ENSG00000089876	-0.135899	0.779215	no	DHX32
ENSG00000089902	0.198869	0.486021	no	RCOR1
ENSG00000089916	-0.283623	0.501983	no	GPATCH2L
ENSG00000090006	-1.21927	0.144609	no	LTBP4
ENSG00000090013	-0.239633	0.62191	no	BLVRB
ENSG00000090020	-0.113561	0.835597	no	SLC9A1
ENSG00000090054	-0.0886831	0.845373	no	SPTLC1
ENSG00000090060	-0.136024	0.652901	no	PAPOLA
ENSG00000090061	0.219287	0.606182	no	CCNK
ENSG00000090097	0.765053	0.00410216	no	PCBP4
ENSG00000090238	-0.663175	0.266321	no	YPEL3
ENSG00000090263	0.103953	0.855806	no	MRPS33
ENSG00000090266	0.341027	0.425637	no	NDUFB2
ENSG00000090273	0.126829	0.779098	no	NUDC
ENSG00000090316	0.135139	0.719343	no	MAEA
ENSG00000090339	-0.206221	0.736885	no	ICAM1
ENSG00000090372	-0.0249232	0.96101	no	STRN4
ENSG00000090382	-0.0553857	0.903206	no	LYZ
ENSG00000090432	-0.189373	0.56013	no	MUL1
ENSG00000090447	0.347138	0.20465	no	TFAP4
ENSG00000090470	-0.148109	0.702265	no	PDCD7
ENSG00000090487	-0.073626	0.910055	no	SPG21
ENSG00000090512	-0.473616	0.582795	no	FETUB
ENSG00000090520	0.177261	0.643782	no	DNAJB11
ENSG00000090534	-0.24387	0.576325	no	THPO
ENSG00000090539	-0.102046	0.83617	no	CHRD
ENSG00000090554	-0.351093	0.803252	no	FLT3LG
ENSG00000090565	0.2926	0.225274	no	RAB11FIP3
ENSG00000090581	0.149487	0.681995	no	GNPTG
ENSG00000090612	-0.348574	0.434463	no	ZNF268
ENSG00000090615	-0.210299	0.490726	no	GOLGA3
ENSG00000090621	-0.0502683	0.924284	no	PABPC4
ENSG00000090661	0.255931	0.381641	no	CERS4
ENSG00000090674	0.175088	0.719343	no	MCOLN1
ENSG00000090686	-0.0226841	0.963884	no	USP48
ENSG00000090776	0.382332	0.340576	no	EFNB1
ENSG00000090857	0.0429228	0.926668	no	PDPR
ENSG00000090861	-0.0548356	0.922319	no	AARS
ENSG00000090863	0.0618943	0.872341	no	GLG1
ENSG00000090889	0.185503	0.729101	no	KIF4A
ENSG00000090905	-0.0434168	0.924171	no	TNRC6A
ENSG00000090924	0.0339669	0.960484	no	PLEKHG2
ENSG00000090932	0.10381	0.938448	no	DLL3
ENSG00000090971	0.259017	0.634234	no	NAT14
ENSG00000090975	-0.0790097	0.868518	no	PITPNM2
ENSG00000090989	-0.230355	0.612578	no	EXOC1
ENSG00000091009	-0.136167	0.79148	no	RBM27
ENSG00000091039	-0.251022	0.523077	no	OSBPL8
ENSG00000091073	0.359034	0.441732	no	DTX2
ENSG00000091106	-0.84834	0.517131	no	NLRC4
ENSG00000091127	0.116754	0.794452	no	PUS7
ENSG00000091129	0.48263	0.0730498	no	NRCAM
ENSG00000091136	0.283028	0.189595	no	LAMB1
ENSG00000091138	-1.6888	0.0441927	down	SLC26A3
ENSG00000091140	0.014929	0.983604	no	DLD
ENSG00000091157	-0.00617551	0.994458	no	WDR7
ENSG00000091164	-0.0175918	0.976517	no	TXNL1
ENSG00000091262	0.098763	0.856779	no	ABCC6
ENSG00000091317	0.156214	0.660703	no	CMTM6
ENSG00000091409	0.211213	0.579206	no	ITGA6
ENSG00000091428	-0.815308	0.487093	no	RAPGEF4
ENSG00000091436	0.273586	0.296951	no	MAP3K20
ENSG00000091482	-0.108298	0.929287	no	SMPX
ENSG00000091483	0.148123	0.75591	no	FH
ENSG00000091490	0.100136	0.951165	no	SEL1L3
ENSG00000091513	-0.0133952	0.984556	no	TF
ENSG00000091527	0.0592441	0.877444	no	CDV3
ENSG00000091542	0.0132811	0.984556	no	ALKBH5
ENSG00000091583	0.230985	0.566665	no	APOH
ENSG00000091592	-0.721168	0.0415966	no	NLRP1
ENSG00000091622	-0.0286155	0.987325	no	PITPNM3
ENSG00000091640	0.130154	0.723361	no	SPAG7
ENSG00000091651	0.248903	0.38194	no	ORC6
ENSG00000091732	-0.0609291	0.906837	no	ZC3HC1
ENSG00000091844	-0.372737	0.815475	no	RGS17
ENSG00000091947	-0.07039	0.869218	no	TMEM101
ENSG00000092010	0.303453	0.270373	no	PSME1
ENSG00000092020	-0.180393	0.637533	no	PPP2R3C
ENSG00000092036	-0.147955	0.724817	no	HAUS4
ENSG00000092051	0.255336	0.745848	no	JPH4
ENSG00000092094	0.118069	0.790459	no	OSGEP
ENSG00000092096	-0.927742	0.0421737	no	SLC22A17
ENSG00000092108	-0.306523	0.335764	no	SCFD1
ENSG00000092140	-0.217555	0.569287	no	G2E3
ENSG00000092148	-0.0298197	0.969383	no	HECTD1
ENSG00000092199	0.0483373	0.918097	no	HNRNPC
ENSG00000092200	-0.553074	0.625327	no	RPGRIP1
ENSG00000092201	0.143169	0.713539	no	SUPT16H
ENSG00000092203	0.0431698	0.93737	no	TOX4
ENSG00000092208	0.0315001	0.957707	no	GEMIN2
ENSG00000092295	0.0507261	0.964852	no	TGM1
ENSG00000092330	-0.0157801	0.983253	no	TINF2
ENSG00000092377	0.0824422	0.95109	no	TBL1Y
ENSG00000092421	0.740129	0.00189078	no	SEMA6A
ENSG00000092439	-0.301859	0.494148	no	TRPM7
ENSG00000092445	-0.0740012	0.850915	no	TYRO3
ENSG00000092470	-0.00188183	0.997414	no	WDR76
ENSG00000092531	0.132078	0.770045	no	SNAP23
ENSG00000092607	-1.05158	0.312088	no	TBX15
ENSG00000092621	0.0474584	0.924171	no	PHGDH
ENSG00000092758	0.656681	0.00133847	no	COL9A3
ENSG00000092820	0.264218	0.434004	no	EZR
ENSG00000092841	0.30687	0.387113	no	MYL6
ENSG00000092847	0.265235	0.477022	no	AGO1
ENSG00000092853	0.155126	0.723602	no	CLSPN
ENSG00000092871	-0.22219	0.477307	no	RFFL
ENSG00000092929	0.156862	0.734546	no	UNC13D
ENSG00000092931	-0.088894	0.83931	no	MFSD11
ENSG00000092964	0.25542	0.316157	no	DPYSL2
ENSG00000092978	-0.169092	0.739244	no	GPATCH2
ENSG00000093000	0.167524	0.556145	no	NUP50
ENSG00000093009	0.557671	0.0612496	no	CDC45
ENSG00000093010	0.256466	0.512947	no	COMT
ENSG00000093134	-1.47605	0.162617	no	VNN3
ENSG00000093144	0.195731	0.655169	no	ECHDC1
ENSG00000093167	0.0243138	0.964829	no	LRRFIP2
ENSG00000093183	0.163015	0.650242	no	SEC22C
ENSG00000093217	0.0558545	0.920577	no	XYLB
ENSG00000094631	0.105764	0.747746	no	HDAC6
ENSG00000094804	0.403281	0.248516	no	CDC6
ENSG00000094841	-0.00922634	0.99331	no	UPRT
ENSG00000094880	0.126398	0.795966	no	CDC23
ENSG00000094914	0.110182	0.759217	no	AAAS
ENSG00000094916	0.424831	0.227548	no	CBX5
ENSG00000094975	-0.21587	0.50005	no	SUCO
ENSG00000095002	0.138052	0.835231	no	MSH2
ENSG00000095015	0.0591057	0.913272	no	MAP3K1
ENSG00000095059	-0.0753847	0.917003	no	DHPS
ENSG00000095066	0.242362	0.420491	no	HOOK2
ENSG00000095139	-0.073486	0.830615	no	ARCN1
ENSG00000095203	0.251239	0.418476	no	EPB41L4B
ENSG00000095209	0.122092	0.780078	no	TMEM38B
ENSG00000095261	0.00426338	0.994689	no	PSMD5
ENSG00000095319	0.117867	0.769578	no	NUP188
ENSG00000095321	-0.102871	0.790131	no	CRAT
ENSG00000095380	0.300285	0.4035	no	NANS
ENSG00000095383	0.366588	0.600038	no	TBC1D2
ENSG00000095397	-0.015325	0.987297	no	WHRN
ENSG00000095485	0.0522222	0.916468	no	CWF19L1
ENSG00000095539	0.243702	0.495558	no	SEMA4G
ENSG00000095564	-0.416386	0.227137	no	BTAF1
ENSG00000095574	-0.103246	0.846666	no	IKZF5
ENSG00000095637	-0.055045	0.912209	no	SORBS1
ENSG00000095739	0.413521	0.465171	no	BAMBI
ENSG00000095752	-0.0495876	0.972852	no	IL11
ENSG00000095787	-0.150541	0.674668	no	WAC
ENSG00000095794	-0.164536	0.742123	no	CREM
ENSG00000095906	0.267627	0.445707	no	NUBP2
ENSG00000095932	1.5588	0.111502	no	SMIM24
ENSG00000095951	0.0777944	0.903064	no	HIVEP1
ENSG00000096060	0.267384	0.328072	no	FKBP5
ENSG00000096063	0.0779704	0.881454	no	SRPK1
ENSG00000096070	-0.113797	0.749074	no	BRPF3
ENSG00000096080	0.0419771	0.94224	no	MRPS18A
ENSG00000096088	1.03057	3.45e-05	up	PGC
ENSG00000096092	0.512519	0.124296	no	TMEM14A
ENSG00000096093	-0.0218617	0.976557	no	EFHC1
ENSG00000096384	0.0541767	0.915258	no	HSP90AB1
ENSG00000096401	-0.105964	0.839539	no	CDC5L
ENSG00000096433	0.493655	0.20996	no	ITPR3
ENSG00000096654	0.242993	0.608244	no	ZNF184
ENSG00000096696	0.00107536	0.998076	no	DSP
ENSG00000096717	-0.300276	0.39962	no	SIRT1
ENSG00000096746	0.0652768	0.894899	no	HNRNPH3
ENSG00000096872	-0.21865	0.723602	no	IFT74
ENSG00000096968	-0.152662	0.819532	no	JAK2
ENSG00000097007	0.0454053	0.927165	no	ABL1
ENSG00000097021	0.361764	0.287441	no	ACOT7
ENSG00000097033	0.124037	0.769706	no	SH3GLB1
ENSG00000097046	0.104426	0.856779	no	CDC7
ENSG00000097096	-0.0918063	0.903076	no	SYDE2
ENSG00000099139	0.610017	0.632005	no	PCSK5
ENSG00000099194	0.48597	0.0751601	no	SCD
ENSG00000099203	0.229125	0.667468	no	TMED1
ENSG00000099204	0.147197	0.708117	no	ABLIM1
ENSG00000099219	-0.0840539	0.808671	no	ERMP1
ENSG00000099246	-0.347582	0.273221	no	RAB18
ENSG00000099250	0.533541	0.243914	no	NRP1
ENSG00000099251	-0.0191841	0.983253	no	HSD17B7P2
ENSG00000099260	0.542492	0.120251	no	PALMD
ENSG00000099282	-0.667598	0.167145	no	TSPAN15
ENSG00000099284	0.647161	0.00410216	no	H2AFY2
ENSG00000099290	0.0561136	0.896054	no	WASHC2A
ENSG00000099308	-0.0275046	0.963412	no	MAST3
ENSG00000099326	0.102299	0.852099	no	MZF1
ENSG00000099330	-0.0880785	0.872258	no	OCEL1
ENSG00000099331	0.127877	0.719343	no	MYO9B
ENSG00000099338	0.146433	0.939607	no	CATSPERG
ENSG00000099341	0.175313	0.64874	no	PSMD8
ENSG00000099364	0.341426	0.354382	no	FBXL19
ENSG00000099365	0.378033	0.566311	no	STX1B
ENSG00000099377	0.220667	0.745477	no	HSD3B7
ENSG00000099381	-0.107884	0.779167	no	SETD1A
ENSG00000099385	0.226393	0.59445	no	BCL7C
ENSG00000099617	-0.239408	0.575411	no	EFNA2
ENSG00000099622	-0.0336909	0.94419	no	CIRBP
ENSG00000099624	0.0588875	0.917003	no	ATP5F1D
ENSG00000099625	-0.0174913	0.989712	no	CBARP
ENSG00000099725	0.189364	0.632073	no	PRKY
ENSG00000099769	0.648567	0.361604	no	IGFALS
ENSG00000099783	0.391561	0.208463	no	HNRNPM
ENSG00000099785	-0.347085	0.503227	no	MARCH2
ENSG00000099795	0.233178	0.521123	no	NDUFB7
ENSG00000099797	0.285549	0.454037	no	TECR
ENSG00000099800	0.105178	0.830615	no	TIMM13
ENSG00000099804	-0.0435998	0.951216	no	CDC34
ENSG00000099810	-0.127374	0.765892	no	MTAP
ENSG00000099812	0.868303	0.65292	no	MISP
ENSG00000099814	0.231202	0.39938	no	CEP170B
ENSG00000099817	0.122754	0.794475	no	POLR2E
ENSG00000099821	-0.0274699	0.956423	no	POLRMT
ENSG00000099822	0.0973938	0.947765	no	HCN2
ENSG00000099834	0.00969943	0.995907	no	CDHR5
ENSG00000099840	-0.341873	0.66015	no	IZUMO4
ENSG00000099849	0.285312	0.503358	no	RASSF7
ENSG00000099860	-0.277531	0.869576	no	GADD45B
ENSG00000099864	-0.151646	0.785421	no	PALM
ENSG00000099866	-0.241867	0.788298	no	MADCAM1
ENSG00000099869	-0.826806	0.124092	no	IGF2-AS
ENSG00000099875	-0.219884	0.694074	no	MKNK2
ENSG00000099889	0.236929	0.475168	no	ARVCF
ENSG00000099899	-0.00273533	0.997039	no	TRMT2A
ENSG00000099901	0.476348	0.0855502	no	RANBP1
ENSG00000099904	-0.00982752	0.989513	no	ZDHHC8
ENSG00000099910	-0.189918	0.699826	no	KLHL22
ENSG00000099917	-0.0947654	0.856779	no	MED15
ENSG00000099937	-0.0973423	0.791711	no	SERPIND1
ENSG00000099940	0.0775745	0.888924	no	SNAP29
ENSG00000099942	0.0136996	0.984282	no	CRKL
ENSG00000099949	0.162164	0.741172	no	LZTR1
ENSG00000099953	-1.01051	0.0188052	down	MMP11
ENSG00000099956	0.174504	0.629655	no	SMARCB1
ENSG00000099968	-0.352839	0.271297	no	BCL2L13
ENSG00000099991	0.471529	0.0480999	no	CABIN1
ENSG00000099992	0.0701059	0.940521	no	TBC1D10A
ENSG00000099994	-0.242493	0.644735	no	SUSD2
ENSG00000099995	0.0968503	0.777814	no	SF3A1
ENSG00000099998	-0.315394	0.780344	no	GGT5
ENSG00000099999	-0.315114	0.526983	no	RNF215
ENSG00000100003	0.0562402	0.957263	no	SEC14L2
ENSG00000100014	-0.0201349	0.976541	no	SPECC1L
ENSG00000100023	0.0627192	0.916468	no	PPIL2
ENSG00000100024	0.409202	0.676302	no	UPB1
ENSG00000100027	-0.906353	0.418224	no	YPEL1
ENSG00000100028	0.276452	0.277478	no	SNRPD3
ENSG00000100029	0.0860477	0.834093	no	PES1
ENSG00000100030	0.063885	0.859307	no	MAPK1
ENSG00000100031	-0.213633	0.730388	no	GGT1
ENSG00000100034	0.0387375	0.946337	no	PPM1F
ENSG00000100038	0.21307	0.860144	no	TOP3B
ENSG00000100056	-0.0335967	0.956423	no	ESS2
ENSG00000100058	-0.0901039	0.884608	no	CRYBB2P1
ENSG00000100060	-0.820971	0.0335922	no	MFNG
ENSG00000100065	-0.0689076	0.911388	no	CARD10
ENSG00000100068	-0.0907933	0.878138	no	LRP5L
ENSG00000100075	0.510049	0.0229734	no	SLC25A1
ENSG00000100077	-0.0214886	0.970242	no	GRK3
ENSG00000100078	1.2875	0.246732	no	PLA2G3
ENSG00000100079	-0.449603	0.448554	no	LGALS2
ENSG00000100083	-0.294245	0.293311	no	GGA1
ENSG00000100084	-0.0922174	0.830042	no	HIRA
ENSG00000100092	0.0592507	0.944828	no	SH3BP1
ENSG00000100097	-0.41442	0.761438	no	LGALS1
ENSG00000100099	-0.0306012	0.956574	no	HPS4
ENSG00000100100	-0.718177	0.190442	no	PIK3IP1
ENSG00000100104	0.126768	0.765892	no	SRRD
ENSG00000100105	0.068741	0.868963	no	PATZ1
ENSG00000100106	0.0557439	0.91177	no	TRIOBP
ENSG00000100109	0.0835113	0.891104	no	TFIP11
ENSG00000100116	0.171086	0.747746	no	GCAT
ENSG00000100124	0.438872	0.19404	no	ANKRD54
ENSG00000100129	0.0650276	0.868663	no	EIF3L
ENSG00000100138	0.133311	0.706228	no	SNU13
ENSG00000100139	0.104798	0.848912	no	MICALL1
ENSG00000100142	0.23936	0.454617	no	POLR2F
ENSG00000100147	0.36598	0.402995	no	CCDC134
ENSG00000100150	0.140761	0.776435	no	DEPDC5
ENSG00000100151	0.172362	0.612578	no	PICK1
ENSG00000100154	0.0496236	0.948576	no	TTC28
ENSG00000100156	-0.525864	0.660835	no	SLC16A8
ENSG00000100162	0.266356	0.572889	no	CENPM
ENSG00000100196	-0.584378	0.0691816	no	KDELR3
ENSG00000100197	-0.0779413	0.967745	no	CYP2D6
ENSG00000100201	-0.0526312	0.912074	no	DDX17
ENSG00000100207	0.215646	0.612748	no	TCF20
ENSG00000100209	0.135284	0.857976	no	HSCB
ENSG00000100211	0.380251	0.387113	no	CBY1
ENSG00000100216	0.180951	0.605522	no	TOMM22
ENSG00000100218	-0.964576	0.439301	no	RSPH14
ENSG00000100219	0.181091	0.585991	no	XBP1
ENSG00000100220	0.058426	0.90564	no	RTCB
ENSG00000100221	-0.0796203	0.896054	no	JOSD1
ENSG00000100225	-0.12733	0.678485	no	FBXO7
ENSG00000100226	-0.0959299	0.835453	no	GTPBP1
ENSG00000100227	0.158554	0.604911	no	POLDIP3
ENSG00000100228	-0.11316	0.93737	no	RAB36
ENSG00000100234	0.00338599	0.997039	no	TIMP3
ENSG00000100239	-0.106435	0.765127	no	PPP6R2
ENSG00000100241	0.0420716	0.93365	no	SBF1
ENSG00000100242	0.247241	0.484099	no	SUN2
ENSG00000100243	-0.101557	0.835231	no	CYB5R3
ENSG00000100246	0.182477	0.736305	no	DNAL4
ENSG00000100253	0.164903	0.856686	no	MIOX
ENSG00000100258	-0.175355	0.512947	no	LMF2
ENSG00000100263	0.0942266	0.811904	no	RHBDD3
ENSG00000100266	0.131514	0.729127	no	PACSIN2
ENSG00000100271	-0.610025	0.344463	no	TTLL1
ENSG00000100280	0.223826	0.576325	no	AP1B1
ENSG00000100281	-0.114002	0.762489	no	HMGXB4
ENSG00000100284	-0.25405	0.39669	no	TOM1
ENSG00000100288	0.0324992	0.986911	no	CHKB
ENSG00000100290	1.07293	0.46034	no	BIK
ENSG00000100292	-0.746861	0.540034	no	HMOX1
ENSG00000100294	0.185353	0.667468	no	MCAT
ENSG00000100296	0.310563	0.229862	no	THOC5
ENSG00000100297	0.365793	0.165305	no	MCM5
ENSG00000100299	0.0154696	0.983604	no	ARSA
ENSG00000100300	-0.150602	0.899857	no	TSPO
ENSG00000100304	-0.0161635	0.978675	no	TTLL12
ENSG00000100307	-0.0588102	0.962469	no	CBX7
ENSG00000100311	-0.726512	0.144609	no	PDGFB
ENSG00000100316	0.119759	0.685164	no	RPL3
ENSG00000100319	0.147463	0.758477	no	ZMAT5
ENSG00000100320	0.0740307	0.872258	no	RBFOX2
ENSG00000100321	-0.942566	0.361879	no	SYNGR1
ENSG00000100324	0.00589579	0.994015	no	TAB1
ENSG00000100325	0.0884532	0.857806	no	ASCC2
ENSG00000100330	-0.0909928	0.903206	no	MTMR3
ENSG00000100335	0.0174164	0.974438	no	MIEF1
ENSG00000100336	-1.46789	0.269653	no	APOL4
ENSG00000100342	-0.648399	0.0203846	no	APOL1
ENSG00000100344	0.595994	0.122221	no	PNPLA3
ENSG00000100345	0.365478	0.220871	no	MYH9
ENSG00000100347	0.296874	0.341007	no	SAMM50
ENSG00000100348	0.185617	0.630121	no	TXN2
ENSG00000100350	0.374217	0.36968	no	FOXRED2
ENSG00000100353	-0.0225263	0.970973	no	EIF3D
ENSG00000100354	-0.234447	0.465389	no	TNRC6B
ENSG00000100359	0.285512	0.782605	no	SGSM3
ENSG00000100364	0.0410391	0.94392	no	KIAA0930
ENSG00000100372	-0.0337315	0.954614	no	SLC25A17
ENSG00000100373	0.125015	0.886541	no	UPK3A
ENSG00000100376	0.276137	0.27528	no	FAM118A
ENSG00000100379	0.111407	0.888924	no	KCTD17
ENSG00000100380	-0.0209612	0.966925	no	ST13
ENSG00000100387	0.270283	0.44194	no	RBX1
ENSG00000100393	-0.06828	0.878888	no	EP300
ENSG00000100395	0.185759	0.581119	no	L3MBTL2
ENSG00000100399	0.124321	0.849108	no	CHADL
ENSG00000100401	-0.0571429	0.912782	no	RANGAP1
ENSG00000100403	0.11979	0.7202	no	ZC3H7B
ENSG00000100410	-0.0790647	0.846068	no	PHF5A
ENSG00000100412	0.0825413	0.878138	no	ACO2
ENSG00000100413	0.214879	0.548079	no	POLR3H
ENSG00000100416	0.135014	0.679851	no	TRMU
ENSG00000100417	-0.137196	0.815475	no	PMM1
ENSG00000100418	-0.0648363	0.903253	no	DESI1
ENSG00000100422	-0.43659	0.00752575	no	CERK
ENSG00000100425	-0.0609926	0.915065	no	BRD1
ENSG00000100426	0.0989738	0.784064	no	ZBED4
ENSG00000100429	0.1076	0.89554	no	HDAC10
ENSG00000100439	0.00677338	0.994015	no	ABHD4
ENSG00000100441	-0.153775	0.643579	no	KHNYN
ENSG00000100442	0.308351	0.366802	no	FKBP3
ENSG00000100445	0.000481379	0.99873	no	SDR39U1
ENSG00000100461	-0.301115	0.769893	no	RBM23
ENSG00000100462	0.203743	0.62435	no	PRMT5
ENSG00000100473	0.309722	0.150593	no	COCH
ENSG00000100478	0.143767	0.687397	no	AP4S1
ENSG00000100479	0.080744	0.915195	no	POLE2
ENSG00000100483	-0.0802303	0.909034	no	VCPKMT
ENSG00000100485	-0.353545	0.37302	no	SOS2
ENSG00000100490	0.19624	0.85728	no	CDKL1
ENSG00000100503	0.273525	0.387357	no	NIN
ENSG00000100504	0.120806	0.72226	no	PYGL
ENSG00000100519	-0.0197013	0.975828	no	PSMC6
ENSG00000100522	-0.0442761	0.939993	no	GNPNAT1
ENSG00000100523	0.0548463	0.917986	no	DDHD1
ENSG00000100526	0.0571882	0.917003	no	CDKN3
ENSG00000100528	-0.0809418	0.835136	no	CNIH1
ENSG00000100532	-0.06142	0.95031	no	CGRRF1
ENSG00000100554	0.048998	0.94328	no	ATP6V1D
ENSG00000100564	-0.0947906	0.869183	no	PIGH
ENSG00000100567	0.128324	0.699826	no	PSMA3
ENSG00000100568	0.0732597	0.868984	no	VTI1B
ENSG00000100575	-0.0533857	0.921602	no	TIMM9
ENSG00000100577	-0.136571	0.736059	no	GSTZ1
ENSG00000100578	-0.180716	0.667102	no	KIAA0586
ENSG00000100580	-0.0337927	0.95382	no	TMED8
ENSG00000100583	0.398097	0.713581	no	SAMD15
ENSG00000100591	0.149611	0.719343	no	AHSA1
ENSG00000100592	0.335552	0.248445	no	DAAM1
ENSG00000100593	-0.418103	0.0831834	no	ISM2
ENSG00000100596	0.0732865	0.859026	no	SPTLC2
ENSG00000100599	0.390731	0.199405	no	RIN3
ENSG00000100600	-0.843301	4.46e-07	no	LGMN
ENSG00000100601	0.120626	0.812441	no	ALKBH1
ENSG00000100603	-0.0763929	0.853075	no	SNW1
ENSG00000100605	0.577181	0.0388996	no	ITPK1
ENSG00000100612	0.28187	0.24999	no	DHRS7
ENSG00000100614	-0.120793	0.765436	no	PPM1A
ENSG00000100625	-0.177777	0.725364	no	SIX4
ENSG00000100626	0.106296	0.915278	no	GALNT16
ENSG00000100628	0.198326	0.884552	no	ASB2
ENSG00000100629	0.0683163	0.947765	no	CEP128
ENSG00000100632	0.373531	0.298828	no	ERH
ENSG00000100644	0.354423	0.0644591	no	HIF1A
ENSG00000100647	0.0970134	0.880225	no	SUSD6
ENSG00000100650	0.000761317	0.998609	no	SRSF5
ENSG00000100664	-0.0360882	0.951242	no	EIF5
ENSG00000100665	0.345553	0.197564	no	SERPINA4
ENSG00000100697	-0.0448265	0.951165	no	DICER1
ENSG00000100711	0.304219	0.25234	no	ZFYVE21
ENSG00000100714	0.431641	0.150031	no	MTHFD1
ENSG00000100722	0.0254889	0.970242	no	ZC3H14
ENSG00000100726	0.194146	0.495558	no	TELO2
ENSG00000100731	-0.00812907	0.9917	no	PCNX1
ENSG00000100744	-0.138227	0.765892	no	GSKIP
ENSG00000100749	0.0233456	0.975477	no	VRK1
ENSG00000100764	0.19515	0.518364	no	PSMC1
ENSG00000100784	0.315026	0.790131	no	RPS6KA5
ENSG00000100796	-0.112033	0.747746	no	PPP4R3A
ENSG00000100802	-0.224687	0.643158	no	C14orf93
ENSG00000100804	0.238814	0.477307	no	PSMB5
ENSG00000100811	0.168786	0.577408	no	YY1
ENSG00000100813	-0.0976286	0.765348	no	ACIN1
ENSG00000100814	-0.0937779	0.861043	no	CCNB1IP1
ENSG00000100815	-0.386469	0.293316	no	TRIP11
ENSG00000100823	0.174354	0.609249	no	APEX1
ENSG00000100836	0.215157	0.489367	no	PABPN1
ENSG00000100852	-0.193946	0.607478	no	ARHGAP5
ENSG00000100865	-0.0203218	0.973699	no	CINP
ENSG00000100867	0.274609	0.38444	no	DHRS2
ENSG00000100883	-0.222417	0.454037	no	SRP54
ENSG00000100888	0.031014	0.950316	no	CHD8
ENSG00000100889	-0.0308664	0.956423	no	PCK2
ENSG00000100890	0.171675	0.713511	no	KIAA0391
ENSG00000100897	0.0643849	0.887442	no	DCAF11
ENSG00000100902	0.122386	0.779245	no	PSMA6
ENSG00000100906	0.253762	0.430306	no	NFKBIA
ENSG00000100908	0.169259	0.767194	no	EMC9
ENSG00000100911	0.458608	0.125181	no	PSME2
ENSG00000100916	0.0684212	0.909337	no	BRMS1L
ENSG00000100918	0.227718	0.809582	no	REC8
ENSG00000100926	0.184294	0.779245	no	TM9SF1
ENSG00000100934	-0.113671	0.72899	no	SEC23A
ENSG00000100938	-0.080317	0.838203	no	GMPR2
ENSG00000100941	-0.0505841	0.950316	no	PNN
ENSG00000100949	0.00729144	0.99334	no	RABGGTA
ENSG00000100979	0.424473	0.119903	no	PLTP
ENSG00000100982	0.127652	0.724537	no	PCIF1
ENSG00000100983	0.326227	0.370736	no	GSS
ENSG00000100991	-0.0239583	0.957666	no	TRPC4AP
ENSG00000100994	0.101828	0.80929	no	PYGB
ENSG00000100997	0.27702	0.484453	no	ABHD12
ENSG00000101000	-0.257553	0.77614	no	PROCR
ENSG00000101003	0.255703	0.454617	no	GINS1
ENSG00000101004	0.265049	0.241942	no	NINL
ENSG00000101017	0.00294729	0.997299	no	CD40
ENSG00000101019	-0.0299825	0.951242	no	UQCC1
ENSG00000101040	0.0376799	0.932978	no	ZMYND8
ENSG00000101049	0.344077	0.492922	no	SGK2
ENSG00000101052	0.309169	0.338682	no	IFT52
ENSG00000101057	0.578397	0.00952546	no	MYBL2
ENSG00000101076	0.0536123	0.901948	no	HNF4A
ENSG00000101079	0.369004	0.273221	no	NDRG3
ENSG00000101082	0.0222508	0.986204	no	SLA2
ENSG00000101084	0.110721	0.959297	no	RAB5IF
ENSG00000101096	0.250222	0.592413	no	NFATC2
ENSG00000101104	-0.155423	0.757203	no	PABPC1L
ENSG00000101109	-0.0312123	0.947765	no	STK4
ENSG00000101115	-0.633231	0.0769187	no	SALL4
ENSG00000101126	-0.0885664	0.833599	no	ADNP
ENSG00000101132	-0.0732143	0.861067	no	PFDN4
ENSG00000101138	-0.018762	0.972477	no	CSTF1
ENSG00000101146	0.00326013	0.99652	no	RAE1
ENSG00000101150	0.107021	0.779245	no	TPD52L2
ENSG00000101152	0.117606	0.784261	no	DNAJC5
ENSG00000101158	0.276761	0.27528	no	NELFCD
ENSG00000101160	-0.253544	0.888213	no	CTSZ
ENSG00000101161	0.234416	0.317249	no	PRPF6
ENSG00000101162	-0.714329	0.0316316	no	TUBB1
ENSG00000101166	0.156579	0.71601	no	PRELID3B
ENSG00000101181	-0.122594	0.75091	no	MTG2
ENSG00000101182	0.275824	0.254922	no	PSMA7
ENSG00000101187	0.228842	0.564826	no	SLCO4A1
ENSG00000101188	0.297659	0.869361	no	NTSR1
ENSG00000101189	0.143693	0.715608	no	MRGBP
ENSG00000101190	0.221166	0.484099	no	TCFL5
ENSG00000101191	0.0797918	0.819485	no	DIDO1
ENSG00000101193	0.0545014	0.898722	no	GID8
ENSG00000101194	-0.0338985	0.950156	no	SLC17A9
ENSG00000101197	-0.893033	0.125723	no	BIRC7
ENSG00000101199	-0.110534	0.786202	no	ARFGAP1
ENSG00000101210	-0.89558	0.232751	no	EEF1A2
ENSG00000101216	-0.207373	0.614869	no	GMEB2
ENSG00000101220	0.321916	0.26334	no	C20orf27
ENSG00000101224	0.258707	0.477742	no	CDC25B
ENSG00000101230	0.579088	0.334926	no	ISM1
ENSG00000101236	-0.0871256	0.870968	no	RNF24
ENSG00000101246	0.163281	0.637947	no	ARFRP1
ENSG00000101247	0.0595	0.91177	no	NDUFAF5
ENSG00000101255	0.234549	0.660842	no	TRIB3
ENSG00000101265	0.199407	0.95109	no	RASSF2
ENSG00000101266	0.0139317	0.978974	no	CSNK2A1
ENSG00000101290	0.017232	0.974358	no	CDS2
ENSG00000101294	0.0133007	0.982928	no	HM13
ENSG00000101310	-0.0234396	0.962636	no	SEC23B
ENSG00000101311	0.328	0.254702	no	FERMT1
ENSG00000101335	0.306898	0.715988	no	MYL9
ENSG00000101337	-0.117564	0.747746	no	TM9SF4
ENSG00000101342	0.00959351	0.995328	no	TLDC2
ENSG00000101343	-0.141367	0.738655	no	CRNKL1
ENSG00000101346	0.00564675	0.993524	no	POFUT1
ENSG00000101347	0.363446	0.387357	no	SAMHD1
ENSG00000101350	0.0593849	0.91177	no	KIF3B
ENSG00000101353	0.354576	0.558998	no	MROH8
ENSG00000101361	0.0991306	0.758868	no	NOP56
ENSG00000101363	0.101222	0.816719	no	MANBAL
ENSG00000101365	0.087631	0.815475	no	IDH3B
ENSG00000101367	0.00931544	0.986449	no	MAPRE1
ENSG00000101384	-0.444508	0.761271	no	JAG1
ENSG00000101391	0.188558	0.514302	no	CDK5RAP1
ENSG00000101400	-0.109324	0.814879	no	SNTA1
ENSG00000101407	0.00640042	0.993472	no	TTI1
ENSG00000101412	-0.0224891	0.974358	no	E2F1
ENSG00000101413	-0.125993	0.720612	no	RPRD1B
ENSG00000101421	0.045888	0.951216	no	CHMP4B
ENSG00000101439	0.329269	0.39669	no	CST3
ENSG00000101440	0.51385	0.747092	no	ASIP
ENSG00000101442	0.12428	0.736305	no	ACTR5
ENSG00000101444	0.103085	0.762489	no	AHCY
ENSG00000101447	0.307476	0.368366	no	FAM83D
ENSG00000101452	0.027318	0.95684	no	DHX35
ENSG00000101457	0.121813	0.765892	no	DNTTIP1
ENSG00000101464	0.132016	0.741547	no	PIGU
ENSG00000101470	-0.076478	0.954971	no	TNNC2
ENSG00000101473	-0.14591	0.713581	no	ACOT8
ENSG00000101474	0.197135	0.52009	no	APMAP
ENSG00000101493	-0.108785	0.835597	no	ZNF516
ENSG00000101544	-0.050259	0.912782	no	ADNP2
ENSG00000101546	0.159255	0.729127	no	RBFA
ENSG00000101557	-0.0339074	0.947765	no	USP14
ENSG00000101558	0.00239116	0.997039	no	VAPA
ENSG00000101574	-0.170443	0.759949	no	METTL4
ENSG00000101577	-0.171743	0.535869	no	LPIN2
ENSG00000101596	-0.159671	0.779245	no	SMCHD1
ENSG00000101605	-0.343115	0.731936	no	MYOM1
ENSG00000101608	-0.0783522	0.886952	no	MYL12A
ENSG00000101624	0.0148652	0.986449	no	CEP76
ENSG00000101639	-0.110953	0.837239	no	CEP192
ENSG00000101654	-0.455947	0.176821	no	RNMT
ENSG00000101665	0.442062	0.230989	no	SMAD7
ENSG00000101670	0.674657	0.00426666	no	LIPG
ENSG00000101680	2.02816	0.00512167	up	LAMA1
ENSG00000101695	-1.17511	0.027144	down	RNF125
ENSG00000101745	-0.57583	0.275003	no	ANKRD12
ENSG00000101751	-0.250144	0.626604	no	POLI
ENSG00000101752	0.0150956	0.984166	no	MIB1
ENSG00000101773	-0.100313	0.869326	no	RBBP8
ENSG00000101782	-0.28192	0.475758	no	RIOK3
ENSG00000101811	0.0586447	0.912303	no	CSTF2
ENSG00000101843	0.130063	0.747746	no	PSMD10
ENSG00000101844	-0.0534236	0.954509	no	ATG4A
ENSG00000101846	0.154971	0.834161	no	STS
ENSG00000101849	0.200102	0.526736	no	TBL1X
ENSG00000101856	0.361531	0.0831489	no	PGRMC1
ENSG00000101868	0.258626	0.708117	no	POLA1
ENSG00000101871	-0.367382	0.524588	no	MID1
ENSG00000101882	-0.0774816	0.907203	no	NKAP
ENSG00000101888	-0.0926647	0.873141	no	NXT2
[truncated: 13,459 more rows]

## Sheet: ADAR-sh-2
geneName	logFC	p.adj	sig	geneSymbol
ENSG00000000003	0.202218	0.611915	no	TSPAN6
ENSG00000000419	-0.110293	0.837336	no	DPM1
ENSG00000000457	0.0718162	0.947733	no	SCYL3
ENSG00000000460	0.111361	0.91934	no	C1orf112
ENSG00000001036	0.217321	0.315434	no	FUCA2
ENSG00000001084	-0.56735	0.581539	no	GCLC
ENSG00000001167	-0.0307266	0.965245	no	NFYA
ENSG00000001460	0.0884139	0.937311	no	STPG1
ENSG00000001461	-0.380167	0.397921	no	NIPAL3
ENSG00000001497	-0.153301	0.788897	no	LAS1L
ENSG00000001617	0.0323364	0.979784	no	SEMA3F
ENSG00000001629	-0.0566432	0.924994	no	ANKIB1
ENSG00000001630	-0.0263253	0.977522	no	CYP51A1
ENSG00000001631	0.0834276	0.925357	no	KRIT1
ENSG00000002016	0.330627	0.211372	no	RAD52
ENSG00000002079	0.735782	0.774054	no	MYH16
ENSG00000002330	0.201619	0.72485	no	BAD
ENSG00000002549	0.0472857	0.934192	no	LAP3
ENSG00000002586	0.100705	0.879909	no	CD99
ENSG00000002822	-0.0885104	0.972504	no	MAD1L1
ENSG00000002834	-0.275096	0.350436	no	LASP1
ENSG00000002919	-0.0465971	0.96014	no	SNX11
ENSG00000003056	0.0254438	0.974968	no	M6PR
ENSG00000003096	0.581793	0.188336	no	KLHL13
ENSG00000003249	0.0346272	0.967186	no	DBNDD1
ENSG00000003393	-0.0267216	0.977049	no	ALS2
ENSG00000003400	-0.00618194	0.997588	no	CASP10
ENSG00000003402	0.109295	0.81028	no	CFLAR
ENSG00000003436	-0.644656	0.000386616	no	TFPI
ENSG00000003509	0.0581088	0.949588	no	NDUFAF7
ENSG00000003756	-0.0298676	0.967338	no	RBM5
ENSG00000003987	-0.964952	0.0249832	no	MTMR7
ENSG00000003989	-0.467	0.0182896	no	SLC7A2
ENSG00000004059	0.0888911	0.84957	no	ARF5
ENSG00000004139	-0.0601657	0.980564	no	SARM1
ENSG00000004142	0.029894	0.964381	no	POLDIP2
ENSG00000004399	-0.14505	0.843498	no	PLXND1
ENSG00000004455	-0.229048	0.465633	no	AK2
ENSG00000004478	-0.183347	0.557652	no	FKBP4
ENSG00000004487	0.117325	0.825825	no	KDM1A
ENSG00000004534	-0.150095	0.569733	no	RBM6
ENSG00000004660	-0.0825581	0.956273	no	CAMKK1
ENSG00000004700	-0.13402	0.794663	no	RECQL
ENSG00000004766	-0.0663857	0.928073	no	VPS50
ENSG00000004776	0.347881	0.939475	no	HSPB6
ENSG00000004777	0.131008	0.888734	no	ARHGAP33
ENSG00000004779	0.0184247	0.987721	no	NDUFAB1
ENSG00000004838	-0.401785	0.888734	no	ZMYND10
ENSG00000004864	0.150856	0.799121	no	SLC25A13
ENSG00000004866	0.0778458	0.944979	no	ST7
ENSG00000004897	-0.005106	0.997896	no	CDC27
ENSG00000004961	-0.00767898	0.995954	no	HCCS
ENSG00000004975	0.0721412	0.917545	no	DVL2
ENSG00000005007	-0.107588	0.830453	no	UPF1
ENSG00000005020	0.0831571	0.899357	no	SKAP2
ENSG00000005022	-0.0619321	0.891696	no	SLC25A5
ENSG00000005059	0.492831	0.109365	no	MCUB
ENSG00000005075	0.0915937	0.873581	no	POLR2J
ENSG00000005100	-0.11768	0.810724	no	DHX33
ENSG00000005156	0.0114731	0.994708	no	LIG3
ENSG00000005175	0.00956363	0.995954	no	RPAP3
ENSG00000005187	0.355899	0.272373	no	ACSM3
ENSG00000005189	0.0863093	0.895754	no	REXO5
ENSG00000005194	-0.0209138	0.983963	no	CIAPIN1
ENSG00000005206	-0.0157522	0.988921	no	SPPL2B
ENSG00000005238	0.781694	0.0140976	no	FAM214B
ENSG00000005243	0.155519	0.974963	no	COPZ2
ENSG00000005302	0.0466582	0.961747	no	MSL3
ENSG00000005339	0.0299435	0.967688	no	CREBBP
ENSG00000005421	0.516312	0.852355	no	PON1
ENSG00000005436	0.0497941	0.945742	no	GCFC2
ENSG00000005448	-0.206378	0.637704	no	WDR54
ENSG00000005469	0.326373	0.491068	no	CROT
ENSG00000005471	0.0773707	0.927203	no	ABCB4
ENSG00000005483	-0.029828	0.967186	no	KMT2E
ENSG00000005486	-0.099537	0.915636	no	RHBDD2
ENSG00000005513	-1.54041	0.256328	no	SOX8
ENSG00000005700	-0.0474906	0.944255	no	IBTK
ENSG00000005801	-0.160728	0.803568	no	ZNF195
ENSG00000005810	0.183557	0.71175	no	MYCBP2
ENSG00000005812	-0.178818	0.648015	no	FBXL3
ENSG00000005844	0.268566	0.812235	no	ITGAL
ENSG00000005882	0.16366	0.743908	no	PDK2
ENSG00000005884	1.20247	0.204984	no	ITGA3
ENSG00000005889	0.105937	0.813527	no	ZFX
ENSG00000005893	0.0528382	0.94289	no	LAMP2
ENSG00000005961	-1.02287	0.146467	no	ITGA2B
ENSG00000005981	0.456933	0.777466	no	ASB4
ENSG00000006007	-0.00327698	0.997896	no	GDE1
ENSG00000006015	0.238332	0.479259	no	REX1BD
ENSG00000006016	-0.305633	0.55021	no	CRLF1
ENSG00000006025	0.155146	0.81028	no	AC003665.1
ENSG00000006042	0.0142813	0.995214	no	TMEM98
ENSG00000006047	-0.695912	0.440887	no	YBX2
ENSG00000006062	-0.149495	0.819439	no	MAP3K14
ENSG00000006118	0.3149	0.215926	no	TMEM132A
ENSG00000006125	-0.0408068	0.950287	no	AP2B1
ENSG00000006194	-0.0840265	0.892531	no	ZNF263
ENSG00000006210	0.0555936	0.91855	no	CX3CL1
ENSG00000006282	0.335115	0.124907	no	SPATA20
ENSG00000006327	-0.372823	0.81028	no	TNFRSF12A
ENSG00000006377	0.0596546	0.962805	no	DLX6
ENSG00000006432	0.0716919	0.926541	no	MAP3K9
ENSG00000006451	0.00322495	0.998658	no	RALA
ENSG00000006453	-0.283836	0.535347	no	BAIAP2L1
ENSG00000006459	-0.277231	0.493272	no	KDM7A
ENSG00000006530	-0.0468162	0.958658	no	AGK
ENSG00000006534	0.609194	0.0609632	no	ALDH3B1
ENSG00000006576	-0.00318229	0.99918	no	PHTF2
ENSG00000006607	-0.0612159	0.917545	no	FARP2
ENSG00000006625	0.0148509	0.995214	no	GGCT
ENSG00000006634	0.0476367	0.961587	no	DBF4
ENSG00000006652	-0.173164	0.494	no	IFRD1
ENSG00000006695	-0.0421059	0.959268	no	COX10
ENSG00000006704	0.166854	0.665444	no	GTF2IRD1
ENSG00000006712	-0.0815352	0.913858	no	PAF1
ENSG00000006715	0.106855	0.850451	no	VPS41
ENSG00000006740	0.214422	0.618699	no	ARHGAP44
ENSG00000006744	-0.0649212	0.922217	no	ELAC2
ENSG00000006756	-0.144177	0.845348	no	ARSD
ENSG00000006757	0.0502977	0.946999	no	PNPLA4
ENSG00000006831	-0.00562911	0.996158	no	ADIPOR2
ENSG00000006837	-0.0792515	0.979447	no	CDKL3
ENSG00000007001	-0.864429	0.626679	no	UPP2
ENSG00000007047	0.138642	0.820807	no	MARK4
ENSG00000007062	0.458298	0.0269502	no	PROM1
ENSG00000007080	0.0068759	0.995954	no	CCDC124
ENSG00000007168	-0.0241825	0.977504	no	PAFAH1B1
ENSG00000007202	-0.023013	0.981792	no	KIAA0100
ENSG00000007237	0.317999	0.872917	no	GAS7
ENSG00000007255	-0.438956	0.597963	no	TRAPPC6A
ENSG00000007264	-0.481566	0.890606	no	MATK
ENSG00000007341	-0.0601012	0.944453	no	ST7L
ENSG00000007376	-0.017005	0.992051	no	RPUSD1
ENSG00000007384	0.377429	0.499449	no	RHBDF1
ENSG00000007392	0.0568147	0.926659	no	LUC7L
ENSG00000007516	-0.455621	0.409258	no	BAIAP3
ENSG00000007520	-0.103172	0.872917	no	TSR3
ENSG00000007541	0.179325	0.777466	no	PIGQ
ENSG00000007545	-0.0865577	0.916661	no	CRAMP1
ENSG00000007866	0.0336498	0.967688	no	TEAD3
ENSG00000007923	-0.0477708	0.942107	no	DNAJC11
ENSG00000007944	-0.539679	0.147073	no	MYLIP
ENSG00000007968	-0.101633	0.942994	no	E2F2
ENSG00000008018	-0.0451514	0.947331	no	PSMB1
ENSG00000008083	0.193361	0.51345	no	JARID2
ENSG00000008086	0.531951	0.036947	no	CDKL5
ENSG00000008128	-0.0792833	0.956292	no	CDK11A
ENSG00000008130	-0.0134649	0.988556	no	NADK
ENSG00000008226	0.152351	0.950715	no	DLEC1
ENSG00000008256	-0.151043	0.821432	no	CYTH3
ENSG00000008277	0.442435	0.270811	no	ADAM22
ENSG00000008282	0.060455	0.930589	no	SYPL1
ENSG00000008283	0.521823	0.0672811	no	CYB561
ENSG00000008294	-0.24181	0.403018	no	SPAG9
ENSG00000008300	-0.0922249	0.843223	no	CELSR3
ENSG00000008311	0.180819	0.535347	no	AASS
ENSG00000008323	-0.0228782	0.984968	no	PLEKHG6
ENSG00000008324	0.273344	0.582556	no	SS18L2
ENSG00000008382	-0.0758634	0.91855	no	MPND
ENSG00000008394	-0.125279	0.820807	no	MGST1
ENSG00000008405	-0.033584	0.97452	no	CRY1
ENSG00000008441	0.112753	0.81028	no	NFIX
ENSG00000008513	0.178699	0.502456	no	ST3GAL1
ENSG00000008516	-0.955485	0.474672	no	MMP25
ENSG00000008517	-0.198377	0.812235	no	IL32
ENSG00000008710	0.00677646	0.995954	no	PKD1
ENSG00000008735	0.195281	0.715095	no	MAPK8IP2
ENSG00000008838	0.0756388	0.893068	no	MED24
ENSG00000008853	0.29877	0.281226	no	RHOBTB2
ENSG00000008869	0.0655175	0.926659	no	HEATR5B
ENSG00000008952	-0.247362	0.325947	no	SEC62
ENSG00000008988	-0.0104763	0.993972	no	RPS20
ENSG00000009307	0.0103033	0.992217	no	CSDE1
ENSG00000009335	-0.0950314	0.84957	no	UBE3C
ENSG00000009413	0.176978	0.606912	no	REV3L
ENSG00000009724	0.0394305	0.975565	no	MASP2
ENSG00000009765	-0.148638	0.977993	no	IYD
ENSG00000009780	-0.087187	0.919975	no	FAM76A
ENSG00000009830	0.139868	0.74342	no	POMT2
ENSG00000009844	-0.0560904	0.951074	no	VTA1
ENSG00000009950	0.176031	0.820696	no	MLXIPL
ENSG00000009954	0.00273441	0.998842	no	BAZ1B
ENSG00000010017	0.101894	0.837277	no	RANBP9
ENSG00000010072	-0.00556819	0.997896	no	SPRTN
ENSG00000010165	-0.0599313	0.925027	no	EEF1AKNMT
ENSG00000010219	0.0433914	0.96558	no	DYRK4
ENSG00000010244	-0.0554101	0.935466	no	ZNF207
ENSG00000010256	-0.0802169	0.849994	no	UQCRC1
ENSG00000010270	0.0414858	0.958601	no	STARD3NL
ENSG00000010278	-0.571959	0.231665	no	CD9
ENSG00000010292	-0.013743	0.991397	no	NCAPD2
ENSG00000010295	-0.046823	0.947978	no	IFFO1
ENSG00000010310	-1.64529	0.108753	no	GIPR
ENSG00000010318	-0.223777	0.66586	no	PHF7
ENSG00000010319	0.0852644	0.948642	no	SEMA3G
ENSG00000010322	-0.0360763	0.959785	no	NISCH
ENSG00000010327	0.162171	0.961552	no	STAB1
ENSG00000010404	-0.139819	0.94289	no	IDS
ENSG00000010539	-0.00858102	0.995954	no	ZNF200
ENSG00000010610	0.072189	0.980406	no	CD4
ENSG00000010626	0.0731239	0.955899	no	LRRC23
ENSG00000010704	0.451894	0.24122	no	HFE
ENSG00000010803	0.225388	0.634111	no	SCMH1
ENSG00000010810	0.243653	0.46332	no	FYN
ENSG00000010818	-0.30352	0.894714	no	HIVEP2
ENSG00000011007	-0.202323	0.494764	no	ELOA
ENSG00000011009	0.0570073	0.944979	no	LYPLA2
ENSG00000011021	0.21726	0.6185	no	CLCN6
ENSG00000011105	-0.0593261	0.926659	no	TSPAN9
ENSG00000011114	-0.000141965	0.999912	no	BTBD7
ENSG00000011132	-0.183336	0.648015	no	APBA3
ENSG00000011143	-0.0506245	0.951074	no	MKS1
ENSG00000011198	-0.126779	0.891071	no	ABHD5
ENSG00000011243	-0.0984416	0.885223	no	AKAP8L
ENSG00000011258	0.146274	0.640866	no	MBTD1
ENSG00000011260	-0.0294487	0.980589	no	UTP18
ENSG00000011275	-0.164757	0.638895	no	RNF216
ENSG00000011295	-0.0593457	0.927944	no	TTC19
ENSG00000011304	0.0520471	0.950287	no	PTBP1
ENSG00000011332	0.184077	0.865852	no	DPF1
ENSG00000011347	-0.710953	0.0658637	no	SYT7
ENSG00000011376	0.307704	0.568524	no	LARS2
ENSG00000011405	0.105998	0.838227	no	PIK3C2A
ENSG00000011422	-0.062755	0.972504	no	PLAUR
ENSG00000011426	-0.0439383	0.967464	no	ANLN
ENSG00000011451	-0.0679465	0.913621	no	WIZ
ENSG00000011454	0.233465	0.499424	no	RABGAP1
ENSG00000011478	-0.0678709	0.926659	no	QPCTL
ENSG00000011485	-0.0475294	0.952935	no	PPP5C
ENSG00000011523	0.17415	0.563999	no	CEP68
ENSG00000011566	0.0217805	0.980589	no	MAP4K3
ENSG00000011590	-0.0447395	0.995884	no	ZBTB32
ENSG00000011638	-9.55e-05	0.999965	no	TMEM159
ENSG00000012048	0.0979729	0.905135	no	BRCA1
ENSG00000012061	-0.0675389	0.945036	no	ERCC1
ENSG00000012124	-0.33388	0.812577	no	CD22
ENSG00000012171	0.528075	0.00910164	no	SEMA3B
ENSG00000012174	-0.0632185	0.932449	no	MBTPS2
ENSG00000012211	-0.365072	0.466311	no	PRICKLE3
ENSG00000012232	-0.0742368	0.919718	no	EXTL3
ENSG00000012504	0.819209	0.00464401	no	NR1H4
ENSG00000012660	-0.207903	0.596878	no	ELOVL5
ENSG00000012817	0.032259	0.966107	no	KDM5D
ENSG00000012822	-0.161545	0.885595	no	CALCOCO1
ENSG00000012963	-0.287025	0.53588	no	UBR7
ENSG00000012983	-0.0359485	0.962805	no	MAP4K5
ENSG00000013016	0.237706	0.87847	no	EHD3
ENSG00000013275	-0.0708914	0.931866	no	PSMC4
ENSG00000013288	0.155657	0.74959	no	MAN2B2
ENSG00000013297	0.171786	0.885223	no	CLDN11
ENSG00000013306	-0.00677414	0.995954	no	SLC25A39
ENSG00000013364	-0.0526841	0.972617	no	MVP
ENSG00000013374	-0.207565	0.403018	no	NUB1
ENSG00000013375	-0.11088	0.865051	no	PGM3
ENSG00000013392	0.244629	0.706422	no	RWDD2A
ENSG00000013441	-0.0672604	0.925357	no	CLK1
ENSG00000013503	-0.0134276	0.993448	no	POLR3B
ENSG00000013523	0.106751	0.8839	no	ANGEL1
ENSG00000013561	-0.0877313	0.890643	no	RNF14
ENSG00000013563	-0.342764	0.704127	no	DNASE1L1
ENSG00000013573	0.0577256	0.952935	no	DDX11
ENSG00000013583	0.0227566	0.980522	no	HEBP1
ENSG00000013588	-0.187351	0.955798	no	GPRC5A
ENSG00000013810	-0.0301481	0.978599	no	TACC3
ENSG00000014123	-0.0955621	0.836823	no	UFL1
ENSG00000014138	0.0968375	0.955023	no	POLA2
ENSG00000014164	-0.0641902	0.924927	no	ZC3H3
ENSG00000014216	0.287039	0.125018	no	CAPN1
ENSG00000014641	0.143804	0.777466	no	MDH1
ENSG00000014824	0.190389	0.681162	no	SLC30A9
ENSG00000014914	-0.366804	0.824315	no	MTMR11
ENSG00000014919	0.135851	0.751166	no	COX15
ENSG00000015133	0.151757	0.738107	no	CCDC88C
ENSG00000015153	0.200464	0.68367	no	YAF2
ENSG00000015171	0.087752	0.836516	no	ZMYND11
ENSG00000015413	0.473782	0.053079	no	DPEP1
ENSG00000015475	0.0154543	0.988921	no	BID
ENSG00000015479	-0.0123558	0.995954	no	MATR3
ENSG00000015520	0.0902353	0.919718	no	NPC1L1
ENSG00000015532	0.145025	0.820287	no	XYLT2
ENSG00000015568	-0.0396115	0.995954	no	RGPD5
ENSG00000015676	-0.00722018	0.995954	no	NUDCD3
ENSG00000016391	-0.0211943	0.97746	no	CHDH
ENSG00000016864	0.226319	0.634111	no	GLT8D1
ENSG00000017260	0.0313252	0.962429	no	ATP2C1
ENSG00000017483	-0.032533	0.977522	no	SLC38A5
ENSG00000017797	0.0826203	0.870188	no	RALBP1
ENSG00000018189	0.0285048	0.973367	no	RUFY3
ENSG00000018280	-0.696585	0.408528	no	SLC11A1
ENSG00000018408	-0.0542646	0.938657	no	WWTR1
ENSG00000018510	-0.10448	0.81028	no	AGPS
ENSG00000018610	-0.167742	0.734766	no	CXorf56
ENSG00000018699	-0.0508431	0.950469	no	TTC27
ENSG00000018869	-0.218014	0.902675	no	ZNF582
ENSG00000019102	-0.0645084	0.970912	no	VSIG2
ENSG00000019144	0.16287	0.675051	no	PHLDB1
ENSG00000019186	0.414356	0.799308	no	CYP24A1
ENSG00000019485	0.294457	0.475828	no	PRDM11
ENSG00000019582	0.292548	0.205329	no	CD74
ENSG00000019995	-0.085517	0.906812	no	ZRANB1
ENSG00000020129	-0.117085	0.794063	no	NCDN
ENSG00000020181	0.123206	0.972153	no	ADGRA2
ENSG00000020256	-0.0160299	0.987374	no	ZFP64
ENSG00000020426	-0.00289544	0.998842	no	MNAT1
ENSG00000020577	0.177085	0.95326	no	SAMD4A
ENSG00000020633	-0.972417	0.236539	no	RUNX3
ENSG00000020922	0.0128641	0.995222	no	MRE11
ENSG00000021300	0.163843	0.806637	no	PLEKHB1
ENSG00000021355	0.0243247	0.987721	no	SERPINB1
ENSG00000021461	0.408234	0.87847	no	CYP3A43
ENSG00000021488	0.172213	0.8839	no	SLC7A9
ENSG00000021574	0.0713632	0.90968	no	SPAST
ENSG00000021776	-0.0364096	0.967186	no	AQR
ENSG00000021826	0.443805	0.0782121	no	CPS1
ENSG00000021852	0.0348508	0.994014	no	C8B
ENSG00000022277	-0.0312034	0.961552	no	RTF2
ENSG00000022840	0.0347393	0.958658	no	RNF10
ENSG00000022976	0.163898	0.881196	no	ZNF839
ENSG00000023041	0.0943775	0.907404	no	ZDHHC6
ENSG00000023191	-0.103834	0.816086	no	RNH1
ENSG00000023228	-0.110493	0.777466	no	NDUFS1
ENSG00000023287	-0.144149	0.696832	no	RB1CC1
ENSG00000023318	0.0432946	0.950715	no	ERP44
ENSG00000023330	0.0412066	0.959338	no	ALAS1
ENSG00000023445	0.865629	0.000107143	no	BIRC3
ENSG00000023516	-0.0420503	0.954876	no	AKAP11
ENSG00000023572	0.136525	0.856763	no	GLRX2
ENSG00000023608	-0.0426604	0.981701	no	SNAPC1
ENSG00000023697	-0.0630823	0.948753	no	DERA
ENSG00000023734	-0.189922	0.465404	no	STRAP
ENSG00000023839	-0.249379	0.315434	no	ABCC2
ENSG00000023892	0.0566846	0.957164	no	DEF6
ENSG00000023902	0.0640213	0.962805	no	PLEKHO1
ENSG00000023909	-0.414996	0.278183	no	GCLM
ENSG00000024048	0.0546906	0.925357	no	UBR2
ENSG00000024422	-0.841271	0.543279	no	EHD2
ENSG00000024526	0.0327016	0.979447	no	DEPDC1
ENSG00000024862	0.0647888	0.950287	no	CCDC28A
ENSG00000025039	-0.95339	0.110536	no	RRAGD
ENSG00000025156	0.00358351	0.998587	no	HSF2
ENSG00000025293	-0.117415	0.769108	no	PHF20
ENSG00000025423	0.00797405	0.999331	no	HSD17B6
ENSG00000025434	-0.0681845	0.917545	no	NR1H3
ENSG00000025708	-0.0413721	0.972683	no	TYMP
ENSG00000025770	0.0572675	0.940521	no	NCAPH2
ENSG00000025772	0.0496864	0.954417	no	TOMM34
ENSG00000025796	-0.0686425	0.954402	no	SEC63
ENSG00000025800	-0.188528	0.509337	no	KPNA6
ENSG00000026036	0.454249	0.238994	no	RTEL1-TNFRSF6B
ENSG00000026103	0.414613	0.155225	no	FAS
ENSG00000026297	-0.322327	0.882883	no	RNASET2
ENSG00000026652	-0.518114	0.836714	no	AGPAT4
ENSG00000026950	0.183944	0.830137	no	BTN3A1
ENSG00000027001	0.23028	0.676077	no	MIPEP
ENSG00000027075	0.353489	0.792479	no	PRKCH
ENSG00000027697	0.567143	3.56e-05	no	IFNGR1
ENSG00000027847	-0.225809	0.408738	no	B4GALT7
ENSG00000027869	-0.267246	0.864228	no	SH2D2A
ENSG00000028116	-0.00881076	0.995954	no	VRK2
ENSG00000028203	0.120862	0.789768	no	VEZT
ENSG00000028277	-0.201611	0.955413	no	POU2F2
ENSG00000028310	-0.0871023	0.895807	no	BRD9
ENSG00000028528	0.302401	0.406418	no	SNX1
ENSG00000028839	-0.066183	0.926659	no	TBPL1
ENSG00000029153	0.2679	0.588771	no	ARNTL2
ENSG00000029363	-0.160776	0.600132	no	BCLAF1
ENSG00000029364	-0.114957	0.77355	no	SLC39A9
ENSG00000029639	0.271791	0.485767	no	TFB1M
ENSG00000029725	-0.0733822	0.882974	no	RABEP1
ENSG00000029993	0.103423	0.89268	no	HMGB3
ENSG00000030066	0.0222202	0.983281	no	NUP160
ENSG00000030110	0.0348638	0.967186	no	BAK1
ENSG00000030419	0.429815	0.70823	no	IKZF2
ENSG00000030582	0.0243151	0.980589	no	GRN
ENSG00000031003	0.102562	0.868131	no	FAM13B
ENSG00000031691	0.0235527	0.985628	no	CENPQ
ENSG00000031698	-0.18126	0.682073	no	SARS
ENSG00000031823	-0.199643	0.459318	no	RANBP3
ENSG00000032219	0.246014	0.404689	no	ARID4A
ENSG00000032389	0.0677449	0.907406	no	EIPR1
ENSG00000032444	-0.0617476	0.966805	no	PNPLA6
ENSG00000032742	0.137328	0.815629	no	IFT88
ENSG00000033011	0.0287512	0.972153	no	ALG1
ENSG00000033030	-0.040004	0.956292	no	ZCCHC8
ENSG00000033050	-0.295383	0.579574	no	ABCF2
ENSG00000033100	-0.394606	0.0467701	no	CHPF2
ENSG00000033122	-0.500606	0.734766	no	LRRC7
ENSG00000033170	0.182665	0.826537	no	FUT8
ENSG00000033178	-0.0716373	0.921877	no	UBA6
ENSG00000033327	-0.338537	0.327267	no	GAB2
ENSG00000033627	0.00967091	0.993494	no	ATP6V0A1
ENSG00000033800	0.130827	0.788897	no	PIAS1
ENSG00000033867	-0.0945586	0.885223	no	SLC4A7
ENSG00000034053	-0.0346488	0.980589	no	APBA2
ENSG00000034152	-0.0141259	0.992217	no	MAP2K3
ENSG00000034510	-0.147745	0.873581	no	TMSB10
ENSG00000034533	-0.0418651	0.968463	no	ASTE1
ENSG00000034677	-0.233065	0.769357	no	RNF19A
ENSG00000034693	-0.0949767	0.926659	no	PEX3
ENSG00000034713	-0.0532153	0.943803	no	GABARAPL2
ENSG00000035115	-0.112262	0.890106	no	SH3YL1
ENSG00000035141	0.189231	0.790738	no	FAM136A
ENSG00000035403	0.283003	0.11611	no	VCL
ENSG00000035499	0.0684908	0.951745	no	DEPDC1B
ENSG00000035664	-2.20447	5.76e-05	down	DAPK2
ENSG00000035681	-0.00751461	0.995954	no	NSMAF
ENSG00000035687	-0.217421	0.609181	no	ADSS
ENSG00000035862	-0.656037	0.151802	no	TIMP2
ENSG00000035928	0.107623	0.881289	no	RFC1
ENSG00000036054	-0.0843894	0.889183	no	TBC1D23
ENSG00000036257	-0.127143	0.769134	no	CUL3
ENSG00000036473	0.492519	0.885223	no	OTC
ENSG00000036549	-0.0183104	0.982548	no	AC118549.1
ENSG00000036672	0.310677	0.583447	no	USP2
ENSG00000037042	0.0217711	0.984564	no	TUBG2
ENSG00000037241	-0.0141873	0.992217	no	RPL26L1
ENSG00000037474	-0.220303	0.523441	no	NSUN2
ENSG00000037637	-0.199152	0.583447	no	FBXO42
ENSG00000037749	-0.194279	0.576389	no	MFAP3
ENSG00000037757	0.102748	0.917545	no	MRI1
ENSG00000037897	-0.0661093	0.926659	no	METTL1
ENSG00000038002	-0.0735721	0.937769	no	AGA
ENSG00000038210	-0.00866075	0.995954	no	PI4K2B
ENSG00000038219	-0.113185	0.81028	no	BOD1L1
ENSG00000038274	-0.442309	0.0125827	no	MAT2B
ENSG00000038358	-0.0190647	0.980589	no	EDC4
ENSG00000038382	0.015391	0.991929	no	TRIO
ENSG00000038427	0.253425	0.83081	no	VCAN
ENSG00000038532	0.0596719	0.924492	no	CLEC16A
ENSG00000039068	-0.6944	0.000870737	no	CDH1
ENSG00000039123	-0.0492141	0.952935	no	MTREX
ENSG00000039319	0.163314	0.779766	no	ZFYVE16
ENSG00000039523	0.219611	0.42765	no	RIPOR1
ENSG00000039537	1.23282	0.077765	no	C6
ENSG00000039560	-0.0359361	0.977522	no	RAI14
ENSG00000039650	0.00488667	0.997896	no	PNKP
ENSG00000040199	-0.0352182	0.971065	no	PHLPP2
ENSG00000040275	0.126348	0.888906	no	SPDL1
ENSG00000040341	-0.0161541	0.992745	no	STAU2
ENSG00000040487	-0.192644	0.56454	no	PQLC2
ENSG00000040531	-0.0944421	0.87221	no	CTNS
ENSG00000040633	-0.00164258	0.999331	no	PHF23
ENSG00000040933	-0.0655075	0.940212	no	INPP4A
ENSG00000041357	0.0605894	0.943803	no	PSMA4
ENSG00000041802	-0.210243	0.481756	no	LSG1
ENSG00000041880	0.0705334	0.920623	no	PARP3
ENSG00000041988	0.127336	0.849417	no	THAP3
ENSG00000042062	-0.082488	0.983281	no	RIPOR3
ENSG00000042088	0.183221	0.733734	no	TDP1
ENSG00000042286	-0.0518035	0.934863	no	AIFM2
ENSG00000042317	0.381137	0.451769	no	SPATA7
ENSG00000042429	-0.0425513	0.964697	no	MED17
ENSG00000042445	-0.0428907	0.944505	no	RETSAT
ENSG00000042493	0.352732	0.543014	no	CAPG
ENSG00000042753	0.250872	0.216547	no	AP2S1
ENSG00000043093	0.121119	0.820696	no	DCUN1D1
ENSG00000043143	0.332937	0.358486	no	JADE2
ENSG00000043355	-0.552272	0.40843	no	ZIC2
ENSG00000043514	-0.163798	0.734766	no	TRIT1
ENSG00000044090	0.000840438	0.999331	no	CUL7
ENSG00000044115	-0.133848	0.732972	no	CTNNA1
ENSG00000044446	-0.033262	0.972153	no	PHKA2
ENSG00000044459	0.0652004	0.954438	no	CNTLN
ENSG00000044574	0.258597	0.350436	no	HSPA5
ENSG00000046604	-0.14228	0.684319	no	DSG2
ENSG00000046647	-0.239473	0.632711	no	GEMIN8
ENSG00000046651	-0.0841278	0.885223	no	OFD1
ENSG00000046653	-0.0229092	0.99532	no	GPM6B
ENSG00000047056	-0.173223	0.661045	no	WDR37
ENSG00000047188	0.226963	0.463161	no	YTHDC2
ENSG00000047230	0.155854	0.786927	no	CTPS2
ENSG00000047249	-0.00850461	0.995954	no	ATP6V1H
ENSG00000047315	-0.0498828	0.948617	no	POLR2B
ENSG00000047346	0.196718	0.84957	no	FAM214A
ENSG00000047365	-0.191881	0.9272	no	ARAP2
ENSG00000047410	0.0764594	0.926625	no	TPR
ENSG00000047457	-0.118181	0.935525	no	CP
ENSG00000047578	0.193225	0.567104	no	KIAA0556
ENSG00000047579	0.082842	0.925081	no	DTNBP1
ENSG00000047621	-0.136298	0.843498	no	C12orf4
ENSG00000047634	-0.215959	0.444784	no	SCML1
ENSG00000047644	-1.00562	0.00252943	down	WWC3
ENSG00000047662	-0.623106	0.763492	no	FAM184B
ENSG00000047849	-0.0871098	0.888734	no	MAP4
ENSG00000047932	0.144281	0.696832	no	GOPC
ENSG00000048028	0.33681	0.397088	no	USP28
ENSG00000048140	0.17989	0.577529	no	TSPAN17
ENSG00000048162	-0.262017	0.376536	no	NOP16
ENSG00000048342	0.258486	0.555666	no	CC2D2A
ENSG00000048392	-0.00482583	0.997896	no	RRM2B
ENSG00000048405	-0.31553	0.474672	no	ZNF800
ENSG00000048471	0.272085	0.295694	no	SNX29
ENSG00000048544	-0.0868671	0.886519	no	MRPS10
ENSG00000048649	0.143186	0.725537	no	RSF1
ENSG00000048707	-0.172983	0.729788	no	VPS13D
ENSG00000048828	0.0364479	0.952935	no	FAM120A
ENSG00000048991	0.214851	0.618699	no	R3HDM1
ENSG00000049089	-0.121844	0.89268	no	COL9A2
ENSG00000049130	0.843909	0.0129181	no	KITLG
ENSG00000049167	0.026008	0.979784	no	ERCC8
ENSG00000049192	0.00483791	0.99918	no	ADAMTS6
ENSG00000049239	-0.0886397	0.911421	no	H6PD
ENSG00000049245	0.0383912	0.952935	no	VAMP3
ENSG00000049246	0.00656544	0.997896	no	PER3
ENSG00000049283	0.802014	0.404955	no	EPN3
ENSG00000049323	0.449076	0.574984	no	LTBP1
ENSG00000049449	0.12416	0.89268	no	RCN1
ENSG00000049540	-0.67068	0.403018	no	ELN
ENSG00000049541	0.0532589	0.956348	no	RFC2
ENSG00000049618	0.121328	0.820287	no	ARID1B
ENSG00000049656	0.0175751	0.983902	no	CLPTM1L
ENSG00000049759	0.09342	0.853573	no	NEDD4L
ENSG00000049768	-0.357347	0.924927	no	FOXP3
ENSG00000049769	0.523589	0.798916	no	PPP1R3F
ENSG00000049860	0.00666966	0.997896	no	HEXB
ENSG00000049883	0.0324783	0.972153	no	PTCD2
ENSG00000050130	-0.0185886	0.984564	no	JKAMP
ENSG00000050327	0.47789	0.77355	no	ARHGEF5
ENSG00000050344	0.203195	0.769116	no	NFE2L3
ENSG00000050393	0.0621438	0.927792	no	MCUR1
ENSG00000050405	0.165625	0.725002	no	LIMA1
ENSG00000050426	-0.166466	0.696438	no	LETMD1
ENSG00000050555	0.607406	0.2454	no	LAMC3
ENSG00000050748	0.210283	0.564378	no	MAPK9
ENSG00000050820	-0.32419	0.557652	no	BCAR1
ENSG00000051009	-0.0261087	0.980522	no	FAM160A2
ENSG00000051108	0.40658	0.25741	no	HERPUD1
ENSG00000051128	-0.111717	0.925357	no	HOMER3
ENSG00000051180	-0.00493436	0.997896	no	RAD51
ENSG00000051341	-0.133314	0.819499	no	POLQ
ENSG00000051382	-0.382289	0.103182	no	PIK3CB
ENSG00000051523	-0.0740534	0.903913	no	CYBA
ENSG00000051596	0.039704	0.961747	no	THOC3
ENSG00000051620	-0.101368	0.827024	no	HEBP2
ENSG00000051825	0.0330215	0.971816	no	MPHOSPH9
ENSG00000052126	0.174036	0.74713	no	PLEKHA5
ENSG00000052344	-1.08871	0.564214	no	PRSS8
ENSG00000052723	0.0621038	0.926659	no	SIKE1
ENSG00000052749	-0.255005	0.430996	no	RRP12
ENSG00000052795	-0.120872	0.777466	no	FNIP2
ENSG00000052802	0.0432358	0.957164	no	MSMO1
ENSG00000052841	-0.237375	0.208881	no	TTC17
ENSG00000053108	0.372124	0.525184	no	FSTL4
ENSG00000053254	-0.16633	0.501374	no	FOXN3
ENSG00000053371	0.0118516	0.994674	no	AKR7A2
ENSG00000053372	-0.260605	0.308306	no	MRTO4
ENSG00000053438	-0.481401	0.350436	no	NNAT
ENSG00000053501	-0.0835847	0.932449	no	USE1
ENSG00000053702	-0.17694	0.870188	no	NRIP2
ENSG00000053747	0.330903	0.815198	no	LAMA3
ENSG00000053770	0.0848997	0.907995	no	AP5M1
ENSG00000053900	-0.0212588	0.980561	no	ANAPC4
ENSG00000054116	-0.10795	0.809667	no	TRAPPC3
ENSG00000054118	-0.204552	0.262576	no	THRAP3
ENSG00000054148	0.217159	0.519883	no	PHPT1
ENSG00000054179	-0.401727	0.447558	no	ENTPD2
ENSG00000054267	0.0114463	0.993494	no	ARID4B
ENSG00000054277	0.211591	0.818441	no	OPN3
ENSG00000054282	0.102067	0.955899	no	SDCCAG8
ENSG00000054356	-1.08442	0.341207	no	PTPRN
ENSG00000054392	0.483114	0.272373	no	HHAT
ENSG00000054523	-0.00839027	0.995884	no	KIF1B
ENSG00000054598	-0.539079	0.494231	no	FOXC1
ENSG00000054611	0.123779	0.847228	no	TBC1D22A
ENSG00000054654	0.361437	0.251264	no	SYNE2
ENSG00000054690	0.237006	0.491564	no	PLEKHH1
ENSG00000054793	-0.0184315	0.98528	no	ATP9A
ENSG00000054938	-1.43092	0.0820167	no	CHRDL2
ENSG00000054965	0.170799	0.623975	no	FAM168A
ENSG00000054967	-0.363295	0.444784	no	RELT
ENSG00000055044	-0.191008	0.398082	no	NOP58
ENSG00000055070	-0.0551618	0.914927	no	SZRD1
ENSG00000055130	-0.112057	0.823587	no	CUL1
ENSG00000055147	-0.186045	0.696664	no	FAM114A2
ENSG00000055163	0.441885	0.00659149	no	CYFIP2
ENSG00000055208	0.245619	0.313131	no	TAB2
ENSG00000055211	-0.0935923	0.864411	no	GINM1
ENSG00000055332	0.235809	0.440887	no	EIF2AK2
ENSG00000055483	-0.224224	0.455298	no	USP36
ENSG00000055609	-0.107872	0.836226	no	KMT2C
ENSG00000055917	0.0352616	0.952935	no	PUM2
ENSG00000055950	0.0573236	0.929917	no	MRPL43
ENSG00000055957	0.114869	0.87847	no	ITIH1
ENSG00000056050	0.114786	0.909931	no	HPF1
ENSG00000056097	-0.0145792	0.988496	no	ZFR
ENSG00000056277	0.195903	0.764924	no	ZNF280C
ENSG00000056558	0.25986	0.884206	no	TRAF1
ENSG00000056586	0.0374674	0.95326	no	RC3H2
ENSG00000056736	-0.194341	0.543014	no	IL17RB
ENSG00000056972	0.200568	0.805092	no	TRAF3IP2
ENSG00000056998	0.311809	0.557808	no	GYG2
ENSG00000057019	0.259044	0.274221	no	DCBLD2
ENSG00000057252	0.0475407	0.956348	no	SOAT1
ENSG00000057294	0.714886	0.000346318	no	PKP2
ENSG00000057593	0.0678464	0.943803	no	F7
ENSG00000057608	-0.067668	0.922122	no	GDI2
ENSG00000057663	-0.141613	0.716152	no	ATG5
ENSG00000057757	-0.476899	0.0652667	no	PITHD1
ENSG00000057935	0.149684	0.607544	no	MTA3
ENSG00000058056	-0.0563786	0.917545	no	USP13
ENSG00000058063	-0.105627	0.882691	no	ATP11B
ENSG00000058091	0.87519	0.492043	no	CDK14
ENSG00000058262	-0.0011215	0.999331	no	SEC61A1
ENSG00000058272	-0.087112	0.862091	no	PPP1R12A
ENSG00000058335	-0.829684	0.22227	no	RASGRF1
ENSG00000058404	-0.195958	0.956292	no	CAMK2B
ENSG00000058453	0.0779293	0.924492	no	CROCC
ENSG00000058600	-0.143304	0.681758	no	POLR3E
ENSG00000058668	-0.0447073	0.950287	no	ATP2B4
ENSG00000058729	0.108397	0.888734	no	RIOK2
ENSG00000058799	-0.111666	0.854544	no	YIPF1
ENSG00000058804	-0.0953765	0.932449	no	NDC1
ENSG00000058866	-0.128414	0.833243	no	DGKG
ENSG00000059122	-0.0637022	0.928073	no	FLYWCH1
ENSG00000059145	-0.116853	0.822264	no	UNKL
ENSG00000059377	0.00976337	0.995954	no	TBXAS1
ENSG00000059378	-0.199768	0.637088	no	PARP12
ENSG00000059573	0.159703	0.596444	no	ALDH18A1
ENSG00000059588	0.0563622	0.932449	no	TARBP1
ENSG00000059691	0.113239	0.895758	no	GATB
ENSG00000059728	-0.0529905	0.959332	no	MXD1
ENSG00000059758	-0.102754	0.900627	no	CDK17
ENSG00000059769	-0.369328	0.145219	no	DNAJC25
ENSG00000059804	0.813672	0.000188837	no	SLC2A3
ENSG00000059915	-0.40726	0.738107	no	PSD
ENSG00000060069	-0.0517131	0.956348	no	CTDP1
ENSG00000060138	-0.423456	0.33018	no	YBX3
ENSG00000060237	-0.22525	0.514298	no	WNK1
ENSG00000060339	-0.0623207	0.954438	no	CCAR1
ENSG00000060491	-0.00778297	0.995954	no	OGFR
ENSG00000060566	-0.0443815	0.972504	no	CREB3L3
ENSG00000060642	-0.154052	0.800751	no	PIGV
ENSG00000060656	0.113197	0.725537	no	PTPRU
ENSG00000060688	-0.0354009	0.977111	no	SNRNP40
ENSG00000060749	0.115515	0.87847	no	QSER1
ENSG00000060762	0.735826	0.000485642	no	MPC1
ENSG00000060971	0.186237	0.533164	no	ACAA1
ENSG00000060982	0.00346928	0.997896	no	BCAT1
ENSG00000061273	0.450447	0.00314324	no	HDAC7
ENSG00000061337	0.767233	0.661091	no	LZTS1
ENSG00000061656	-0.51173	0.236626	no	SPAG4
ENSG00000061676	-0.0468641	0.954438	no	NCKAP1
ENSG00000061794	-0.0335387	0.970909	no	MRPS35
ENSG00000061936	0.0395416	0.952935	no	SFSWAP
ENSG00000061938	0.435024	0.0489663	no	TNK2
ENSG00000061987	-0.019929	0.980589	no	MON2
ENSG00000062194	-0.0144225	0.988704	no	GPBP1
ENSG00000062282	0.391723	0.123194	no	DGAT2
ENSG00000062370	0.0628668	0.961144	no	ZNF112
ENSG00000062485	0.202759	0.500829	no	CS
ENSG00000062524	-0.372504	0.87847	no	LTK
ENSG00000062582	0.346278	0.91934	no	MRPS24
ENSG00000062598	-0.0408435	0.961063	no	ELMO2
ENSG00000062650	-0.0731993	0.892137	no	WAPL
ENSG00000062716	-0.100721	0.872384	no	VMP1
ENSG00000062725	0.30514	0.124907	no	APPBP2
ENSG00000062822	0.0661591	0.956292	no	POLD1
ENSG00000063046	0.019976	0.977191	no	EIF4B
ENSG00000063169	0.187488	0.651847	no	BICRA
ENSG00000063176	0.212069	0.544966	no	SPHK2
ENSG00000063177	0.038993	0.950287	no	RPL18
ENSG00000063180	-0.891261	0.514298	no	CA11
ENSG00000063241	0.119523	0.770298	no	ISOC2
ENSG00000063244	0.0825397	0.921358	no	U2AF2
ENSG00000063245	0.0212815	0.980561	no	EPN1
ENSG00000063322	-0.0953165	0.825825	no	MED29
ENSG00000063587	0.111464	0.830453	no	ZNF275
ENSG00000063601	-0.101346	0.892137	no	MTMR1
ENSG00000063660	-0.0809056	0.950715	no	GPC1
ENSG00000063761	-0.180983	0.774264	no	ADCK1
ENSG00000063854	-0.101503	0.84997	no	HAGH
ENSG00000063978	0.00702378	0.995954	no	RNF4
ENSG00000064012	-0.0634717	0.921753	no	CASP8
ENSG00000064102	-0.0770109	0.913621	no	INTS13
ENSG00000064115	0.255043	0.270811	no	TM7SF3
ENSG00000064199	0.323025	0.86577	no	SPA17
ENSG00000064225	0.105103	0.901444	no	ST3GAL6
ENSG00000064300	0.797868	0.875878	no	NGFR
ENSG00000064309	0.106994	0.881196	no	CDON
ENSG00000064313	-0.00830497	0.995954	no	TAF2
ENSG00000064393	0.0511402	0.934352	no	HIPK2
ENSG00000064419	-0.0798811	0.882298	no	TNPO3
ENSG00000064490	0.26897	0.452684	no	RFXANK
ENSG00000064545	-0.101706	0.846731	no	TMEM161A
ENSG00000064547	-0.622878	0.509581	no	LPAR2
ENSG00000064601	0.268144	0.177216	no	CTSA
ENSG00000064607	0.0849574	0.87847	no	SUGP2
ENSG00000064651	-0.106546	0.862649	no	SLC12A2
ENSG00000064652	-0.0157434	0.992217	no	SNX24
ENSG00000064666	-0.0370294	0.971816	no	CNN2
ENSG00000064687	-0.619484	0.000120198	no	ABCA7
ENSG00000064703	-0.0573473	0.947341	no	DDX20
ENSG00000064726	-0.0522087	0.94037	no	BTBD1
ENSG00000064763	0.366591	0.891445	no	FAR2
ENSG00000064787	-0.169747	0.888734	no	BCAS1
ENSG00000064886	0.398823	0.869847	no	CHI3L2
ENSG00000064932	-0.127889	0.846786	no	SBNO2
ENSG00000064933	0.0761881	0.916661	no	PMS1
ENSG00000064961	-0.124852	0.724228	no	HMG20B
ENSG00000064995	-0.0224532	0.985338	no	TAF11
ENSG00000064999	0.146805	0.679663	no	ANKS1A
ENSG00000065000	0.0187825	0.979784	no	AP3D1
ENSG00000065029	0.199858	0.583447	no	ZNF76
ENSG00000065054	0.341478	0.190782	no	SLC9A3R2
ENSG00000065057	-0.0496088	0.956292	no	NTHL1
ENSG00000065060	0.0757039	0.87847	no	UHRF1BP1
ENSG00000065135	-0.115177	0.83081	no	GNAI3
ENSG00000065150	-0.00125111	0.999331	no	IPO5
ENSG00000065154	-0.15136	0.716152	no	OAT
ENSG00000065183	-0.235671	0.239125	no	WDR3
ENSG00000065243	-0.0141766	0.985818	no	PKN2
ENSG00000065268	-0.014967	0.992217	no	WDR18
ENSG00000065308	0.0671829	0.87847	no	TRAM2
ENSG00000065320	-0.30437	0.951748	no	NTN1
ENSG00000065328	-0.0248411	0.987183	no	MCM10
ENSG00000065357	-0.385829	0.735265	no	DGKA
ENSG00000065361	-0.124498	0.789768	no	ERBB3
ENSG00000065427	-0.0861293	0.882883	no	KARS
ENSG00000065457	-0.156963	0.72244	no	ADAT1
ENSG00000065485	0.0640493	0.937311	no	PDIA5
ENSG00000065491	0.0453502	0.952935	no	TBC1D22B
ENSG00000065518	-0.0367631	0.957164	no	NDUFB4
ENSG00000065526	-0.104644	0.81028	no	SPEN
ENSG00000065534	0.368596	0.264743	no	MYLK
ENSG00000065548	-0.0506105	0.940963	no	ZC3H15
ENSG00000065559	-0.150997	0.730404	no	MAP2K4
ENSG00000065600	0.0554481	0.957137	no	TMEM206
ENSG00000065613	-0.00576106	0.997334	no	SLK
ENSG00000065615	-0.0294543	0.979784	no	CYB5R4
ENSG00000065618	0.290811	0.954588	no	COL17A1
ENSG00000065621	-0.135197	0.874255	no	GSTO2
ENSG00000065665	0.139775	0.813681	no	SEC61A2
ENSG00000065675	0.259275	0.917545	no	PRKCQ
ENSG00000065802	-0.0607561	0.912782	no	ASB1
ENSG00000065809	0.0746374	0.927944	no	FAM107B
ENSG00000065882	0.0515287	0.943266	no	TBC1D1
ENSG00000065883	-0.083091	0.874988	no	CDK13
ENSG00000065911	-0.129456	0.836935	no	MTHFD2
ENSG00000065923	0.236605	0.441903	no	SLC9A7
ENSG00000065970	0.223381	0.503756	no	FOXJ2
ENSG00000065978	-0.0195543	0.979447	no	YBX1
ENSG00000065989	-0.44028	0.129302	no	AC011529.1
ENSG00000066027	-0.115819	0.888734	no	PPP2R5A
ENSG00000066044	-0.0342306	0.964381	no	ELAVL1
ENSG00000066056	-0.224811	0.980024	no	TIE1
ENSG00000066084	-0.0748975	0.865934	no	DIP2B
ENSG00000066117	0.0854849	0.878175	no	SMARCD1
ENSG00000066135	0.0683598	0.946904	no	KDM4A
ENSG00000066136	0.0828317	0.8839	no	NFYC
ENSG00000066230	0.626305	0.7067	no	SLC9A3
ENSG00000066248	0.405339	0.117132	no	NGEF
ENSG00000066279	-0.131381	0.770298	no	ASPM
ENSG00000066322	0.0414408	0.952935	no	ELOVL1
ENSG00000066379	0.0519585	0.949588	no	ZNRD1
ENSG00000066422	-0.0397806	0.964381	no	ZBTB11
ENSG00000066427	-0.0177666	0.988922	no	ATXN3
ENSG00000066455	-0.0331789	0.964501	no	GOLGA5
ENSG00000066468	1.18912	0.109635	no	FGFR2
ENSG00000066557	0.0255551	0.988113	no	LRRC40
ENSG00000066583	0.00574196	0.997896	no	ISOC1
ENSG00000066629	0.5417	0.720954	no	EML1
ENSG00000066651	-0.0581601	0.924994	no	TRMT11
ENSG00000066654	-0.125873	0.709653	no	THUMPD1
ENSG00000066697	-0.180586	0.776877	no	MSANTD3
ENSG00000066739	0.0857694	0.902732	no	ATG2B
ENSG00000066777	0.0508882	0.937964	no	ARFGEF1
ENSG00000066813	0.320154	0.3019	no	ACSM2B
ENSG00000066827	-0.0482747	0.961747	no	ZFAT
ENSG00000066855	0.169521	0.72838	no	MTFR1
ENSG00000066923	0.363244	0.574984	no	STAG3
ENSG00000066926	-0.261431	0.403018	no	FECH
ENSG00000066933	-0.0606021	0.950978	no	MYO9A
ENSG00000067048	-0.204542	0.521366	no	DDX3Y
ENSG00000067057	0.273661	0.751166	no	PFKP
ENSG00000067064	0.23134	0.692672	no	IDI1
ENSG00000067066	0.0770156	0.933331	no	SP100
ENSG00000067082	0.0895722	0.956348	no	KLF6
ENSG00000067113	0.677705	0.0131603	no	PLPP1
ENSG00000067141	0.363622	0.0271563	no	NEO1
ENSG00000067167	0.0621167	0.949266	no	TRAM1
ENSG00000067177	-0.225056	0.510305	no	PHKA1
ENSG00000067182	-0.171172	0.694075	no	TNFRSF1A
ENSG00000067191	-0.200225	0.874255	no	CACNB1
ENSG00000067208	0.0344956	0.972065	no	EVI5
ENSG00000067221	0.0935321	0.940521	no	STOML1
ENSG00000067225	-0.23936	0.287683	no	PKM
ENSG00000067248	-0.0407448	0.964607	no	DHX29
ENSG00000067334	-0.291524	0.43678	no	DNTTIP2
ENSG00000067365	-0.0972478	0.913931	no	METTL22
ENSG00000067369	0.0748904	0.909971	no	TP53BP1
ENSG00000067445	0.231955	0.473566	no	TRO
ENSG00000067533	-0.205069	0.491564	no	RRP15
ENSG00000067560	-0.0214972	0.972683	no	RHOA
ENSG00000067596	-0.00455852	0.997212	no	DHX8
ENSG00000067601	-0.273652	0.87221	no	PMS2P4
ENSG00000067606	-0.155221	0.725537	no	PRKCZ
ENSG00000067646	-0.0223889	0.984564	no	ZFY
ENSG00000067704	0.139426	0.845185	no	IARS2
ENSG00000067798	0.574316	0.867573	no	NAV3
ENSG00000067829	-0.0344695	0.965107	no	IDH3G
ENSG00000067836	-0.028693	0.978599	no	ROGDI
ENSG00000067900	0.0612221	0.91238	no	ROCK1
ENSG00000067955	-0.177927	0.663105	no	CBFB
ENSG00000067992	-0.0151437	0.995214	no	PDK3
ENSG00000068001	0.0667866	0.922122	no	HYAL2
ENSG00000068024	-0.0725414	0.888906	no	HDAC4
ENSG00000068028	0.0853261	0.891071	no	RASSF1
ENSG00000068078	0.150817	0.679847	no	FGFR3
ENSG00000068079	0.100271	0.897531	no	IFI35
ENSG00000068097	-0.0292542	0.972153	no	HEATR6
ENSG00000068120	-0.143797	0.675415	no	COASY
ENSG00000068137	0.483142	0.0175512	no	PLEKHH3
ENSG00000068305	-0.0940053	0.897226	no	MEF2A
ENSG00000068308	-0.0808482	0.89268	no	OTUD5
ENSG00000068323	0.0424629	0.961063	no	TFE3
ENSG00000068354	-0.275766	0.468182	no	TBC1D25
ENSG00000068366	0.259074	0.498487	no	ACSL4
ENSG00000068383	0.222674	0.509174	no	INPP5A
ENSG00000068394	-0.131536	0.784465	no	GPKOW
ENSG00000068400	0.102287	0.820696	no	GRIPAP1
ENSG00000068438	-0.0184444	0.9886	no	FTSJ1
ENSG00000068489	0.00778738	0.995954	no	PRR11
ENSG00000068650	0.00447724	0.997896	no	ATP11A
ENSG00000068654	0.00193019	0.999074	no	POLR1A
ENSG00000068697	0.0210226	0.97746	no	LAPTM4A
ENSG00000068724	0.0323872	0.968962	no	TTC7A
ENSG00000068745	0.0241408	0.979447	no	IP6K2
ENSG00000068784	0.135953	0.85823	no	SRBD1
ENSG00000068796	0.0698301	0.921863	no	KIF2A
ENSG00000068831	-0.901827	0.582556	no	RASGRP2
ENSG00000068878	-0.036864	0.964607	no	PSME4
ENSG00000068885	0.100053	0.910054	no	IFT80
ENSG00000068903	0.0351018	0.972153	no	SIRT2
ENSG00000068912	-0.0575447	0.926659	no	ERLEC1
ENSG00000068971	0.0432485	0.978599	no	PPP2R5B
ENSG00000068976	-0.154733	0.971065	no	PYGM
ENSG00000069011	0.0760381	0.938848	no	PITX1
ENSG00000069020	0.0996717	0.910036	no	MAST4
ENSG00000069248	0.114411	0.882303	no	NUP133
ENSG00000069275	0.460982	0.21557	no	NUCKS1
ENSG00000069329	-0.053022	0.952539	no	VPS35
ENSG00000069345	-0.255269	0.140448	no	DNAJA2
ENSG00000069399	0.203575	0.72485	no	BCL3
ENSG00000069424	0.0964597	0.861836	no	KCNAB2
ENSG00000069493	0.637156	0.301018	no	CLEC2D
ENSG00000069509	0.0533516	0.955023	no	FUNDC1
ENSG00000069535	0.621989	0.0922898	no	MAOB
ENSG00000069667	-0.501789	0.243442	no	RORA
ENSG00000069702	-0.153328	0.766878	no	TGFBR3
ENSG00000069849	-0.116039	0.74959	no	ATP1B3
ENSG00000069869	-0.136211	0.80191	no	NEDD4
ENSG00000069943	7.4e-05	0.999965	no	PIGB
ENSG00000069956	-0.224005	0.298385	no	MAPK6
ENSG00000069966	-0.414506	0.136297	no	GNB5
ENSG00000069974	-0.011184	0.995954	no	RAB27A
ENSG00000070010	0.0682792	0.920623	no	UFD1
ENSG00000070018	0.0219214	0.979447	no	LRP6
ENSG00000070047	-0.0222858	0.980589	no	PHRF1
ENSG00000070061	0.219708	0.400534	no	ELP1
ENSG00000070081	0.188741	0.687312	no	NUCB2
ENSG00000070087	-0.070046	0.919718	no	PFN2
ENSG00000070159	-0.126647	0.791887	no	PTPN3
ENSG00000070214	0.0787863	0.885595	no	SLC44A1
ENSG00000070269	0.196333	0.634111	no	TMEM260
ENSG00000070366	0.0143098	0.990751	no	SMG6
ENSG00000070367	0.0395677	0.95889	no	EXOC5
ENSG00000070371	0.173014	0.734766	no	CLTCL1
ENSG00000070388	-0.0442381	0.992051	no	FGF22
ENSG00000070404	0.567164	0.774186	no	FSTL3
ENSG00000070413	0.136981	0.768634	no	DGCR2
ENSG00000070423	-0.352561	0.204984	no	RNF126
ENSG00000070444	0.0998765	0.89268	no	MNT
ENSG00000070476	-0.089024	0.87221	no	ZXDC
ENSG00000070495	-0.0952453	0.8839	no	JMJD6
ENSG00000070501	0.245578	0.444332	no	POLB
ENSG00000070540	-0.369376	0.430996	no	WIPI1
ENSG00000070610	0.0205669	0.980522	no	GBA2
ENSG00000070614	0.10079	0.81028	no	NDST1
ENSG00000070669	-0.284354	0.859937	no	ASNS
ENSG00000070718	-0.0539671	0.952148	no	AP3M2
ENSG00000070729	-0.268817	0.937311	no	CNGB1
ENSG00000070756	-0.0537017	0.925081	no	PABPC1
ENSG00000070759	0.380842	0.379897	no	TESK2
ENSG00000070761	0.0852696	0.89268	no	CFAP20
ENSG00000070770	-0.0926726	0.875139	no	CSNK2A2
ENSG00000070778	0.146426	0.813925	no	AL162171.1
ENSG00000070785	-0.0726832	0.952598	no	EIF2B3
ENSG00000070814	0.005743	0.997896	no	TCOF1
ENSG00000070831	-0.0168639	0.985205	no	CDC42
ENSG00000070882	0.185208	0.547471	no	OSBPL3
ENSG00000070915	-0.00439253	0.999331	no	SLC12A3
ENSG00000070950	-0.175841	0.813925	no	RAD18
ENSG00000070961	0.0817633	0.918411	no	ATP2B1
ENSG00000071051	0.209487	0.611915	no	NCK2
ENSG00000071054	0.445472	0.0423374	no	MAP4K4
ENSG00000071073	0.132438	0.788528	no	MGAT4A
ENSG00000071082	-0.00117171	0.999331	no	RPL31
ENSG00000071127	-0.0534504	0.942994	no	WDR1
ENSG00000071189	-0.0853537	0.875878	no	SNX13
ENSG00000071205	0.258254	0.720954	no	ARHGAP10
ENSG00000071242	0.196233	0.957164	no	RPS6KA2
ENSG00000071243	-0.0299296	0.978599	no	ING3
ENSG00000071246	0.176722	0.946813	no	VASH1
ENSG00000071282	0.29501	0.693412	no	LMCD1
ENSG00000071462	-0.0584719	0.921863	no	BUD23
ENSG00000071537	0.0652231	0.921853	no	SEL1L
ENSG00000071539	0.0296862	0.980665	no	TRIP13
ENSG00000071553	0.0336607	0.964381	no	ATP6AP1
ENSG00000071564	-0.0311754	0.967688	no	TCF3
ENSG00000071575	-0.216799	0.822264	no	TRIB2
ENSG00000071626	-0.148797	0.637704	no	DAZAP1
ENSG00000071655	-0.0718131	0.891328	no	MBD3
ENSG00000071794	-0.0109849	0.995623	no	HLTF
ENSG00000071859	-0.138065	0.774412	no	FAM50A
ENSG00000071889	-0.0587194	0.947978	no	FAM3A
ENSG00000071894	0.0269192	0.972601	no	CPSF1
ENSG00000071967	1.2229	0.00124885	up	CYBRD1
ENSG00000071994	-0.156395	0.627118	no	PDCD2
ENSG00000072042	-0.0469227	0.961552	no	RDH11
ENSG00000072062	0.02533	0.978189	no	PRKACA
ENSG00000072071	-0.00899793	0.997896	no	ADGRL1
ENSG00000072110	-0.137317	0.836226	no	ACTN1
ENSG00000072121	0.0984884	0.845464	no	ZFYVE26
ENSG00000072134	-0.0800332	0.917545	no	EPN2
ENSG00000072135	0.16078	0.775855	no	PTPN18
ENSG00000072163	-0.0700818	0.959989	no	LIMS2
ENSG00000072201	0.204837	0.920623	no	LNX1
ENSG00000072210	0.168507	0.663306	no	ALDH3A2
ENSG00000072274	-0.14248	0.643755	no	TFRC
ENSG00000072310	0.17519	0.576835	no	SREBF1
ENSG00000072364	-0.0591548	0.948179	no	AFF4
ENSG00000072401	-0.125053	0.881196	no	UBE2D1
ENSG00000072415	-0.0586799	0.953162	no	MPP5
ENSG00000072422	0.915919	9.41e-06	no	RHOBTB1
ENSG00000072501	0.0258796	0.985412	no	SMC1A
ENSG00000072506	0.15467	0.790102	no	HSD17B10
ENSG00000072518	-0.119638	0.823852	no	MARK2
ENSG00000072571	0.0411843	0.972504	no	HMMR
ENSG00000072609	-0.0345762	0.964381	no	CHFR
ENSG00000072682	-0.242415	0.678615	no	P4HA2
ENSG00000072736	-0.0293778	0.967241	no	NFATC3
ENSG00000072756	-0.191872	0.496474	no	TRNT1
ENSG00000072778	-0.0774193	0.891911	no	ACADVL
ENSG00000072786	-0.327495	0.290038	no	STK10
ENSG00000072803	-0.0698916	0.909971	no	FBXW11
ENSG00000072818	0.186283	0.90735	no	ACAP1
ENSG00000072832	0.443506	0.451666	no	CRMP1
ENSG00000072840	0.554791	0.0413619	no	EVC
ENSG00000072849	-0.0596855	0.951074	no	DERL2
ENSG00000072864	-0.458643	0.154399	no	NDE1
ENSG00000072952	-1.61951	0.0571361	no	MRVI1
ENSG00000072954	-0.250955	0.753537	no	TMEM38A
ENSG00000072958	0.0978627	0.813627	no	AP1M1
ENSG00000073008	-0.148582	0.574984	no	PVR
ENSG00000073050	-0.0616152	0.956273	no	XRCC1
ENSG00000073060	0.0429796	0.950834	no	SCARB1
ENSG00000073067	0.521093	0.152967	no	CYP2W1
ENSG00000073111	0.118235	0.893755	no	MCM2
ENSG00000073150	-1.05347	5.06e-05	down	PANX2
ENSG00000073169	-0.029646	0.971209	no	SELENOO
ENSG00000073331	-0.139797	0.952276	no	ALPK1
ENSG00000073350	-0.061127	0.899357	no	LLGL2
ENSG00000073417	0.0329975	0.964381	no	PDE8A
ENSG00000073464	0.0691216	0.954438	no	CLCN4
ENSG00000073536	-0.0240326	0.972504	no	NLE1
ENSG00000073578	0.11618	0.906782	no	SDHA
ENSG00000073584	0.404917	0.159405	no	SMARCE1
ENSG00000073605	-0.651341	0.250699	no	GSDMB
ENSG00000073614	-0.109532	0.818953	no	KDM5A
ENSG00000073670	0.166609	0.90968	no	ADAM11
ENSG00000073711	0.0779606	0.985412	no	PPP2R3A
ENSG00000073712	0.24207	0.403018	no	FERMT2
ENSG00000073792	-0.0583014	0.925058	no	IGF2BP2
ENSG00000073803	-0.00903942	0.995954	no	MAP3K13
ENSG00000073849	-0.10117	0.797467	no	ST6GAL1
ENSG00000073905	-0.358077	0.909971	no	VDAC1P1
ENSG00000073910	0.20681	0.706422	no	FRY
ENSG00000073921	0.0829311	0.899357	no	PICALM
ENSG00000073969	-0.00756813	0.996158	no	NSF
ENSG00000074054	0.0963763	0.838227	no	CLASP1
ENSG00000074071	-0.0206079	0.983963	no	MRPS34
ENSG00000074181	-0.226775	0.917545	no	NOTCH3
ENSG00000074201	-0.00501223	0.996733	no	CLNS1A
ENSG00000074211	-1.06371	9.74e-06	down	PPP2R2C
ENSG00000074219	-0.151723	0.838227	no	TEAD2
ENSG00000074266	0.0683591	0.919718	no	EED
ENSG00000074276	0.0498533	0.957164	no	CDHR2
ENSG00000074319	-0.105872	0.81028	no	TSG101
ENSG00000074356	0.133995	0.796775	no	NCBP3
ENSG00000074410	-1.5815	0.00143658	down	CA12
ENSG00000074416	-0.438955	0.89268	no	MGLL
ENSG00000074527	0.683596	0.00157624	no	NTN4
ENSG00000074582	-0.121786	0.721862	no	BCS1L
ENSG00000074590	0.619687	0.0147997	no	NUAK1
ENSG00000074603	-0.142734	0.689435	no	DPP8
ENSG00000074621	-0.00763395	0.995954	no	SLC24A1
ENSG00000074695	-0.131641	0.62043	no	LMAN1
ENSG00000074696	-0.0190916	0.985412	no	HACD3
ENSG00000074755	0.0892327	0.861836	no	ZZEF1
ENSG00000074800	-0.37954	0.103182	no	ENO1
ENSG00000074842	-0.0497812	0.948179	no	MYDGF
ENSG00000074855	0.0406619	0.967464	no	ANO8
ENSG00000074935	0.200227	0.704668	no	TUBE1
ENSG00000074964	0.0589578	0.932747	no	ARHGEF10L
ENSG00000075089	-0.0380343	0.971296	no	ACTR6
ENSG00000075131	-0.249297	0.693599	no	TIPIN
ENSG00000075151	-0.0651846	0.939793	no	EIF4G3
ENSG00000075188	-0.0045811	0.998026	no	NUP37
ENSG00000075218	-0.0429415	0.961063	no	GTSE1
ENSG00000075234	0.0558891	0.9272	no	TTC38
ENSG00000075239	0.287857	0.473319	no	ACAT1
ENSG00000075240	0.266338	0.214777	no	GRAMD4
ENSG00000075275	0.719237	0.106583	no	CELSR1
ENSG00000075292	0.0432982	0.956348	no	ZNF638
ENSG00000075303	0.106578	0.921877	no	SLC25A40
ENSG00000075336	-0.0661614	0.929473	no	TIMM21
ENSG00000075391	0.368775	0.02814	no	RASAL2
ENSG00000075399	-0.114354	0.872522	no	VPS9D1
ENSG00000075407	-0.00292127	0.998842	no	ZNF37A
ENSG00000075413	-0.044719	0.952935	no	MARK3
ENSG00000075415	-0.0249426	0.972153	no	SLC25A3
ENSG00000075420	-0.0603595	0.944453	no	FNDC3B
ENSG00000075426	-0.0787326	0.980522	no	FOSL2
ENSG00000075461	-0.771552	0.748319	no	CACNG4
ENSG00000075539	-0.104799	0.87847	no	FRYL
ENSG00000075568	0.105068	0.81028	no	TMEM131
ENSG00000075618	0.412413	0.316349	no	FSCN1
ENSG00000075624	0.128006	0.662374	no	ACTB
ENSG00000075643	-0.0858464	0.89284	no	MOCOS
ENSG00000075651	-0.0278766	0.978599	no	PLD1
ENSG00000075702	0.0285723	0.980564	no	WDR62
ENSG00000075711	0.218063	0.381019	no	DLG1
ENSG00000075785	-0.0420011	0.942994	no	RAB7A
ENSG00000075790	0.00634514	0.998366	no	BCAP29
ENSG00000075826	0.195927	0.856288	no	SEC31B
ENSG00000075856	-0.0304401	0.962805	no	SART3
ENSG00000075886	0.385828	0.834583	no	TUBA3D
ENSG00000075914	-0.129772	0.687312	no	EXOSC7
ENSG00000075945	0.118974	0.882298	no	KIFAP3
ENSG00000075975	-0.126569	0.774054	no	MKRN2
ENSG00000076003	0.11963	0.907406	no	MCM6
ENSG00000076043	-0.103053	0.820807	no	REXO2
ENSG00000076053	-0.0830165	0.900732	no	RBM7
ENSG00000076067	0.296674	0.571948	no	RBMS2
ENSG00000076108	0.180302	0.382049	no	BAZ2A
ENSG00000076201	-0.0924412	0.845781	no	PTPN23
ENSG00000076242	-0.00594014	0.997896	no	MLH1
ENSG00000076248	0.151625	0.872384	no	UNG
ENSG00000076321	0.0157468	0.992051	no	KLHL20
ENSG00000076351	0.176522	0.793609	no	SLC46A1
ENSG00000076356	0.698239	0.00209283	no	PLXNA2
ENSG00000076382	-0.0359964	0.978599	no	SPAG5
ENSG00000076513	0.0980106	0.880412	no	ANKRD13A
ENSG00000076554	0.00224225	0.99918	no	TPD52
ENSG00000076555	0.314618	0.358486	no	ACACB
ENSG00000076604	-0.00342282	0.997896	no	TRAF4
ENSG00000076641	-0.260616	0.845464	no	PAG1
ENSG00000076650	-0.0192825	0.985412	no	GPATCH1
ENSG00000076685	0.0887456	0.885223	no	NT5C2
ENSG00000076706	0.357928	0.639527	no	AP002956.1
ENSG00000076770	0.298843	0.483791	no	MBNL3
ENSG00000076826	-0.21443	0.614201	no	CAMSAP3
ENSG00000076864	-0.0340066	0.960835	no	RAP1GAP
ENSG00000076924	-0.234195	0.51374	no	XAB2
ENSG00000076928	-0.0149064	0.985628	no	ARHGEF1
ENSG00000076944	-0.132499	0.828686	no	STXBP2
ENSG00000076984	-0.131729	0.725537	no	MAP2K7
ENSG00000077044	-0.131492	0.754739	no	DGKD
ENSG00000077097	0.043491	0.952935	no	TOP2B
ENSG00000077147	-0.00512344	0.996158	no	TM9SF3
ENSG00000077150	0.177689	0.84075	no	NFKB2
ENSG00000077152	-0.102705	0.915321	no	UBE2T
ENSG00000077157	-0.0366269	0.967241	no	PPP1R12B
ENSG00000077232	0.060966	0.953036	no	DNAJC10
ENSG00000077235	0.0366813	0.962009	no	GTF3C1
ENSG00000077238	-0.0669138	0.940963	no	IL4R
ENSG00000077254	0.15519	0.643099	no	USP33
ENSG00000077312	0.24244	0.46874	no	SNRPA
ENSG00000077348	-0.135192	0.750406	no	EXOSC5
ENSG00000077380	-0.0317741	0.969544	no	DYNC1I2
ENSG00000077454	-0.1584	0.810245	no	LRCH4
ENSG00000077458	0.235048	0.444784	no	FAM76B
ENSG00000077463	-0.317283	0.381124	no	SIRT6
ENSG00000077514	-0.053403	0.955855	no	POLD3
ENSG00000077549	0.127682	0.682073	no	CAPZB
ENSG00000077585	-0.68877	0.571203	no	GPR137B
ENSG00000077616	0.598285	0.0088572	no	NAALAD2
ENSG00000077684	0.117339	0.834687	no	JADE1
ENSG00000077713	0.136918	0.813627	no	SLC25A43
ENSG00000077721	-0.134238	0.792479	no	UBE2A
ENSG00000077782	0.687055	0.000169618	no	FGFR1
ENSG00000077942	-0.0868514	0.895807	no	FBLN1
ENSG00000077984	-0.393152	0.875878	no	CST7
ENSG00000078043	-0.186022	0.611232	no	PIAS2
ENSG00000078061	-0.1797	0.576784	no	ARAF
ENSG00000078070	0.283557	0.545277	no	MCCC1
ENSG00000078124	0.212314	0.794063	no	ACER3
ENSG00000078140	-0.00582806	0.995954	no	UBE2K
ENSG00000078142	-0.0577935	0.926659	no	PIK3C3
ENSG00000078177	-0.0268508	0.980564	no	N4BP2
ENSG00000078237	0.119224	0.953162	no	TIGAR
ENSG00000078246	0.141289	0.768634	no	TULP3
ENSG00000078269	-0.287078	0.487557	no	SYNJ2
ENSG00000078304	-0.152515	0.661045	no	PPP2R5C
ENSG00000078319	-0.150343	0.813618	no	PMS2P1
ENSG00000078369	-0.0128806	0.988011	no	GNB1
ENSG00000078401	0.115174	0.956348	no	EDN1
ENSG00000078403	0.0603834	0.925227	no	MLLT10
ENSG00000078487	-0.386096	0.571257	no	ZCWPW1
ENSG00000078618	0.182909	0.63211	no	NRDC
ENSG00000078668	0.0689603	0.895304	no	VDAC3
ENSG00000078674	0.16353	0.770298	no	PCM1
ENSG00000078687	0.023599	0.980522	no	TNRC6C
ENSG00000078699	0.194626	0.457064	no	CBFA2T2
ENSG00000078747	-0.0745474	0.882974	no	ITCH
ENSG00000078804	-0.316079	0.624288	no	TP53INP2
ENSG00000078808	0.0142622	0.992217	no	SDF4
ENSG00000078814	-0.0440701	0.982511	no	MYH7B
ENSG00000078898	-0.563559	7.69e-05	no	BPIFB2
ENSG00000078900	-0.345952	0.555666	no	TP73
ENSG00000078902	-0.00743191	0.995954	no	TOLLIP
ENSG00000078967	0.109099	0.901444	no	UBE2D4
ENSG00000079134	-0.00938902	0.994808	no	THOC1
ENSG00000079150	0.226114	0.78874	no	FKBP7
ENSG00000079156	0.736254	0.738107	no	OSBPL6
ENSG00000079246	0.0335075	0.980522	no	XRCC5
ENSG00000079263	0.0911778	0.983963	no	SP140
ENSG00000079277	0.0892343	0.891328	no	MKNK1
ENSG00000079308	-1.03941	0.273215	no	TNS1
ENSG00000079313	-0.271953	0.429944	no	REXO1
ENSG00000079332	-0.0860261	0.861618	no	SAR1A
ENSG00000079335	0.367971	0.563501	no	CDC14A
ENSG00000079385	0.0398964	0.971816	no	CEACAM1
ENSG00000079387	0.157468	0.796294	no	SENP1
ENSG00000079393	-0.792714	0.0462902	no	DUSP13
ENSG00000079432	0.115945	0.77864	no	CIC
ENSG00000079459	0.0606226	0.948868	no	FDFT1
ENSG00000079462	0.0816475	0.950287	no	PAFAH1B3
ENSG00000079482	0.475549	0.515823	no	OPHN1
ENSG00000079557	2.18476	0.0127955	up	AFM
ENSG00000079616	-0.0389834	0.97241	no	KIF22
ENSG00000079689	0.727427	0.0573024	no	SCGN
ENSG00000079691	0.521769	0.0161308	no	CARMIL1
ENSG00000079739	0.307354	0.292637	no	PGM1
ENSG00000079785	-0.101162	0.882298	no	DDX1
ENSG00000079805	-0.257765	0.368675	no	DNM2
ENSG00000079819	0.0171935	0.983963	no	EPB41L2
ENSG00000079950	-0.0214675	0.978564	no	STX7
ENSG00000079974	0.240974	0.579574	no	RABL2B
ENSG00000079999	-0.150349	0.692629	no	KEAP1
ENSG00000080031	-0.746453	0.0413619	no	PTPRH
ENSG00000080189	-0.112328	0.753886	no	SLC35C2
ENSG00000080200	0.370206	0.15875	no	CRYBG3
ENSG00000080293	-0.348224	0.90968	no	SCTR
ENSG00000080298	0.380696	0.524505	no	RFX3
ENSG00000080345	-0.176416	0.512588	no	RIF1
ENSG00000080371	-0.0502993	0.956348	no	RAB21
ENSG00000080503	0.168498	0.549996	no	SMARCA2
ENSG00000080546	0.280319	0.409244	no	SESN1
ENSG00000080573	-1.26642	0.0502579	no	COL5A3
ENSG00000080603	-0.168529	0.628317	no	SRCAP
ENSG00000080608	-0.239298	0.383928	no	PUM3
ENSG00000080618	0.385195	0.234631	no	CPB2
ENSG00000080644	0.50156	0.813627	no	CHRNA3
ENSG00000080709	0.216111	0.951074	no	KCNN2
ENSG00000080802	0.0527747	0.952878	no	CNOT4
ENSG00000080815	-0.116962	0.805092	no	PSEN1
ENSG00000080819	-0.0657677	0.910036	no	CPOX
ENSG00000080822	-0.152261	0.737358	no	CLDND1
ENSG00000080823	0.151168	0.741118	no	MOK
ENSG00000080824	-0.263135	0.461149	no	HSP90AA1
ENSG00000080839	-0.0982004	0.843498	no	RBL1
ENSG00000080845	-0.000370957	0.999857	no	DLGAP4
ENSG00000080947	-0.00530037	0.998568	no	CROCCP3
ENSG00000080986	-0.0131045	0.993297	no	NDC80
ENSG00000081014	-0.0995476	0.869847	no	AP4E1
ENSG00000081019	0.0253371	0.979784	no	RSBN1
ENSG00000081026	0.00110937	0.999331	no	MAGI3
ENSG00000081041	1.32266	0.000844062	up	CXCL2
ENSG00000081051	-0.179497	0.663242	no	AFP
ENSG00000081059	0.136559	0.734766	no	TCF7
ENSG00000081087	-0.0457998	0.951074	no	OSTM1
ENSG00000081154	0.0571282	0.932398	no	PCNP
ENSG00000081177	0.0148328	0.995884	no	EXD2
ENSG00000081181	-0.589276	0.337989	no	ARG2
ENSG00000081307	0.0634233	0.947099	no	UBA5
ENSG00000081320	0.225625	0.77355	no	STK17B
ENSG00000081377	0.0739933	0.914599	no	CDC14B
ENSG00000081386	0.089467	0.925027	no	ZNF510
ENSG00000081665	-0.213114	0.820807	no	ZNF506
ENSG00000081692	-0.0490247	0.958601	no	JMJD4
ENSG00000081721	-0.0541676	0.940502	no	DUSP12
ENSG00000081760	0.0723987	0.89268	no	AACS
ENSG00000081791	0.0203889	0.980564	no	DELE1
ENSG00000081803	0.523452	0.0986692	no	CADPS2
ENSG00000081870	-0.00292904	0.999074	no	HSPB11
ENSG00000081913	0.230469	0.264322	no	PHLPP1
ENSG00000081923	0.931206	0.000616045	no	ATP8B1
ENSG00000082014	-0.393176	0.648015	no	SMARCD3
ENSG00000082068	-0.0177489	0.992217	no	WDR70
ENSG00000082146	0.267512	0.555666	no	STRADB
ENSG00000082153	-0.0143068	0.992051	no	BZW1
ENSG00000082196	0.517696	0.601316	no	C1QTNF3
ENSG00000082212	0.15835	0.689477	no	ME2
ENSG00000082213	0.0815984	0.915007	no	C5orf22
ENSG00000082258	-0.0356705	0.964381	no	CCNT2
ENSG00000082269	-0.160224	0.632711	no	FAM135A
ENSG00000082438	0.326243	0.350436	no	COBLL1
ENSG00000082458	0.398876	0.2454	no	DLG3
ENSG00000082512	-0.074046	0.977504	no	TRAF5
ENSG00000082515	-0.000972509	0.999331	no	MRPL22
ENSG00000082516	-0.0260144	0.97746	no	GEMIN5
ENSG00000082641	-0.156343	0.627118	no	NFE2L1
ENSG00000082701	-0.095262	0.861836	no	GSK3B
ENSG00000082781	-0.194855	0.698957	no	ITGB5
ENSG00000082805	0.00760403	0.995954	no	ERC1
ENSG00000082898	0.0602509	0.937491	no	XPO1
ENSG00000082996	-0.04424	0.953673	no	RNF13
ENSG00000083093	0.123561	0.807561	no	PALB2
ENSG00000083097	0.188544	0.804902	no	DOP1A
ENSG00000083099	-0.0318144	0.971065	no	LYRM2
ENSG00000083123	0.0514041	0.964381	no	BCKDHB
ENSG00000083168	-0.0293598	0.967218	no	KAT6A
ENSG00000083223	0.129503	0.74342	no	TUT7
ENSG00000083312	-0.144571	0.752989	no	TNPO1
ENSG00000083444	-0.132068	0.882425	no	PLOD1
ENSG00000083454	0.0951804	0.972601	no	P2RX5
ENSG00000083457	0.182909	0.676077	no	ITGAE
ENSG00000083520	-0.175797	0.637704	no	DIS3
ENSG00000083535	-0.0676941	0.954911	no	PIBF1
ENSG00000083544	0.022134	0.985412	no	TDRD3
ENSG00000083635	-0.198647	0.566256	no	NUFIP1
ENSG00000083642	-0.0291562	0.97746	no	PDS5B
ENSG00000083720	0.276527	0.841124	no	OXCT1
ENSG00000083750	-0.157967	0.770298	no	RRAGB
ENSG00000083799	0.113972	0.824531	no	CYLD
ENSG00000083807	-0.0711725	0.949591	no	SLC27A5
ENSG00000083812	-0.0274851	0.983963	no	ZNF324
ENSG00000083814	-0.709485	0.558178	no	ZNF671
ENSG00000083817	0.07742	0.957552	no	ZNF416
ENSG00000083828	-0.332762	0.630977	no	ZNF586
ENSG00000083838	0.0957634	0.935651	no	ZNF446
ENSG00000083844	-0.0505395	0.950287	no	ZNF264
ENSG00000083845	-0.0269999	0.963588	no	RPS5
ENSG00000083857	0.0957311	0.878237	no	FAT1
ENSG00000083896	-0.207969	0.71175	no	YTHDC1
ENSG00000083937	-0.254176	0.386105	no	CHMP2B
ENSG00000084070	0.0684918	0.927203	no	SMAP2
ENSG00000084072	-0.115842	0.865042	no	PPIE
ENSG00000084073	-0.101946	0.876397	no	ZMPSTE24
ENSG00000084090	-0.0917689	0.87847	no	STARD7
ENSG00000084092	0.093214	0.87386	no	NOA1
ENSG00000084093	0.012231	0.995222	no	REST
ENSG00000084110	-0.930598	1.02e-06	no	HAL
ENSG00000084112	0.0225118	0.983281	no	SSH1
ENSG00000084207	0.138889	0.973446	no	GSTP1
ENSG00000084234	0.0399549	0.949266	no	APLP2
ENSG00000084444	-0.440815	0.0348274	no	FAM234B
ENSG00000084463	-0.054915	0.946386	no	WBP11
ENSG00000084623	-0.1298	0.696664	no	EIF3I
ENSG00000084628	0.378219	0.893395	no	NKAIN1
ENSG00000084636	0.647253	0.0226809	no	COL16A1
ENSG00000084652	-0.104581	0.857554	no	TXLNA
ENSG00000084674	0.326862	0.142537	no	APOB
ENSG00000084676	0.0845962	0.891911	no	NCOA1
ENSG00000084693	0.14429	0.707103	no	AGBL5
ENSG00000084710	0.770044	0.262969	no	EFR3B
ENSG00000084731	-0.0852301	0.954438	no	KIF3C
ENSG00000084733	-0.101554	0.810096	no	RAB10
ENSG00000084734	-0.494507	0.00720794	no	GCKR
ENSG00000084754	0.0425987	0.950287	no	HADHA
ENSG00000084764	-0.436015	0.67074	no	MAPRE3
ENSG00000084774	0.0718557	0.881196	no	CAD
ENSG00000085063	0.0998813	0.869847	no	CD59
ENSG00000085185	0.284818	0.528017	no	BCORL1
ENSG00000085224	0.136943	0.734766	no	ATRX
ENSG00000085231	-0.334514	0.51226	no	AK6
ENSG00000085274	0.0515802	0.954438	no	MYNN
ENSG00000085276	-0.457435	0.85665	no	MECOM
ENSG00000085365	0.0177827	0.985338	no	SCAMP1
ENSG00000085377	0.149646	0.642721	no	PREP
ENSG00000085382	0.0517464	0.950469	no	HACE1
ENSG00000085415	-0.0681525	0.905083	no	SEH1L
ENSG00000085433	-0.171416	0.81028	no	WDR47
ENSG00000085449	0.0593907	0.925081	no	WDFY1
ENSG00000085465	-0.0162889	0.997002	no	OVGP1
ENSG00000085491	0.213744	0.705364	no	SLC25A24
ENSG00000085511	0.0626733	0.934355	no	MAP3K4
ENSG00000085563	-0.189744	0.606912	no	ABCB1
ENSG00000085644	0.105044	0.924927	no	ZNF213
ENSG00000085662	0.0472052	0.942046	no	AKR1B1
ENSG00000085719	0.0874348	0.926541	no	CPNE3
ENSG00000085721	-0.082945	0.882883	no	RRN3
ENSG00000085733	-0.047363	0.939793	no	CTTN
ENSG00000085741	0.382387	0.84075	no	WNT11
ENSG00000085760	-0.0107475	0.992217	no	MTIF2
ENSG00000085788	-0.0966427	0.81028	no	DDHD2
ENSG00000085831	-0.349798	0.72485	no	TTC39A
ENSG00000085832	-0.164072	0.570212	no	EPS15
ENSG00000085840	0.0160846	0.995214	no	ORC1
ENSG00000085871	-0.398026	0.0023652	no	MGST2
ENSG00000085872	-0.241961	0.39294	no	CHERP
ENSG00000085978	-0.153968	0.744795	no	ATG16L1
ENSG00000085982	0.0954176	0.800071	no	USP40
ENSG00000085998	-0.0282072	0.976507	no	POMGNT1
ENSG00000085999	0.108777	0.931404	no	RAD54L
ENSG00000086015	0.126561	0.77355	no	MAST2
ENSG00000086061	-0.100057	0.793381	no	DNAJA1
ENSG00000086062	0.102035	0.834687	no	B4GALT1
ENSG00000086065	-0.184406	0.553815	no	CHMP5
ENSG00000086102	-0.134626	0.71175	no	NFX1
ENSG00000086189	-0.103332	0.897531	no	DIMT1
ENSG00000086200	0.0340114	0.978599	no	IPO11
ENSG00000086232	0.157757	0.498487	no	EIF2AK1
ENSG00000086289	0.342947	0.134784	no	EPDR1
ENSG00000086300	0.122091	0.869847	no	SNX10
ENSG00000086475	0.162459	0.794898	no	SEPHS1
ENSG00000086504	-0.0260503	0.974968	no	MRPL28
ENSG00000086506	0.14353	0.813627	no	HBQ1
ENSG00000086544	0.0290897	0.978599	no	ITPKC
ENSG00000086570	-0.260384	0.932449	no	FAT2
ENSG00000086589	-0.146077	0.720954	no	RBM22
ENSG00000086598	0.0302581	0.9735	no	TMED2
ENSG00000086619	-0.125051	0.910864	no	ERO1B
ENSG00000086666	-0.0810872	0.874988	no	ZFAND6
ENSG00000086696	-0.00331732	0.998658	no	HSD17B2
ENSG00000086712	-0.054905	0.937311	no	TXLNG
ENSG00000086730	-0.232878	0.869847	no	LAT2
ENSG00000086758	0.0254482	0.977504	no	HUWE1
ENSG00000086827	0.0513268	0.969544	no	ZW10
ENSG00000086848	0.01128	0.995222	no	ALG9
ENSG00000087008	-0.0927548	0.89268	no	ACOX3
ENSG00000087053	-0.0185701	0.983281	no	MTMR2
ENSG00000087074	-0.281515	0.932449	no	PPP1R15A
ENSG00000087076	-0.123119	0.95326	no	HSD17B14
ENSG00000087077	-0.00446353	0.999331	no	TRIP6
ENSG00000087085	0.0117503	0.999074	no	ACHE
ENSG00000087086	-0.152892	0.76901	no	FTL
ENSG00000087087	-0.041584	0.967186	no	SRRT
ENSG00000087088	0.121182	0.824174	no	BAX
ENSG00000087095	0.0935432	0.899357	no	NLK
ENSG00000087111	-0.0253143	0.972504	no	PIGS
ENSG00000087116	-0.148047	0.921753	no	ADAMTS2
ENSG00000087152	-0.000867788	0.999331	no	ATXN7L3
ENSG00000087157	-0.0405937	0.956273	no	PGS1
ENSG00000087191	-0.0483163	0.956273	no	PSMC5
ENSG00000087206	-0.0878818	0.893395	no	UIMC1
ENSG00000087237	-0.319009	0.820696	no	CETP
ENSG00000087245	0.491561	0.53588	no	MMP2
ENSG00000087253	-0.183204	0.498268	no	LPCAT2
ENSG00000087263	0.0086916	0.995866	no	OGFOD1
ENSG00000087266	0.104148	0.921917	no	SH3BP2
ENSG00000087269	-0.0733691	0.919718	no	NOP14
ENSG00000087274	0.169999	0.53588	no	ADD1
ENSG00000087299	-0.0309339	0.978599	no	L2HGDH
ENSG00000087301	-0.104678	0.885223	no	TXNDC16
ENSG00000087302	0.0145946	0.9886	no	RTRAF
ENSG00000087338	0.11185	0.871794	no	GMCL1
ENSG00000087365	-0.0869965	0.861836	no	SF3B2
ENSG00000087448	-0.107319	0.884972	no	KLHL42
ENSG00000087460	0.0820784	0.85244	no	GNAS
ENSG00000087470	-0.0178669	0.99069	no	DNM1L
ENSG00000087494	-0.645751	0.815629	no	PTHLH
ENSG00000087502	-0.201258	0.528062	no	ERGIC2
ENSG00000087586	0.00630874	0.996158	no	AURKA
ENSG00000087589	1.41709	0.215785	no	CASS4
ENSG00000087842	-0.271581	0.459318	no	PIR
ENSG00000087884	0.0769255	0.933331	no	AAMDC
ENSG00000087903	0.102382	0.956292	no	RFX2
ENSG00000087995	-0.0968363	0.86577	no	METTL2A
ENSG00000088035	-0.117295	0.884952	no	ALG6
ENSG00000088038	0.0129431	0.992217	no	CNOT3
ENSG00000088179	6.17e-05	0.999965	no	PTPN4
ENSG00000088205	-0.299943	0.190742	no	DDX18
ENSG00000088247	0.0368981	0.96014	no	KHSRP
ENSG00000088256	-0.19172	0.520913	no	GNA11
ENSG00000088280	0.0533321	0.950469	no	ASAP3
ENSG00000088298	0.197425	0.734766	no	EDEM2
ENSG00000088305	0.283509	0.337354	no	DNMT3B
ENSG00000088325	-0.0165809	0.988796	no	TPX2
ENSG00000088340	-0.883428	0.71175	no	FER1L4
ENSG00000088356	-0.0169426	0.985412	no	PDRG1
ENSG00000088367	-0.17712	0.481573	no	EPB41L1
ENSG00000088387	-0.141922	0.934202	no	DOCK9
ENSG00000088448	-0.106471	0.793491	no	ANKRD10
ENSG00000088451	-0.0594759	0.948371	no	TGDS
ENSG00000088543	-0.556696	0.430996	no	C3orf18
ENSG00000088682	-0.0564966	0.937192	no	COQ9
ENSG00000088727	-0.0070301	0.997896	no	KIF9
ENSG00000088766	-0.321651	0.47436	no	CRLS1
ENSG00000088808	0.325064	0.128058	no	PPP1R13B
ENSG00000088812	0.00352823	0.997896	no	ATRN
ENSG00000088826	-0.181189	0.857971	no	SMOX
ENSG00000088832	0.0174878	0.985338	no	FKBP1A
ENSG00000088833	-0.0861164	0.868131	no	NSFL1C
ENSG00000088836	0.0264186	0.988556	no	SLC4A11
ENSG00000088854	0.00444155	0.998026	no	C20orf194
ENSG00000088876	-0.0824846	0.87847	no	ZNF343
ENSG00000088881	-0.605105	0.769357	no	EBF4
ENSG00000088888	-0.098738	0.789927	no	MAVS
ENSG00000088899	-0.0293725	0.978599	no	LZTS3
ENSG00000088926	0.243101	0.279567	no	F11
ENSG00000088930	-0.115036	0.830841	no	XRN2
ENSG00000088970	0.420429	0.0331517	no	KIZ
ENSG00000088986	-0.134054	0.666947	no	DYNLL1
ENSG00000088992	0.07498	0.92841	no	TESC
ENSG00000089006	-0.0298978	0.969544	no	SNX5
ENSG00000089009	0.0762491	0.863954	no	RPL6
ENSG00000089022	-0.0207537	0.980564	no	MAPKAPK5
ENSG00000089048	-0.256594	0.278051	no	ESF1
ENSG00000089050	0.107307	0.914927	no	RBBP9
ENSG00000089053	0.0436568	0.958578	no	ANAPC5
ENSG00000089057	0.106233	0.7951	no	SLC23A2
ENSG00000089060	0.0115625	0.995954	no	SLC8B1
ENSG00000089063	0.0501522	0.924927	no	TMEM230
ENSG00000089091	0.21144	0.789768	no	DZANK1
ENSG00000089094	0.120058	0.815183	no	KDM2B
ENSG00000089123	0.20064	0.5845	no	TASP1
ENSG00000089127	-0.0633456	0.953972	no	OAS1
ENSG00000089154	-0.125361	0.74959	no	GCN1
ENSG00000089157	0.0262915	0.967688	no	RPLP0
ENSG00000089159	-0.0179382	0.982094	no	PXN
ENSG00000089163	0.220397	0.895807	no	SIRT4
ENSG00000089177	0.0748055	0.935651	no	KIF16B
ENSG00000089195	-0.319506	0.251937	no	TRMT6
ENSG00000089199	0.508998	0.337989	no	CHGB
ENSG00000089220	0.226144	0.397268	no	PEBP1
ENSG00000089234	-0.0732056	0.942994	no	BRAP
ENSG00000089248	0.0429108	0.950287	no	ERP29
ENSG00000089280	0.0405301	0.949787	no	FUS
ENSG00000089289	-0.047126	0.961937	no	IGBP1
ENSG00000089351	-0.251128	0.696664	no	GRAMD1A
ENSG00000089486	-0.0478655	0.954876	no	CDIP1
ENSG00000089505	0.335466	0.845108	no	CMTM1
ENSG00000089558	0.437312	0.853404	no	KCNH4
ENSG00000089597	0.0667795	0.891071	no	GANAB
ENSG00000089639	0.0205261	0.99299	no	GMIP
ENSG00000089682	0.180657	0.80013	no	RBM41
ENSG00000089685	0.00953909	0.995954	no	BIRC5
ENSG00000089693	-0.0340131	0.956292	no	MLF2
ENSG00000089723	0.224456	0.889853	no	OTUB2
ENSG00000089737	-0.108288	0.815915	no	DDX24
ENSG00000089775	-0.0428295	0.977702	no	ZBTB25
ENSG00000089818	-0.282178	0.385404	no	NECAP1
ENSG00000089820	-1.02898	0.310716	no	ARHGAP4
ENSG00000089847	-0.639773	0.56373	no	ANKRD24
ENSG00000089876	0.163572	0.738107	no	DHX32
ENSG00000089902	-0.114941	0.811327	no	RCOR1
ENSG00000089916	-0.316695	0.403018	no	GPATCH2L
ENSG00000090006	-0.753523	0.84041	no	LTBP4
ENSG00000090013	-0.478856	0.116115	no	BLVRB
ENSG00000090020	-0.129496	0.87847	no	SLC9A1
ENSG00000090054	-0.160594	0.619819	no	SPTLC1
ENSG00000090060	-0.0412228	0.948179	no	PAPOLA
ENSG00000090061	0.0222213	0.985338	no	CCNK
ENSG00000090097	0.346214	0.0820167	no	PCBP4
ENSG00000090238	-0.620051	0.733734	no	YPEL3
ENSG00000090263	0.091668	0.891328	no	MRPS33
ENSG00000090266	0.145776	0.886519	no	NDUFB2
ENSG00000090273	-0.174573	0.565605	no	NUDC
ENSG00000090316	-0.0359311	0.956348	no	MAEA
ENSG00000090339	-0.183382	0.820696	no	ICAM1
ENSG00000090372	-0.130581	0.725002	no	STRN4
ENSG00000090382	0.0415387	0.956292	no	LYZ
ENSG00000090432	-0.257915	0.244161	no	MUL1
ENSG00000090447	0.168719	0.636495	no	TFAP4
ENSG00000090470	-0.0713269	0.925027	no	PDCD7
ENSG00000090487	-0.0164363	0.985412	no	SPG21
ENSG00000090512	0.00211249	0.999588	no	FETUB
ENSG00000090520	0.0730408	0.907406	no	DNAJB11
ENSG00000090534	-0.211493	0.652553	no	THPO
ENSG00000090539	-0.150563	0.720954	no	CHRD
ENSG00000090554	-0.806925	0.470857	no	FLT3LG
ENSG00000090565	0.1595	0.583447	no	RAB11FIP3
ENSG00000090581	0.0857679	0.885595	no	GNPTG
ENSG00000090612	-0.164016	0.620219	no	ZNF268
ENSG00000090615	-0.299256	0.214777	no	GOLGA3
ENSG00000090621	-0.252656	0.358885	no	PABPC4
ENSG00000090661	0.0750874	0.910036	no	CERS4
ENSG00000090674	-0.00369776	0.998733	no	MCOLN1
ENSG00000090686	-0.0545632	0.9272	no	USP48
ENSG00000090776	0.0909391	0.911999	no	EFNB1
ENSG00000090857	0.0154469	0.985612	no	PDPR
ENSG00000090861	-0.150188	0.780031	no	AARS
ENSG00000090863	-0.0396777	0.953036	no	GLG1
ENSG00000090889	-0.00752037	0.997896	no	KIF4A
ENSG00000090905	0.0177158	0.980561	no	TNRC6A
ENSG00000090924	0.0286069	0.978599	no	PLEKHG2
ENSG00000090932	-0.334232	0.813681	no	DLL3
ENSG00000090971	0.245667	0.577529	no	NAT14
ENSG00000090975	-0.028902	0.972153	no	PITPNM2
ENSG00000090989	-0.0989453	0.873896	no	EXOC1
ENSG00000091009	-0.180337	0.641167	no	RBM27
ENSG00000091039	-0.040575	0.961747	no	OSBPL8
ENSG00000091073	0.345187	0.380998	no	DTX2
ENSG00000091106	-0.701484	0.669045	no	NLRC4
ENSG00000091127	-0.0110508	0.995623	no	PUS7
ENSG00000091129	0.461853	0.018966	no	NRCAM
ENSG00000091136	0.160147	0.729529	no	LAMB1
ENSG00000091138	-0.864855	0.188009	no	SLC26A3
ENSG00000091140	0.143667	0.777466	no	DLD
ENSG00000091157	0.19275	0.81028	no	WDR7
ENSG00000091164	-0.155167	0.728299	no	TXNL1
ENSG00000091262	0.363531	0.230521	no	ABCC6
ENSG00000091317	0.0649711	0.931404	no	CMTM6
ENSG00000091409	0.0867318	0.909971	no	ITGA6
ENSG00000091428	0.644014	0.5845	no	RAPGEF4
ENSG00000091436	0.286502	0.207543	no	MAP3K20
ENSG00000091482	0.28762	0.774054	no	SMPX
ENSG00000091483	0.107461	0.919718	no	FH
ENSG00000091490	-1.2473	0.0278003	down	SEL1L3
ENSG00000091513	-0.0565183	0.926607	no	TF
ENSG00000091527	-0.0393373	0.952878	no	CDV3
ENSG00000091542	-0.0983378	0.86062	no	ALKBH5
ENSG00000091583	0.278138	0.531391	no	APOH
ENSG00000091592	-1.07003	0.000167914	down	NLRP1
ENSG00000091622	0.0170567	0.996158	no	PITPNM3
ENSG00000091640	0.00859727	0.995884	no	SPAG7
ENSG00000091651	-0.00420762	0.997896	no	ORC6
ENSG00000091704	-0.66731	0.818423	no	CPA1
ENSG00000091732	-0.103962	0.84957	no	ZC3HC1
ENSG00000091844	0.303326	0.8839	no	RGS17
ENSG00000091947	-0.0919928	0.882883	no	TMEM101
ENSG00000092010	0.228517	0.305425	no	PSME1
ENSG00000092020	-0.140956	0.693909	no	PPP2R3C
ENSG00000092036	-0.0117785	0.995214	no	HAUS4
ENSG00000092051	0.32887	0.736811	no	JPH4
ENSG00000092094	-0.0757558	0.927203	no	OSGEP
ENSG00000092096	-0.704311	0.0890467	no	SLC22A17
ENSG00000092108	-0.0776749	0.882883	no	SCFD1
ENSG00000092140	-0.0370531	0.957754	no	G2E3
ENSG00000092148	0.104822	0.876397	no	HECTD1
ENSG00000092199	0.0137094	0.987276	no	HNRNPC
ENSG00000092200	0.208892	0.921912	no	RPGRIP1
ENSG00000092201	0.0546915	0.949631	no	SUPT16H
ENSG00000092203	0.0380657	0.950287	no	TOX4
ENSG00000092208	-0.0482044	0.961747	no	GEMIN2
ENSG00000092295	0.0620342	0.971296	no	TGM1
ENSG00000092330	0.0479683	0.956348	no	TINF2
ENSG00000092377	0.105526	0.957137	no	TBL1Y
ENSG00000092421	0.450818	0.126757	no	SEMA6A
ENSG00000092439	-0.14782	0.668269	no	TRPM7
ENSG00000092445	0.0105873	0.99299	no	TYRO3
ENSG00000092470	0.00963903	0.995954	no	WDR76
ENSG00000092531	0.0237995	0.979368	no	SNAP23
ENSG00000092607	-0.655152	0.707103	no	TBX15
ENSG00000092621	-0.247271	0.13901	no	PHGDH
ENSG00000092758	0.185348	0.792479	no	COL9A3
ENSG00000092820	0.109854	0.852547	no	EZR
ENSG00000092841	0.16934	0.573998	no	MYL6
ENSG00000092847	0.156813	0.820696	no	AGO1
ENSG00000092853	0.0263733	0.987721	no	CLSPN
ENSG00000092871	-0.0717871	0.926659	no	RFFL
ENSG00000092929	-0.00398262	0.998026	no	UNC13D
ENSG00000092931	-0.0990952	0.855943	no	MFSD11
ENSG00000092964	-0.133092	0.715095	no	DPYSL2
ENSG00000092978	-0.114182	0.862091	no	GPATCH2
ENSG00000093000	0.00248594	0.998842	no	NUP50
ENSG00000093009	0.113571	0.914927	no	CDC45
ENSG00000093010	-0.0411311	0.954588	no	COMT
ENSG00000093134	0.27859	0.924492	no	VNN3
ENSG00000093144	0.258508	0.545734	no	ECHDC1
ENSG00000093167	-0.0235647	0.978599	no	LRRFIP2
ENSG00000093183	0.0837351	0.872408	no	SEC22C
ENSG00000093217	0.0177174	0.991837	no	XYLB
ENSG00000094631	-0.00523759	0.99669	no	HDAC6
ENSG00000094804	-0.0146822	0.995954	no	CDC6
ENSG00000094841	0.09171	0.913621	no	UPRT
ENSG00000094880	0.0412991	0.972153	no	CDC23
ENSG00000094914	0.0233585	0.981155	no	AAAS
ENSG00000094916	0.474479	0.126902	no	CBX5
ENSG00000094975	-0.100331	0.846188	no	SUCO
ENSG00000095002	0.0848821	0.947978	no	MSH2
ENSG00000095015	0.251633	0.464877	no	MAP3K1
ENSG00000095059	-0.127195	0.882298	no	DHPS
ENSG00000095066	0.0611537	0.932449	no	HOOK2
ENSG00000095139	-0.0570995	0.914927	no	ARCN1
ENSG00000095203	0.227956	0.361475	no	EPB41L4B
ENSG00000095209	0.0819807	0.914927	no	TMEM38B
ENSG00000095261	0.00635085	0.996158	no	PSMD5
ENSG00000095319	-0.0227808	0.98528	no	NUP188
ENSG00000095321	0.140841	0.71175	no	CRAT
ENSG00000095380	0.0680979	0.952935	no	NANS
ENSG00000095383	0.445541	0.45383	no	TBC1D2
ENSG00000095397	0.308355	0.556011	no	WHRN
ENSG00000095464	-0.0734871	0.992051	no	PDE6C
ENSG00000095485	-0.0496687	0.950287	no	CWF19L1
ENSG00000095539	0.23176	0.550958	no	SEMA4G
ENSG00000095564	-0.415968	0.0702043	no	BTAF1
ENSG00000095574	0.0659141	0.946999	no	IKZF5
ENSG00000095637	0.177811	0.766377	no	SORBS1
ENSG00000095739	0.0929044	0.954876	no	BAMBI
ENSG00000095752	-0.573298	0.309158	no	IL11
ENSG00000095787	-0.00375104	0.997896	no	WAC
ENSG00000095794	-0.104092	0.892137	no	CREM
ENSG00000095906	0.0456969	0.945507	no	NUBP2
ENSG00000095932	1.02188	0.301548	no	SMIM24
ENSG00000095951	0.435255	0.0258403	no	HIVEP1
ENSG00000096060	0.177993	0.656995	no	FKBP5
ENSG00000096063	-0.0133076	0.994674	no	SRPK1
ENSG00000096070	-0.152823	0.611454	no	BRPF3
ENSG00000096080	-0.0451915	0.952935	no	MRPS18A
ENSG00000096088	0.63518	0.579574	no	PGC
ENSG00000096092	0.572406	0.0522753	no	TMEM14A
ENSG00000096093	0.0941437	0.908146	no	EFHC1
ENSG00000096384	-0.0861576	0.881483	no	HSP90AB1
ENSG00000096401	-0.0840342	0.882298	no	CDC5L
ENSG00000096433	-0.119076	0.820382	no	ITPR3
ENSG00000096654	0.336628	0.352311	no	ZNF184
ENSG00000096696	-0.135451	0.770298	no	DSP
ENSG00000096717	-0.073802	0.932747	no	SIRT1
ENSG00000096746	0.0493207	0.951745	no	HNRNPH3
ENSG00000096872	0.0687364	0.952935	no	IFT74
ENSG00000096968	0.211008	0.671293	no	JAK2
ENSG00000097007	-0.0572024	0.926541	no	ABL1
ENSG00000097021	0.0442131	0.944453	no	ACOT7
ENSG00000097033	0.10191	0.841072	no	SH3GLB1
ENSG00000097046	0.112297	0.893869	no	CDC7
ENSG00000097096	0.210805	0.662876	no	SYDE2
ENSG00000099139	0.0875154	0.984564	no	PCSK5
ENSG00000099194	0.256047	0.656995	no	SCD
ENSG00000099203	0.00502778	0.997896	no	TMED1
ENSG00000099204	0.258401	0.194113	no	ABLIM1
ENSG00000099219	-0.245947	0.149173	no	ERMP1
ENSG00000099246	-0.209912	0.518112	no	RAB18
ENSG00000099250	1.23417	5.93e-05	up	NRP1
ENSG00000099251	0.105846	0.890606	no	HSD17B7P2
ENSG00000099260	1.0451	7.82e-07	up	PALMD
ENSG00000099282	-0.452369	0.607544	no	TSPAN15
ENSG00000099284	0.685472	0.000262672	no	H2AFY2
ENSG00000099290	0.0483412	0.941436	no	WASHC2A
ENSG00000099308	0.140804	0.745325	no	MAST3
ENSG00000099326	0.0505491	0.96584	no	MZF1
ENSG00000099330	-0.00977312	0.995954	no	OCEL1
ENSG00000099331	-0.0876409	0.902535	no	MYO9B
ENSG00000099338	-0.52387	0.720954	no	CATSPERG
ENSG00000099341	-0.114806	0.728921	no	PSMD8
ENSG00000099364	0.291502	0.528919	no	FBXL19
ENSG00000099365	0.300172	0.749301	no	STX1B
ENSG00000099377	0.100462	0.949588	no	HSD3B7
ENSG00000099381	-0.2494	0.377281	no	SETD1A
ENSG00000099385	0.168983	0.745491	no	BCL7C
ENSG00000099617	-0.430345	0.0451576	no	EFNA2
ENSG00000099622	0.120132	0.833487	no	CIRBP
ENSG00000099624	-0.11046	0.779416	no	ATP5F1D
ENSG00000099625	-0.0918653	0.954588	no	CBARP
ENSG00000099725	-0.0635362	0.944367	no	PRKY
ENSG00000099769	1.11191	0.0413619	up	IGFALS
ENSG00000099783	0.131587	0.860555	no	HNRNPM
ENSG00000099785	-0.0139989	0.995954	no	MARCH2
ENSG00000099795	-0.0786103	0.893869	no	NDUFB7
ENSG00000099797	0.115462	0.819439	no	TECR
ENSG00000099800	-0.0476104	0.935466	no	TIMM13
ENSG00000099804	-0.244698	0.362204	no	CDC34
ENSG00000099810	-0.040651	0.956273	no	MTAP
ENSG00000099812	0.0777438	0.974968	no	MISP
ENSG00000099814	-0.0671253	0.935788	no	CEP170B
ENSG00000099817	-0.0608305	0.897337	no	POLR2E
ENSG00000099821	-0.217726	0.415878	no	POLRMT
ENSG00000099822	-0.269634	0.876135	no	HCN2
ENSG00000099834	-0.460037	0.71232	no	CDHR5
ENSG00000099840	-0.24665	0.813618	no	IZUMO4
ENSG00000099849	0.106878	0.869489	no	RASSF7
ENSG00000099860	0.0432875	0.995954	no	GADD45B
ENSG00000099864	-0.223184	0.826305	no	PALM
ENSG00000099866	-0.569261	0.383603	no	MADCAM1
ENSG00000099869	-0.851656	0.0913403	no	IGF2-AS
ENSG00000099875	-0.315356	0.549935	no	MKNK2
ENSG00000099889	0.256393	0.383928	no	ARVCF
ENSG00000099899	-0.0483311	0.967241	no	TRMT2A
ENSG00000099901	0.115509	0.770298	no	RANBP1
ENSG00000099904	0.115406	0.80191	no	ZDHHC8
ENSG00000099910	0.118787	0.905135	no	KLHL22
ENSG00000099917	-0.102979	0.890402	no	MED15
ENSG00000099937	-0.0544066	0.944255	no	SERPIND1
ENSG00000099940	0.0353186	0.97746	no	SNAP29
ENSG00000099942	0.0181857	0.985628	no	CRKL
ENSG00000099949	0.0831557	0.921917	no	LZTR1
ENSG00000099953	-0.420131	0.667256	no	MMP11
ENSG00000099956	0.0516864	0.942204	no	SMARCB1
ENSG00000099968	-0.157033	0.820696	no	BCL2L13
ENSG00000099991	0.431881	0.0335467	no	CABIN1
ENSG00000099992	0.0035479	0.998842	no	TBC1D10A
ENSG00000099994	0.255617	0.515849	no	SUSD2
ENSG00000099995	-0.129984	0.789768	no	SF3A1
ENSG00000099998	0.400771	0.638849	no	GGT5
ENSG00000099999	-0.0818245	0.949874	no	RNF215
ENSG00000100003	0.383033	0.48386	no	SEC14L2
ENSG00000100014	0.013092	0.993494	no	SPECC1L
ENSG00000100023	0.0365715	0.975382	no	PPIL2
ENSG00000100024	0.282735	0.876135	no	UPB1
ENSG00000100027	-0.521669	0.77355	no	YPEL1
ENSG00000100028	0.140735	0.774264	no	SNRPD3
ENSG00000100029	-0.192278	0.517948	no	PES1
ENSG00000100030	0.0204346	0.980561	no	MAPK1
ENSG00000100031	0.164202	0.892137	no	GGT1
ENSG00000100034	0.0862446	0.906782	no	PPM1F
ENSG00000100038	0.152223	0.949588	no	TOP3B
ENSG00000100056	-0.154429	0.75352	no	ESS2
ENSG00000100058	-0.283315	0.487187	no	CRYBB2P1
ENSG00000100060	-0.736261	0.0624952	no	MFNG
ENSG00000100065	-0.276078	0.446952	no	CARD10
ENSG00000100068	-0.138844	0.868084	no	LRP5L
ENSG00000100075	0.308891	0.170456	no	SLC25A1
ENSG00000100077	-0.00949042	0.994949	no	GRK3
ENSG00000100078	1.02452	0.47436	no	PLA2G3
ENSG00000100079	0.0800425	0.964381	no	LGALS2
ENSG00000100083	-0.290184	0.18211	no	GGA1
ENSG00000100084	-0.0467978	0.953162	no	HIRA
ENSG00000100092	-0.446467	0.269183	no	SH3BP1
ENSG00000100097	-0.444616	0.827792	no	LGALS1
ENSG00000100099	0.00318835	0.998546	no	HPS4
ENSG00000100100	0.0140481	0.997334	no	PIK3IP1
ENSG00000100104	-0.044616	0.967688	no	SRRD
ENSG00000100105	0.0331103	0.962805	no	PATZ1
ENSG00000100106	-0.0273529	0.975907	no	TRIOBP
ENSG00000100109	-0.117592	0.875501	no	TFIP11
ENSG00000100116	0.250912	0.601619	no	GCAT
ENSG00000100124	0.00067155	0.999588	no	ANKRD54
ENSG00000100129	0.0262617	0.972153	no	EIF3L
ENSG00000100138	-0.0648027	0.907478	no	SNU13
ENSG00000100139	0.0448526	0.962805	no	MICALL1
ENSG00000100142	0.0935776	0.874781	no	POLR2F
ENSG00000100146	0.449924	0.897226	no	SOX10
ENSG00000100147	0.0315303	0.984342	no	CCDC134
ENSG00000100150	-0.0952327	0.911036	no	DEPDC5
ENSG00000100151	0.061435	0.932449	no	PICK1
ENSG00000100154	0.32405	0.333203	no	TTC28
ENSG00000100156	0.174154	0.952935	no	SLC16A8
ENSG00000100162	0.275782	0.568524	no	CENPM
ENSG00000100196	-0.290896	0.634111	no	KDELR3
ENSG00000100197	0.610574	0.533164	no	CYP2D6
ENSG00000100201	-0.0493296	0.924994	no	DDX17
ENSG00000100207	0.01891	0.992217	no	TCF20
ENSG00000100209	0.142074	0.89268	no	HSCB
ENSG00000100211	0.267895	0.613369	no	CBY1
ENSG00000100216	0.0361842	0.967597	no	TOMM22
ENSG00000100218	0.179363	0.955798	no	RSPH14
ENSG00000100219	0.0293965	0.971816	no	XBP1
ENSG00000100220	-0.0921397	0.885223	no	RTCB
ENSG00000100221	-0.0630655	0.926659	no	JOSD1
ENSG00000100225	0.0404138	0.946182	no	FBXO7
ENSG00000100226	-0.15953	0.648015	no	GTPBP1
ENSG00000100227	0.00758513	0.995954	no	POLDIP3
ENSG00000100228	0.0421581	0.988921	no	RAB36
ENSG00000100234	0.104086	0.926659	no	TIMP3
ENSG00000100239	-0.107814	0.753886	no	PPP6R2
ENSG00000100241	-0.0785434	0.90968	no	SBF1
ENSG00000100242	-0.090759	0.885223	no	SUN2
ENSG00000100243	-0.192892	0.636495	no	CYB5R3
ENSG00000100246	0.363866	0.282014	no	DNAL4
ENSG00000100253	0.490642	0.533164	no	MIOX
ENSG00000100258	0.00338863	0.998026	no	LMF2
ENSG00000100263	0.0409323	0.954438	no	RHBDD3
ENSG00000100266	0.0269994	0.97241	no	PACSIN2
ENSG00000100271	0.160871	0.934935	no	TTLL1
ENSG00000100280	0.134926	0.751479	no	AP1B1
ENSG00000100281	0.0462438	0.946904	no	HMGXB4
ENSG00000100284	-0.245205	0.281608	no	TOM1
ENSG00000100288	-0.111526	0.967218	no	CHKB
ENSG00000100290	0.728832	0.71175	no	BIK
ENSG00000100292	-0.587358	0.820542	no	HMOX1
ENSG00000100294	-0.063542	0.932398	no	MCAT
ENSG00000100296	0.0333209	0.972153	no	THOC5
ENSG00000100297	0.0234091	0.978722	no	MCM5
ENSG00000100299	0.269294	0.376536	no	ARSA
ENSG00000100300	0.123411	0.956273	no	TSPO
ENSG00000100304	-0.126728	0.774264	no	TTLL12
ENSG00000100307	0.0599865	0.979784	no	CBX7
ENSG00000100311	-0.616417	0.334613	no	PDGFB
ENSG00000100316	0.0622686	0.898514	no	RPL3
ENSG00000100319	0.00880102	0.996158	no	ZMAT5
ENSG00000100320	0.0887381	0.874988	no	RBFOX2
ENSG00000100321	-0.492073	0.78874	no	SYNGR1
ENSG00000100324	-0.0199375	0.985734	no	TAB1
ENSG00000100325	0.00227915	0.998842	no	ASCC2
ENSG00000100330	-0.0146501	0.995222	no	MTMR3
ENSG00000100335	-0.0936593	0.820696	no	MIEF1
ENSG00000100336	-0.501919	0.87847	no	APOL4
ENSG00000100342	-0.463047	0.240199	no	APOL1
ENSG00000100344	0.50387	0.229051	no	PNPLA3
ENSG00000100345	0.0688138	0.90771	no	MYH9
ENSG00000100347	0.0716233	0.942107	no	SAMM50
ENSG00000100348	0.0568061	0.932449	no	TXN2
ENSG00000100350	0.235525	0.725002	no	FOXRED2
ENSG00000100353	-0.211006	0.541191	no	EIF3D
ENSG00000100354	-0.0361776	0.964607	no	TNRC6B
ENSG00000100359	-0.0374318	0.992051	no	SGSM3
ENSG00000100364	-0.0590555	0.937964	no	KIAA0930
ENSG00000100372	-0.0639855	0.932747	no	SLC25A17
ENSG00000100373	0.648691	0.0952769	no	UPK3A
ENSG00000100376	0.123328	0.776452	no	FAM118A
ENSG00000100379	0.114646	0.925357	no	KCTD17
ENSG00000100380	-0.0534997	0.917545	no	ST13
ENSG00000100387	-0.0327171	0.974968	no	RBX1
ENSG00000100393	-0.0664745	0.920257	no	EP300
ENSG00000100395	-0.00829332	0.995954	no	L3MBTL2
ENSG00000100399	0.426571	0.185382	no	CHADL
ENSG00000100401	-0.205678	0.339207	no	RANGAP1
ENSG00000100403	0.119158	0.663306	no	ZC3H7B
ENSG00000100410	-0.066889	0.909931	no	PHF5A
ENSG00000100412	-0.0278292	0.972601	no	ACO2
ENSG00000100413	0.120813	0.836226	no	POLR3H
ENSG00000100416	-0.00602499	0.996518	no	TRMU
ENSG00000100417	-0.267292	0.687312	no	PMM1
ENSG00000100418	-0.117809	0.737405	no	DESI1
ENSG00000100422	-0.24304	0.262576	no	CERK
ENSG00000100425	-0.101906	0.885223	no	BRD1
ENSG00000100426	0.0509057	0.937098	no	ZBED4
ENSG00000100429	-0.103529	0.933256	no	HDAC10
ENSG00000100439	-0.138686	0.849453	no	ABHD4
ENSG00000100441	-0.232477	0.375735	no	KHNYN
ENSG00000100442	0.133682	0.834169	no	FKBP3
ENSG00000100445	0.0268998	0.979784	no	SDR39U1
ENSG00000100461	-0.507587	0.579885	no	RBM23
ENSG00000100462	-0.0237538	0.983902	no	PRMT5
ENSG00000100473	0.0976992	0.827792	no	COCH
ENSG00000100478	0.0134725	0.992217	no	AP4S1
ENSG00000100479	-0.0123815	0.995954	no	POLE2
ENSG00000100483	-0.09787	0.921358	no	VCPKMT
ENSG00000100485	-0.030539	0.972153	no	SOS2
ENSG00000100490	0.485838	0.53276	no	CDKL1
ENSG00000100503	0.0827789	0.93457	no	NIN
ENSG00000100504	0.120989	0.699362	no	PYGL
ENSG00000100519	-0.123114	0.780031	no	PSMC6
ENSG00000100522	-0.346093	0.228316	no	GNPNAT1
ENSG00000100523	0.160284	0.628317	no	DDHD1
ENSG00000100526	-0.0205415	0.985412	no	CDKN3
ENSG00000100528	-0.162394	0.49926	no	CNIH1
ENSG00000100532	-0.181873	0.813618	no	CGRRF1
ENSG00000100554	-0.133942	0.777466	no	ATP6V1D
ENSG00000100557	0.725189	0.71175	no	CCDC198
ENSG00000100558	0.721231	0.71175	no	PLEK2
ENSG00000100564	-0.13125	0.866633	no	PIGH
ENSG00000100567	-0.0581286	0.934935	no	PSMA3
ENSG00000100568	0.126595	0.774412	no	VTI1B
ENSG00000100575	0.025866	0.978599	no	TIMM9
ENSG00000100577	0.0560786	0.943803	no	GSTZ1
ENSG00000100578	-0.0777287	0.926659	no	KIAA0586
ENSG00000100580	0.057685	0.937311	no	TMED8
ENSG00000100583	0.488496	0.656995	no	SAMD15
ENSG00000100591	-0.137329	0.623396	no	AHSA1
ENSG00000100592	0.483583	0.0054166	no	DAAM1
ENSG00000100593	0.0182166	0.992217	no	ISM2
ENSG00000100596	-0.0774936	0.889052	no	SPTLC2
ENSG00000100599	0.286716	0.309158	no	RIN3
ENSG00000100600	-0.306239	0.176201	no	LGMN
ENSG00000100601	-0.0385493	0.967464	no	ALKBH1
ENSG00000100603	-0.132104	0.770298	no	SNW1
ENSG00000100605	0.418013	0.0190482	no	ITPK1
ENSG00000100612	-0.00938497	0.995866	no	DHRS7
ENSG00000100614	-0.0648119	0.921358	no	PPM1A
ENSG00000100625	-0.0149474	0.995222	no	SIX4
ENSG00000100626	0.261755	0.770298	no	GALNT16
ENSG00000100628	-0.370419	0.819499	no	ASB2
ENSG00000100629	0.132036	0.909931	no	CEP128
ENSG00000100632	0.116317	0.87847	no	ERH
ENSG00000100644	0.326723	0.0890547	no	HIF1A
ENSG00000100647	0.263421	0.350436	no	SUSD6
ENSG00000100650	-0.0290736	0.972153	no	SRSF5
ENSG00000100664	-0.140062	0.790738	no	EIF5
ENSG00000100665	0.558881	0.0413619	no	SERPINA4
ENSG00000100697	0.00105582	0.999331	no	DICER1
ENSG00000100711	0.293918	0.280366	no	ZFYVE21
ENSG00000100714	0.153468	0.853404	no	MTHFD1
ENSG00000100722	-0.00234327	0.999331	no	ZC3H14
ENSG00000100726	0.0426069	0.957164	no	TELO2
ENSG00000100731	0.13718	0.687121	no	PCNX1
ENSG00000100744	-0.0413542	0.961747	no	GSKIP
ENSG00000100749	-0.0506204	0.962805	no	VRK1
ENSG00000100764	-0.142275	0.72485	no	PSMC1
ENSG00000100784	-0.0688167	0.978008	no	RPS6KA5
ENSG00000100796	-0.0945967	0.824174	no	PPP4R3A
ENSG00000100802	-0.0250628	0.988556	no	C14orf93
ENSG00000100804	0.0113846	0.992051	no	PSMB5
ENSG00000100811	0.0584324	0.9272	no	YY1
ENSG00000100813	-0.199769	0.271508	no	ACIN1
ENSG00000100814	-0.10567	0.888734	no	CCNB1IP1
ENSG00000100815	-0.0151661	0.9886	no	TRIP11
ENSG00000100823	0.0703907	0.914927	no	APEX1
ENSG00000100836	-0.0397102	0.964607	no	PABPN1
ENSG00000100852	-0.163126	0.591083	no	ARHGAP5
ENSG00000100865	-0.13291	0.742824	no	CINP
ENSG00000100867	0.695304	0.00304432	no	DHRS2
ENSG00000100883	-0.190389	0.543279	no	SRP54
ENSG00000100888	-0.0470273	0.940963	no	CHD8
ENSG00000100889	-0.0716334	0.919995	no	PCK2
ENSG00000100890	-0.00621875	0.997896	no	KIAA0391
ENSG00000100897	0.0316931	0.963684	no	DCAF11
ENSG00000100902	-0.19483	0.543279	no	PSMA6
ENSG00000100906	0.584871	0.00186487	no	NFKBIA
ENSG00000100908	0.0634608	0.932398	no	EMC9
ENSG00000100911	0.306635	0.282738	no	PSME2
ENSG00000100916	0.0409617	0.962805	no	BRMS1L
ENSG00000100918	0.263635	0.815629	no	REC8
ENSG00000100926	0.0695809	0.96122	no	TM9SF1
ENSG00000100934	-0.0131062	0.988921	no	SEC23A
ENSG00000100938	0.154173	0.607544	no	GMPR2
ENSG00000100941	-0.0433469	0.950287	no	PNN
ENSG00000100949	-0.0321722	0.964381	no	RABGGTA
ENSG00000100979	-0.000583795	0.999588	no	PLTP
ENSG00000100982	0.119171	0.719052	no	PCIF1
ENSG00000100983	0.185459	0.663105	no	GSS
ENSG00000100991	-0.0450805	0.940212	no	TRPC4AP
ENSG00000100994	-0.0706552	0.89522	no	PYGB
ENSG00000100997	0.0107631	0.992217	no	ABHD12
ENSG00000101000	0.0920377	0.967688	no	PROCR
ENSG00000101003	-0.00202692	0.999331	no	GINS1
ENSG00000101004	0.28359	0.0899189	no	NINL
ENSG00000101017	-0.120565	0.910036	no	CD40
ENSG00000101019	-0.0399412	0.957164	no	UQCC1
ENSG00000101040	0.116831	0.83243	no	ZMYND8
ENSG00000101049	-0.130946	0.868131	no	SGK2
ENSG00000101052	0.240803	0.528919	no	IFT52
ENSG00000101057	0.0665654	0.942062	no	MYBL2
ENSG00000101076	0.16124	0.535347	no	HNF4A
ENSG00000101079	0.123098	0.797792	no	NDRG3
ENSG00000101082	0.218193	0.820696	no	SLA2
ENSG00000101084	-0.386968	0.814514	no	RAB5IF
ENSG00000101096	0.232053	0.676077	no	NFATC2
ENSG00000101104	-0.245404	0.209247	no	PABPC1L
ENSG00000101109	-0.0833038	0.888734	no	STK4
ENSG00000101115	-0.669962	0.0382957	no	SALL4
ENSG00000101126	-0.0336469	0.962805	no	ADNP
ENSG00000101132	0.0505958	0.935466	no	PFDN4
ENSG00000101138	-0.0648038	0.906518	no	CSTF1
ENSG00000101146	-0.193001	0.556652	no	RAE1
ENSG00000101150	-0.118698	0.745325	no	TPD52L2
ENSG00000101152	0.00288443	0.998026	no	DNAJC5
ENSG00000101158	0.0717587	0.895219	no	NELFCD
ENSG00000101160	-0.502001	0.778932	no	CTSZ
ENSG00000101161	-0.0285609	0.964607	no	PRPF6
ENSG00000101162	-0.875145	3.33e-05	no	TUBB1
ENSG00000101166	0.0075847	0.995954	no	PRELID3B
ENSG00000101180	1.18798	0.403018	no	HRH3
ENSG00000101181	-0.0940306	0.85049	no	MTG2
ENSG00000101182	-0.000564266	0.999588	no	PSMA7
ENSG00000101187	-0.187556	0.661414	no	SLCO4A1
ENSG00000101188	-0.357114	0.929859	no	NTSR1
ENSG00000101189	0.014082	0.988921	no	MRGBP
ENSG00000101190	0.0550778	0.937964	no	TCFL5
ENSG00000101191	-0.0102173	0.993494	no	DIDO1
ENSG00000101193	-0.020297	0.980564	no	GID8
ENSG00000101194	-0.058424	0.924994	no	SLC17A9
ENSG00000101197	-1.56882	4.89e-07	down	BIRC7
ENSG00000101199	-0.189517	0.574984	no	ARFGAP1
ENSG00000101210	-0.175664	0.972153	no	EEF1A2
ENSG00000101216	-0.188752	0.725002	no	GMEB2
ENSG00000101220	0.0389433	0.968568	no	C20orf27
ENSG00000101222	0.321603	0.928073	no	SPEF1
ENSG00000101224	-0.0579125	0.91886	no	CDC25B
ENSG00000101230	1.01385	0.0129181	up	ISM1
ENSG00000101236	-0.376759	0.196506	no	RNF24
ENSG00000101246	0.102473	0.843498	no	ARFRP1
ENSG00000101247	-0.0236018	0.980564	no	NDUFAF5
ENSG00000101255	-0.0692542	0.946904	no	TRIB3
ENSG00000101265	0.422324	0.88704	no	RASSF2
ENSG00000101266	-0.113867	0.777466	no	CSNK2A1
ENSG00000101290	-0.0767936	0.870106	no	CDS2
ENSG00000101294	-0.0896378	0.84957	no	HM13
ENSG00000101310	-0.0372707	0.960082	no	SEC23B
ENSG00000101311	0.148398	0.658701	no	FERMT1
ENSG00000101335	0.755278	0.158372	no	MYL9
ENSG00000101337	-0.0842765	0.891636	no	TM9SF4
ENSG00000101342	-0.275109	0.881196	no	TLDC2
ENSG00000101343	-0.201587	0.332139	no	CRNKL1
ENSG00000101346	-0.0645556	0.895807	no	POFUT1
ENSG00000101347	0.448597	0.231671	no	SAMHD1
ENSG00000101350	0.060356	0.934202	no	KIF3B
ENSG00000101353	0.147934	0.897337	no	MROH8
ENSG00000101361	-0.103714	0.82344	no	NOP56
ENSG00000101363	-0.0224767	0.981489	no	MANBAL
ENSG00000101365	-0.0765842	0.882974	no	IDH3B
ENSG00000101367	0.00566686	0.996064	no	MAPRE1
ENSG00000101384	-0.397879	0.874988	no	JAG1
ENSG00000101391	-0.010131	0.994674	no	CDK5RAP1
ENSG00000101400	0.0834449	0.910054	no	SNTA1
ENSG00000101407	-0.00182231	0.999184	no	TTI1
ENSG00000101412	-0.0626893	0.942619	no	E2F1
ENSG00000101413	-0.0415733	0.954876	no	RPRD1B
ENSG00000101421	-0.106797	0.866766	no	CHMP4B
ENSG00000101439	-0.00044288	0.99984	no	CST3
ENSG00000101440	0.523598	0.789768	no	ASIP
ENSG00000101442	-0.0771646	0.911421	no	ACTR5
ENSG00000101444	-0.0509461	0.924867	no	AHCY
ENSG00000101447	0.161335	0.58725	no	FAM83D
ENSG00000101452	0.136872	0.656995	no	DHX35
ENSG00000101457	-0.0110928	0.992217	no	DNTTIP1
ENSG00000101464	0.00787417	0.995954	no	PIGU
ENSG00000101470	0.741725	0.0820167	no	TNNC2
ENSG00000101473	-0.0559839	0.942994	no	ACOT8
ENSG00000101474	0.000666548	0.999562	no	APMAP
ENSG00000101493	-0.0669058	0.950125	no	ZNF516
ENSG00000101544	-0.103711	0.818055	no	ADNP2
ENSG00000101546	0.0891522	0.910036	no	RBFA
ENSG00000101557	-0.130587	0.750406	no	USP14
ENSG00000101558	0.0161106	0.988921	no	VAPA
ENSG00000101574	-0.20399	0.709653	no	METTL4
[truncated: 14,266 more rows]
