# Supplementary material for: ADAR1p110 promotes hepatocellular carcinoma metastasis via the miR-451a/TUBA1A axis
Source: Genes Dis. 2025 Jul 12;13(5):101770. doi: 10.1016/j.gendis.2025.101770 (PMC13254589; doi:10.1016/j.gendis.2025.101770)
Supplement: Table S3 — Global and miRNA-specific RNA editing analysis (Fig. 5A). [file mmc3.xlsx]

## Sheet: ADAR1p110 VS Ctrl
region	gene	chr	start	end	ref	alt	type	ob_ratio	ctl_ratio	mean_cov	abs	p	p.adj	ID	logFC	p.adj	sig	symbol
exonic	ATAD3B	chr1	1485076	1485076	A	G	DE	0.163788	0.0909787	129	0.0728097	0.00158695	0.00473627	ENSG00000160072	0.101711	0.977717	no	ATAD3B
UTR3	H6PD	chr1	9266895	9266895	A	G	DE	0.136885	0	68.5	0.136885	0.000112769	0.000482599	ENSG00000049239	-0.151945	0.951029	no	H6PD
UTR3	H6PD	chr1	9266898	9266898	A	G	DE	0.239243	0.0394737	68.5	0.19977	1.75e-08	1.8e-07	ENSG00000049239	-0.151945	0.951029	no	H6PD
UTR3	H6PD	chr1	9268015	9268015	A	G	DE	0.226478	0	27.5	0.226478	1.19e-06	8.41e-06	ENSG00000049239	-0.151945	0.951029	no	H6PD
UTR3	H6PD	chr1	9268043	9268043	A	G	DE	0.380435	0.0744681	25.5	0.305967	2.26e-10	3.21e-09	ENSG00000049239	-0.151945	0.951029	no	H6PD
UTR3	H6PD	chr1	9268044	9268044	A	G	DE	0.186335	0	25.5	0.186335	0.000112198	0.000480342	ENSG00000049239	-0.151945	0.951029	no	H6PD
UTR3	H6PD	chr1	9268061	9268061	A	G	DE	0.248352	0	30.5	0.248352	3.65e-08	3.49e-07	ENSG00000049239	-0.151945	0.951029	no	H6PD
UTR3	H6PD	chr1	9268164	9268164	A	G	DE	0.159286	0	39	0.159286	0.000178299	0.000717709	ENSG00000049239	-0.151945	0.951029	no	H6PD
UTR3	H6PD	chr1	9268183	9268183	A	G	DE	0.464286	0.131579	39.5	0.332707	3.82e-15	1.12e-13	ENSG00000049239	-0.151945	0.951029	no	H6PD
UTR3	H6PD	chr1	9268184	9268184	A	G	DE	0.263333	0.0263158	40	0.237018	1.88e-08	1.92e-07	ENSG00000049239	-0.151945	0.951029	no	H6PD
UTR3	H6PD	chr1	9271016	9271016	A	G	DE	0.119712	0	59.5	0.119712	0.00129913	0.0039873	ENSG00000049239	-0.151945	0.951029	no	H6PD
UTR3	H6PD	chr1	9271035	9271035	A	G	DE	0.176294	0.0363636	58.5	0.13993	0.000184942	0.000740374	ENSG00000049239	-0.151945	0.951029	no	H6PD
UTR3	H6PD	chr1	9271042	9271042	A	G	DE	0.32542	0.116401	56.5	0.20902	3.33e-08	3.22e-07	ENSG00000049239	-0.151945	0.951029	no	H6PD
UTR3	NMNAT1	chr1	9982929	9982929	A	G	DE	0.075	0.261905	21.5	-0.186905	0.00043818	0.00157547	ENSG00000173614	-0.0842589	0.963413	no	NMNAT1
UTR3	NMNAT1	chr1	9982930	9982930	A	G	DE	0.26659	0.568783	21	-0.302193	2.11e-08	2.13e-07	ENSG00000173614	-0.0842589	0.963413	no	NMNAT1
UTR3	NMNAT1	chr1	9982995	9982995	A	G	DE	0.118824	0.229167	21	-0.110343	0.040787	0.0688521	ENSG00000173614	-0.0842589	0.963413	no	NMNAT1
UTR3	NMNAT1	chr1	9983300	9983300	A	G	DE	0.02	0.236364	22.5	-0.216364	2.86e-05	0.000143659	ENSG00000173614	-0.0842589	0.963413	no	NMNAT1
UTR3	NMNAT1	chr1	9983469	9983469	A	G	DE	0.158967	0.0416667	19.5	0.117301	0.0377743	0.0644815	ENSG00000173614	-0.0842589	0.963413	no	NMNAT1
UTR3	NMNAT1	chr1	9983600	9983600	A	G	DE	0.25	0	10	0.25	0.00243984	0.00681566	ENSG00000173614	-0.0842589	0.963413	no	NMNAT1
UTR3	NMNAT1	chr1	9984079	9984079	A	G	DE	0.4125	0.267157	14	0.145343	0.0340472	0.0593843	ENSG00000173614	-0.0842589	0.963413	no	NMNAT1
UTR3	NMNAT1	chr1	9984122	9984122	A	G	DE	0.191429	0	16	0.191429	0.00233409	0.00658392	ENSG00000173614	-0.0842589	0.963413	no	NMNAT1
UTR3	NMNAT1	chr1	9984309	9984309	A	G	DE	0.108696	0	30	0.108696	0.0163951	0.0330557	ENSG00000173614	-0.0842589	0.963413	no	NMNAT1
exonic	NBPF1	chr1	16576399	16576399	A	G	DE	0.201389	0.0588235	17	0.142565	0.0188942	0.0371046	ENSG00000219481	0.223404	0.817855	no	NBPF1
exonic	NBPF1	chr1	16579293	16579293	A	G	DE	0.160417	0.337461	15.5	-0.177045	0.00576554	0.0139417	ENSG00000219481	0.223404	0.817855	no	NBPF1
exonic	NBPF1	chr1	16585589	16585589	A	G	DE	0.0555556	0.214286	23	-0.15873	0.00187254	0.00544573	ENSG00000219481	0.223404	0.817855	no	NBPF1
exonic	NBPF1	chr1	16592007	16592007	A	G	DE	0.488934	0.402464	63.5	0.0864692	0.0175875	0.0349332	ENSG00000219481	0.223404	0.817855	no	NBPF1
UTR3	MRTO4	chr1	19259025	19259025	A	G	DE	0.332107	0	299.5	0.332107	6.17e-74	1.91e-71	ENSG00000053372	0.163917	0.949257	no	MRTO4
UTR3	MRTO4	chr1	19259059	19259059	A	G	DE	0.434595	0.157216	306	0.277379	3.96e-52	9.24e-50	ENSG00000053372	0.163917	0.949257	no	MRTO4
UTR3	MRTO4	chr1	19259961	19259961	A	G	DE	0.120651	0.0376344	158	0.0830165	5.44e-06	3.29e-05	ENSG00000053372	0.163917	0.949257	no	MRTO4
UTR3	MRTO4	chr1	19259964	19259964	A	G	DE	0.657272	0.31738	150	0.339893	2.35e-77	7.6e-75	ENSG00000053372	0.163917	0.949257	no	MRTO4
UTR3	MRTO4	chr1	19260007	19260007	A	G	DE	0.481646	0.303142	120	0.178505	1.3e-12	2.65e-11	ENSG00000053372	0.163917	0.949257	no	MRTO4
UTR3	MRTO4	chr1	19260038	19260038	A	G	DE	0.169523	0	94.5	0.169523	2.7e-08	2.66e-07	ENSG00000053372	0.163917	0.949257	no	MRTO4
UTR3	PQLC2	chr1	19329136	19329136	A	G	DE	0.166921	0.104478	117.5	0.0624431	0.0152029	0.0310941	ENSG00000040487	0.230148	0.912745	no	PQLC2
UTR3	MED18	chr1	28335065	28335065	A	G	DE	0.716882	0.491831	96.5	0.225052	7.56e-14	1.86e-12	ENSG00000130772	0.0175754	0.995924	no	MED18
UTR3	MED18	chr1	28335145	28335145	A	G	DE	0.320513	0.0980075	75	0.222505	7.86e-11	1.22e-09	ENSG00000130772	0.0175754	0.995924	no	MED18
UTR3	MED18	chr1	28335594	28335594	A	G	DE	0.245833	0	81	0.245833	1.07e-13	2.58e-12	ENSG00000130772	0.0175754	0.995924	no	MED18
UTR3	MED18	chr1	28335688	28335688	A	G	DE	0.578834	0.368091	82	0.210743	1.48e-10	2.19e-09	ENSG00000130772	0.0175754	0.995924	no	MED18
UTR3	MED18	chr1	28335702	28335702	A	G	DE	0.166732	0	87.5	0.166732	1.64e-07	1.39e-06	ENSG00000130772	0.0175754	0.995924	no	MED18
UTR3	PHACTR4	chr1	28498858	28498858	A	G	DE	0.329461	0.119432	88.5	0.210029	3.23e-11	5.28e-10	ENSG00000204138	0.0995824	0.942423	no	PHACTR4
UTR3	PHACTR4	chr1	28498907	28498907	A	G	DE	0.199231	0.0875479	65	0.111683	0.00199189	0.00574939	ENSG00000204138	0.0995824	0.942423	no	PHACTR4
UTR3	PHACTR4	chr1	28498921	28498921	A	G	DE	0.202198	0.0542169	60.5	0.147981	6.4e-05	0.000294542	ENSG00000204138	0.0995824	0.942423	no	PHACTR4
UTR3	PHACTR4	chr1	28498954	28498954	A	G	DE	0.35103	0.269215	39.5	0.0818149	0.0532313	0.0841983	ENSG00000204138	0.0995824	0.942423	no	PHACTR4
UTR3	PHACTR4	chr1	28499192	28499192	A	G	DE	0.105519	0	43	0.105519	0.0104154	0.0229164	ENSG00000204138	0.0995824	0.942423	no	PHACTR4
UTR3	PHACTR4	chr1	28499205	28499205	A	G	DE	0.229794	0	46	0.229794	1.22e-08	1.29e-07	ENSG00000204138	0.0995824	0.942423	no	PHACTR4
UTR3	PHACTR4	chr1	28499248	28499248	A	G	DE	0.608796	0.516116	51	0.0926799	0.0176877	0.035113	ENSG00000204138	0.0995824	0.942423	no	PHACTR4
UTR3	PHACTR4	chr1	28499269	28499269	A	G	DE	0.700581	0.621334	45.5	0.0792473	0.0502022	0.0808435	ENSG00000204138	0.0995824	0.942423	no	PHACTR4
UTR3	PHACTR4	chr1	28499307	28499307	A	G	DE	0.193023	0.10268	44	0.0903429	0.0271612	0.0495003	ENSG00000204138	0.0995824	0.942423	no	PHACTR4
UTR3	PHACTR4	chr1	28499415	28499415	A	G	DE	0.110105	0	38	0.110105	0.0102021	0.0224989	ENSG00000204138	0.0995824	0.942423	no	PHACTR4
UTR3	PHACTR4	chr1	28499503	28499503	A	G	DE	0.214137	0.0490196	38	0.165118	0.000116946	0.000497663	ENSG00000204138	0.0995824	0.942423	no	PHACTR4
UTR3	PHACTR4	chr1	28499511	28499511	A	G	DE	0.213094	0.0818182	39.5	0.131276	0.00192448	0.00558125	ENSG00000204138	0.0995824	0.942423	no	PHACTR4
UTR3	PHACTR4	chr1	28499606	28499606	A	G	DE	0.153101	0	79	0.153101	4.74e-06	2.92e-05	ENSG00000204138	0.0995824	0.942423	no	PHACTR4
UTR3	PHACTR4	chr1	28499678	28499678	A	G	DE	0.611007	0.283467	106	0.32754	3.15e-31	3.33e-29	ENSG00000204138	0.0995824	0.942423	no	PHACTR4
UTR3	RBBP4	chr1	32683022	32683022	A	G	DE	0.499081	0.148148	24.5	0.350933	1.04e-12	2.14e-11	ENSG00000162521	-0.0773163	0.965993	no	RBBP4
UTR3	RBBP4	chr1	32683090	32683090	A	G	DE	0.449495	0.190217	15.5	0.259278	5.27e-05	0.000247487	ENSG00000162521	-0.0773163	0.965993	no	RBBP4
UTR3	RBBP4	chr1	32683247	32683247	A	G	DE	0.266667	0	22	0.266667	3.63e-07	2.87e-06	ENSG00000162521	-0.0773163	0.965993	no	RBBP4
UTR3	RBBP4	chr1	32683733	32683733	A	G	DE	0.221154	0	25	0.221154	5.67e-06	3.41e-05	ENSG00000162521	-0.0773163	0.965993	no	RBBP4
UTR3	RBBP4	chr1	32683772	32683772	A	G	DE	0.454416	0.208333	26.5	0.246083	2.04e-07	1.7e-06	ENSG00000162521	-0.0773163	0.965993	no	RBBP4
UTR3	RBBP4	chr1	32683775	32683775	A	G	DE	0.658488	0.528265	27.5	0.130223	0.00522241	0.0128376	ENSG00000162521	-0.0773163	0.965993	no	RBBP4
UTR3	RBBP4	chr1	32683885	32683885	A	G	DE	0.391957	0.195767	33.5	0.19619	9.22e-06	5.23e-05	ENSG00000162521	-0.0773163	0.965993	no	RBBP4
UTR3	RBBP4	chr1	32683901	32683901	A	G	DE	0.688462	0.35789	33	0.330571	9.22e-14	2.24e-12	ENSG00000162521	-0.0773163	0.965993	no	RBBP4
UTR3	RBBP4	chr1	32683907	32683907	A	G	DE	0.163818	0.0434783	33	0.120339	0.00667479	0.0157925	ENSG00000162521	-0.0773163	0.965993	no	RBBP4
UTR3	AK2	chr1	33010190	33010190	A	G	DE	0.417824	0.473042	396.5	-0.0552173	0.00249148	0.00693872	ENSG00000004455	-0.0890059	0.936449	no	AK2
UTR3	MMACHC	chr1	45509673	45509673	A	G	DE	0.321611	0	28.5	0.321611	2.74e-12	5.3e-11	ENSG00000132763	0.046199	0.983442	no	MMACHC
UTR3	MMACHC	chr1	45509956	45509956	A	G	DE	0.173697	0.037037	28.5	0.13666	0.00297486	0.00806296	ENSG00000132763	0.046199	0.983442	no	MMACHC
UTR3	ZYG11B	chr1	52823198	52823198	A	G	DE	0.530208	0.192308	23.5	0.337901	2.04e-11	3.43e-10	ENSG00000162378	0.243664	0.61269	no	ZYG11B
UTR3	ZYG11B	chr1	52823222	52823222	A	G	DE	0.165179	0	22	0.165179	0.00162566	0.00483096	ENSG00000162378	0.243664	0.61269	no	ZYG11B
UTR3	ZYG11B	chr1	52823225	52823225	A	G	DE	0.241898	0.0517241	21.5	0.190174	0.00034696	0.00128625	ENSG00000162378	0.243664	0.61269	no	ZYG11B
UTR3	ZYG11B	chr1	52823252	52823252	A	G	DE	0.473389	0.291667	19	0.181723	0.00151186	0.00454303	ENSG00000162378	0.243664	0.61269	no	ZYG11B
UTR3	ZYG11B	chr1	52823875	52823875	A	G	DE	0.305873	0.0833333	51.5	0.22254	1.11e-08	1.19e-07	ENSG00000162378	0.243664	0.61269	no	ZYG11B
UTR3	ZYG11B	chr1	52824014	52824014	A	G	DE	0.42	0.154518	55	0.265482	3.51e-12	6.66e-11	ENSG00000162378	0.243664	0.61269	no	ZYG11B
UTR3	ZYG11B	chr1	52824016	52824016	A	G	DE	0.146741	0	53	0.146741	0.000144357	0.000597177	ENSG00000162378	0.243664	0.61269	no	ZYG11B
UTR3	ZYG11B	chr1	52824087	52824087	A	G	DE	0.340278	0.0535714	30	0.286706	2.44e-10	3.44e-09	ENSG00000162378	0.243664	0.61269	no	ZYG11B
UTR3	ZYG11B	chr1	52824220	52824220	A	G	DE	0.271111	0	21.5	0.271111	3.4e-07	2.7e-06	ENSG00000162378	0.243664	0.61269	no	ZYG11B
UTR3	ZYG11B	chr1	52824268	52824268	A	G	DE	0.107143	0	23	0.107143	0.0358106	0.0619287	ENSG00000162378	0.243664	0.61269	no	ZYG11B
UTR3	ZYG11B	chr1	52824626	52824626	A	G	DE	0.125793	0	32.5	0.125793	0.00469072	0.0117786	ENSG00000162378	0.243664	0.61269	no	ZYG11B
UTR3	ZYG11B	chr1	52825748	52825748	A	G	DE	0.37069	0.0526316	29.5	0.318058	2.76e-12	5.31e-11	ENSG00000162378	0.243664	0.61269	no	ZYG11B
UTR3	ZYG11B	chr1	52825753	52825753	A	G	DE	0.29023	0.0964286	29.5	0.193801	2.05e-05	0.000107288	ENSG00000162378	0.243664	0.61269	no	ZYG11B
UTR3	ZYG11B	chr1	52825762	52825762	A	G	DE	0.103448	0	29.5	0.103448	0.0230045	0.0433698	ENSG00000162378	0.243664	0.61269	no	ZYG11B
UTR3	ZYG11B	chr1	52825763	52825763	A	G	DE	0.189655	0.0689655	29	0.12069	0.0083297	0.0190054	ENSG00000162378	0.243664	0.61269	no	ZYG11B
UTR3	SLC35A3	chr1	100024279	100024279	A	G	DE	0.137273	0	40	0.137273	0.00112768	0.00353776	ENSG00000117620	-0.13447	0.910883	no	SLC35A3
UTR3	SLC35A3	chr1	100024486	100024486	A	G	DE	0.151316	0	15.5	0.151316	0.0182941	0.036082	ENSG00000117620	-0.13447	0.910883	no	SLC35A3
UTR3	SLC35A3	chr1	100024643	100024643	A	G	DE	0.366071	0	11	0.366071	1.96e-06	1.32e-05	ENSG00000117620	-0.13447	0.910883	no	SLC35A3
UTR3	SLC35A3	chr1	100024718	100024718	A	G	DE	0.125	0	24.5	0.125	0.0111547	0.0242227	ENSG00000117620	-0.13447	0.910883	no	SLC35A3
UTR3	SLC35A3	chr1	100024719	100024719	A	G	DE	0.379032	0.04	22.5	0.339032	5.52e-11	8.67e-10	ENSG00000117620	-0.13447	0.910883	no	SLC35A3
UTR3	SLC35A3	chr1	100024747	100024747	A	G	DE	0.622807	0.237931	27.5	0.384876	1.52e-16	5.32e-15	ENSG00000117620	-0.13447	0.910883	no	SLC35A3
exonic	NBPF12	chr1	146991142	146991142	A	G	DE	0.114379	0	17.5	0.114379	0.0557344	0.087537	ENSG00000268043	0.0488492	0.979911	no	NBPF12
UTR3	NBPF12	chr1	146995600	146995600	A	G	DE	0.126667	0	20	0.126667	0.0227572	0.0429848	ENSG00000268043	0.0488492	0.979911	no	NBPF12
UTR3	NBPF11	chr1	148102404	148102404	A	G	DE	0.125	0	18	0.125	0.033863	0.0591997	ENSG00000263956	-0.167972	0.911985	no	NBPF11
exonic	NBPF11	chr1	148120603	148120603	A	G	DE	0.571429	0.375	14	0.196429	0.00417692	0.0106864	ENSG00000263956	-0.167972	0.911985	no	NBPF11
exonic	NBPF9	chr1	149063721	149063721	A	G	DE	0.117647	0	17.5	0.117647	0.0490949	0.0793571	ENSG00000269713	-0.0429257	0.979446	no	NBPF9
UTR3	MRPS21	chr1	150308716	150308716	A	G	DE	0.362319	0.204762	22	0.157557	0.00264833	0.00731522	ENSG00000266472	0.041396	0.977717	no	MRPS21
UTR3	MRPS21	chr1	150308756	150308756	A	G	DE	0.0833333	0.266667	19.5	-0.183333	0.00116761	0.00363857	ENSG00000266472	0.041396	0.977717	no	MRPS21
UTR3	MRPS21	chr1	150308768	150308768	A	G	DE	0.278846	0.145263	16.5	0.133583	0.0305353	0.0543636	ENSG00000266472	0.041396	0.977717	no	MRPS21
UTR5	LMNA	chr1	156082995	156082995	A	G	DE	0	0.142857	13.5	-0.142857	0.0412889	0.069315	ENSG00000160789	0.152635	0.911985	no	LMNA
UTR5	RHBG	chr1	156374726	156374726	A	G	DE	0.180736	0.0656336	71.5	0.115102	0.000966243	0.00309632	ENSG00000132677	-0.411289	0.685539	no	RHBG
exonic	F5	chr1	169541286	169541286	A	G	DE	0.383424	0.455785	66.5	-0.0723609	0.0434594	0.0719865	ENSG00000198734	-0.340384	0.51006	no	F5
UTR3	FAM20B	chr1	179073347	179073347	A	G	DE	0.104167	0.0357143	72	0.0684524	0.0490677	0.0793571	ENSG00000116199	-0.165123	0.855541	no	FAM20B
UTR3	FAM20B	chr1	179073409	179073409	A	G	DE	0.0454545	0.133081	71.5	-0.0876264	0.0119915	0.0256865	ENSG00000116199	-0.165123	0.855541	no	FAM20B
UTR3	FAM20B	chr1	179073455	179073455	A	G	DE	0.136951	0	44	0.136951	0.000811281	0.00266739	ENSG00000116199	-0.165123	0.855541	no	FAM20B
UTR3	FAM20B	chr1	179073557	179073557	A	G	DE	0.106701	0	55.5	0.106701	0.00505453	0.0125034	ENSG00000116199	-0.165123	0.855541	no	FAM20B
UTR3	FAM20B	chr1	179073562	179073562	A	G	DE	0.287088	0.0698052	54	0.217283	1.51e-08	1.57e-07	ENSG00000116199	-0.165123	0.855541	no	FAM20B
UTR3	FAM20B	chr1	179073566	179073566	A	G	DE	0.361667	0.164452	55	0.197215	2.38e-07	1.95e-06	ENSG00000116199	-0.165123	0.855541	no	FAM20B
UTR3	FAM20B	chr1	179074965	179074965	A	G	DE	0.4375	0.294118	91	0.143382	4.22e-06	2.63e-05	ENSG00000116199	-0.165123	0.855541	no	FAM20B
UTR3	FAM20B	chr1	179075045	179075045	A	G	DE	0.570712	0.371195	72	0.199517	9.69e-09	1.04e-07	ENSG00000116199	-0.165123	0.855541	no	FAM20B
UTR3	FAM20B	chr1	179075071	179075071	A	G	DE	0.199574	0.093115	65	0.106459	0.00321048	0.00858705	ENSG00000116199	-0.165123	0.855541	no	FAM20B
UTR3	FAM20B	chr1	179075117	179075117	A	G	DE	0.184361	0.0277778	56	0.156584	3.69e-05	0.000180597	ENSG00000116199	-0.165123	0.855541	no	FAM20B
UTR3	PPP1R12B	chr1	202585197	202585197	A	G	DE	0.340909	0	8.5	0.340909	0.000230142	0.000896157	ENSG00000077157	-0.215223	0.741465	no	PPP1R12B
UTR3	MDM4	chr1	204552096	204552096	A	G	DE	0.162338	0	12.5	0.162338	0.0245266	0.0456784	ENSG00000198625	0.0882406	0.949257	no	MDM4
UTR3	MDM4	chr1	204552126	204552126	A	G	DE	0.560606	0.3125	10	0.248106	0.00263194	0.00727638	ENSG00000198625	0.0882406	0.949257	no	MDM4
UTR3	MDM4	chr1	204552166	204552166	A	G	DE	0.277778	0.0888889	10.5	0.188889	0.0175697	0.0349041	ENSG00000198625	0.0882406	0.949257	no	MDM4
UTR3	MDM4	chr1	204552194	204552194	A	G	DE	0.513889	0	10.5	0.513889	1.05e-10	1.58e-09	ENSG00000198625	0.0882406	0.949257	no	MDM4
UTR3	MDM4	chr1	204552440	204552440	A	G	DE	0	0.136364	12	-0.136364	0.0631749	0.0962085	ENSG00000198625	0.0882406	0.949257	no	MDM4
UTR3	MDM4	chr1	204552448	204552448	A	G	DE	0.166667	0.0238095	12.5	0.142857	0.0478245	0.0776927	ENSG00000198625	0.0882406	0.949257	no	MDM4
UTR3	MDM4	chr1	204552462	204552462	A	G	DE	0.216667	0.0434783	13.5	0.173188	0.0133655	0.028004	ENSG00000198625	0.0882406	0.949257	no	MDM4
UTR3	MDM4	chr1	204552488	204552488	A	G	DE	0.358333	0	17.5	0.358333	2.05e-09	2.45e-08	ENSG00000198625	0.0882406	0.949257	no	MDM4
UTR3	MDM4	chr1	204552506	204552506	A	G	DE	0.163102	0.0454545	19.5	0.117647	0.0372121	0.0637415	ENSG00000198625	0.0882406	0.949257	no	MDM4
UTR3	MDM4	chr1	204555615	204555615	A	G	DE	0.166667	0	9	0.166667	0.0607903	0.0933868	ENSG00000198625	0.0882406	0.949257	no	MDM4
UTR3	MDM4	chr1	204556420	204556420	A	G	DE	0.027027	0.120192	37.5	-0.0931653	0.0304411	0.0542102	ENSG00000198625	0.0882406	0.949257	no	MDM4
UTR3	MDM4	chr1	204556451	204556451	A	G	DE	0.281758	0.148056	44.5	0.133702	0.00103423	0.00328115	ENSG00000198625	0.0882406	0.949257	no	MDM4
UTR3	MDM4	chr1	204556465	204556465	A	G	DE	0.56616	0.394338	42.5	0.171822	3.24e-05	0.00016049	ENSG00000198625	0.0882406	0.949257	no	MDM4
UTR3	MDM4	chr1	204556513	204556513	A	G	DE	0.122024	0.0294118	45	0.092612	0.02257	0.0426973	ENSG00000198625	0.0882406	0.949257	no	MDM4
UTR3	MDM4	chr1	204556521	204556521	A	G	DE	0.381818	0.196791	39.5	0.185028	1.23e-05	6.8e-05	ENSG00000198625	0.0882406	0.949257	no	MDM4
UTR3	MDM4	chr1	204556616	204556616	A	G	DE	0.225186	0.0961538	28.5	0.129032	0.00503901	0.0124734	ENSG00000198625	0.0882406	0.949257	no	MDM4
UTR3	MDM4	chr1	204557467	204557467	A	G	DE	0.236111	0	8.5	0.236111	0.0107384	0.0234836	ENSG00000198625	0.0882406	0.949257	no	MDM4
UTR3	MDM4	chr1	204557503	204557503	A	G	DE	0.416667	0	9	0.416667	2.77e-06	1.79e-05	ENSG00000198625	0.0882406	0.949257	no	MDM4
UTR3	MDM4	chr1	204557520	204557520	A	G	DE	0	0.231602	9	-0.231602	0.00917286	0.0206122	ENSG00000198625	0.0882406	0.949257	no	MDM4
UTR3	MDM4	chr1	204557521	204557521	A	G	DE	0.166667	0	9	0.166667	0.0607903	0.0933868	ENSG00000198625	0.0882406	0.949257	no	MDM4
UTR3	MDM4	chr1	204557532	204557532	A	G	DE	0.215909	0.4	9.5	-0.184091	0.0314383	0.0557465	ENSG00000198625	0.0882406	0.949257	no	MDM4
UTR3	MDM4	chr1	204557582	204557582	A	G	DE	0.892857	0.666667	10.5	0.22619	0.00446223	0.0113014	ENSG00000198625	0.0882406	0.949257	no	MDM4
UTR3	MDM4	chr1	204557599	204557599	A	G	DE	0.75	0.201923	10.5	0.548077	5.58e-12	1.02e-10	ENSG00000198625	0.0882406	0.949257	no	MDM4
UTR3	MDM4	chr1	204557667	204557667	A	G	DE	0.418561	0.0588235	17.5	0.359737	1.78e-09	2.14e-08	ENSG00000198625	0.0882406	0.949257	no	MDM4
exonic	SRP9	chr1	225786912	225786912	A	G	DE	0.353247	0.26953	73.5	0.0837167	0.015237	0.0311524	ENSG00000143742	0.0193866	0.992753	no	SRP9
UTR3	IBA57	chr1	228177583	228177583	A	G	DE	0	0.142857	12	-0.142857	0.0516028	0.0821707	ENSG00000181873	0.212085	0.9339	no	IBA57
UTR3	IBA57	chr1	228177607	228177607	A	G	DE	0.303571	0	13	0.303571	1.98e-05	0.000103466	ENSG00000181873	0.212085	0.9339	no	IBA57
UTR3	IBA57	chr1	228177672	228177672	A	G	DE	0	0.153846	16	-0.153846	0.0144278	0.0298397	ENSG00000181873	0.212085	0.9339	no	IBA57
exonic	ACTA1	chr1	229432713	229432713	A	G	DE	0	0.121622	30.5	-0.121622	0.00699897	0.0164232	ENSG00000143632	1.35317	0.731659	no	ACTA1
exonic	ACTA1	chr1	229433038	229433038	A	G	DE	0	0.136364	43.5	-0.136364	0.000891782	0.00288892	ENSG00000143632	1.35317	0.731659	no	ACTA1
exonic	ATAD3B	chr1	1485078	1485078	T	C	DE	0.159914	0.0903657	132	0.0695484	0.00182609	0.0053304	ENSG00000160072	0.101711	0.977717	no	ATAD3B
UTR3	SLC35E2B	chr1	1663538	1663538	T	C	DE	0.306359	0.0741935	148.5	0.232166	4.8e-37	7.03e-35	ENSG00000189339	0.0689574	0.974889	no	SLC35E2B
UTR3	SLC35E2B	chr1	1663567	1663567	T	C	DE	0.626882	0.302054	110	0.324828	1.53e-32	1.72e-30	ENSG00000189339	0.0689574	0.974889	no	SLC35E2B
UTR3	SLC35E2B	chr1	1663741	1663741	T	C	DE	0.181531	0	113	0.181531	1.07e-11	1.87e-10	ENSG00000189339	0.0689574	0.974889	no	SLC35E2B
UTR3	SLC35E2B	chr1	1664101	1664101	T	C	DE	0.419006	0.258214	72	0.160792	3.79e-06	2.38e-05	ENSG00000189339	0.0689574	0.974889	no	SLC35E2B
UTR3	SLC35E2B	chr1	1664147	1664147	T	C	DE	0.87285	0.772321	69	0.100529	0.0044626	0.0113014	ENSG00000189339	0.0689574	0.974889	no	SLC35E2B
UTR3	CEP104	chr1	3812753	3812753	T	C	DE	0.18109	0	31.5	0.18109	5.23e-05	0.000245478	ENSG00000116198	0.28724	0.771211	no	CEP104
UTR3	CEP104	chr1	3813293	3813293	T	C	DE	0.291777	0.125	21	0.166777	0.00198854	0.00574048	ENSG00000116198	0.28724	0.771211	no	CEP104
UTR3	CEP104	chr1	3813763	3813763	T	C	DE	0.423611	0.166667	8.5	0.256944	0.00549994	0.0134043	ENSG00000116198	0.28724	0.771211	no	CEP104
UTR3	CEP104	chr1	3813764	3813764	T	C	DE	0.3125	0	9	0.3125	0.000438667	0.0015767	ENSG00000116198	0.28724	0.771211	no	CEP104
UTR3	CEP104	chr1	3813767	3813767	T	C	DE	0.377273	0.0769231	10.5	0.30035	0.000159519	0.0006524	ENSG00000116198	0.28724	0.771211	no	CEP104
UTR3	CEP104	chr1	3813836	3813836	T	C	DE	0.8	0.642473	27.5	0.157527	0.00072858	0.0024424	ENSG00000116198	0.28724	0.771211	no	CEP104
UTR3	ICMT	chr1	6222164	6222164	T	C	DE	0.397436	0.0714286	17.5	0.326007	4.96e-08	4.62e-07	ENSG00000116237	0.128799	0.9205	no	ICMT
UTR3	ICMT	chr1	6222301	6222301	T	C	DE	0.17029	0	17.5	0.17029	0.00439574	0.0111553	ENSG00000116237	0.128799	0.9205	no	ICMT
UTR3	ICMT	chr1	6222311	6222311	T	C	DE	0.171795	0	20.5	0.171795	0.00170493	0.0050316	ENSG00000116237	0.128799	0.9205	no	ICMT
UTR3	ICMT	chr1	6222323	6222323	T	C	DE	0.230051	0.0833333	25	0.146718	0.00260564	0.00721638	ENSG00000116237	0.128799	0.9205	no	ICMT
UTR3	ICMT	chr1	6222340	6222340	T	C	DE	0.350816	0.191667	29.5	0.159149	0.000469761	0.00167312	ENSG00000116237	0.128799	0.9205	no	ICMT
UTR3	ICMT	chr1	6222341	6222341	T	C	DE	0.311866	0.0375	31.5	0.274366	8.85e-10	1.13e-08	ENSG00000116237	0.128799	0.9205	no	ICMT
UTR3	ICMT	chr1	6223200	6223200	T	C	DE	0.300196	0.129406	55.5	0.170789	7.21e-06	4.22e-05	ENSG00000116237	0.128799	0.9205	no	ICMT
UTR3	ICMT	chr1	6223379	6223379	T	C	DE	0.301818	0.0769231	23.5	0.224895	8.15e-06	4.69e-05	ENSG00000116237	0.128799	0.9205	no	ICMT
UTR3	ICMT	chr1	6223380	6223380	T	C	DE	0.312174	0.037037	24	0.275137	3.33e-08	3.22e-07	ENSG00000116237	0.128799	0.9205	no	ICMT
UTR3	NOL9	chr1	6522976	6522976	T	C	DE	0.157986	0.0384615	34	0.119525	0.00674628	0.0159427	ENSG00000162408	0.249126	0.912745	no	NOL9
UTR3	NOL9	chr1	6523323	6523323	T	C	DE	0.124545	0.0425532	52.5	0.0819923	0.0342282	0.0596338	ENSG00000162408	0.249126	0.912745	no	NOL9
UTR3	NOL9	chr1	6523397	6523397	T	C	DE	0.382993	0.51087	39	-0.127877	0.00262203	0.00725261	ENSG00000162408	0.249126	0.912745	no	NOL9
UTR3	NOL9	chr1	6523467	6523467	T	C	DE	0.225129	0.421429	39.5	-0.196299	3.52e-06	2.23e-05	ENSG00000162408	0.249126	0.912745	no	NOL9
UTR3	NOL9	chr1	6523533	6523533	T	C	DE	0.140152	0.309938	37	-0.169786	8.6e-05	0.000380486	ENSG00000162408	0.249126	0.912745	no	NOL9
UTR3	NOL9	chr1	6524774	6524774	T	C	DE	0.107672	0	34	0.107672	0.0146681	0.0302426	ENSG00000162408	0.249126	0.912745	no	NOL9
UTR3	NOL9	chr1	6524802	6524802	T	C	DE	0.185897	0.067619	25	0.118278	0.0152161	0.0311183	ENSG00000162408	0.249126	0.912745	no	NOL9
UTR3	NOL9	chr1	6525028	6525028	T	C	DE	0.214286	0	8.5	0.214286	0.0205975	0.0397363	ENSG00000162408	0.249126	0.912745	no	NOL9
UTR3	NOL9	chr1	6525271	6525271	T	C	DE	0.177843	0	50.5	0.177843	5.68e-06	3.41e-05	ENSG00000162408	0.249126	0.912745	no	NOL9
UTR3	DFFA	chr1	10460658	10460658	T	C	DE	0.139937	0.0416667	44.5	0.0982704	0.0158845	0.0322484	ENSG00000160049	-0.0293504	0.988039	no	DFFA
UTR3	DFFA	chr1	10460668	10460668	T	C	DE	0.101667	0	43	0.101667	0.0135799	0.0283856	ENSG00000160049	-0.0293504	0.988039	no	DFFA
UTR3	DFFA	chr1	10460694	10460694	T	C	DE	0.310135	0.0847458	49.5	0.225389	1.09e-08	1.16e-07	ENSG00000160049	-0.0293504	0.988039	no	DFFA
UTR3	DFFA	chr1	10461105	10461105	T	C	DE	0.210598	0.0714286	39	0.139169	0.00105812	0.00334823	ENSG00000160049	-0.0293504	0.988039	no	DFFA
UTR3	DFFA	chr1	10461113	10461113	T	C	DE	0.231982	0.120779	45.5	0.111203	0.00599836	0.0144357	ENSG00000160049	-0.0293504	0.988039	no	DFFA
UTR3	DFFA	chr1	10461143	10461143	T	C	DE	0.403409	0.216883	58	0.186526	6.7e-07	5.01e-06	ENSG00000160049	-0.0293504	0.988039	no	DFFA
UTR3	DFFA	chr1	10462378	10462378	T	C	DE	0.181818	0	8.5	0.181818	0.0494743	0.0798307	ENSG00000160049	-0.0293504	0.988039	no	DFFA
UTR3	AGMAT	chr1	15571979	15571979	T	C	DE	0.744801	0.604401	190	0.140401	1.47e-14	3.98e-13	ENSG00000116771	-0.0649936	0.965993	no	AGMAT
UTR3	AGMAT	chr1	15572021	15572021	T	C	DE	0.252765	0.112703	157.5	0.140062	1.7e-14	4.56e-13	ENSG00000116771	-0.0649936	0.965993	no	AGMAT
UTR3	AGMAT	chr1	15572029	15572029	T	C	DE	0.750952	0.57945	155.5	0.171501	5.8e-21	3e-19	ENSG00000116771	-0.0649936	0.965993	no	AGMAT
UTR3	AGMAT	chr1	15572058	15572058	T	C	DE	0.328244	0.150241	151.5	0.178003	1.85e-22	1.08e-20	ENSG00000116771	-0.0649936	0.965993	no	AGMAT
UTR3	AGMAT	chr1	15572059	15572059	T	C	DE	0.29684	0.182296	150.5	0.114544	3.52e-10	4.82e-09	ENSG00000116771	-0.0649936	0.965993	no	AGMAT
UTR3	AGMAT	chr1	15572062	15572062	T	C	DE	0.383098	0.199688	150.5	0.18341	9.59e-24	6.32e-22	ENSG00000116771	-0.0649936	0.965993	no	AGMAT
UTR3	AGMAT	chr1	15572063	15572063	T	C	DE	0.200835	0.115269	150.5	0.0855656	2.78e-06	1.8e-05	ENSG00000116771	-0.0649936	0.965993	no	AGMAT
UTR3	AGMAT	chr1	15572412	15572412	T	C	DE	0.120932	0	113	0.120932	5.95e-06	3.55e-05	ENSG00000116771	-0.0649936	0.965993	no	AGMAT
UTR3	AGMAT	chr1	15572414	15572414	T	C	DE	0.638256	0.3655	110.5	0.272756	1.33e-23	8.71e-22	ENSG00000116771	-0.0649936	0.965993	no	AGMAT
UTR3	AGMAT	chr1	15572457	15572457	T	C	DE	0.213043	0.271759	120	-0.0587157	0.0196286	0.0382092	ENSG00000116771	-0.0649936	0.965993	no	AGMAT
UTR3	AGMAT	chr1	15572492	15572492	T	C	DE	0.381908	0.131273	99.5	0.250635	1.96e-17	7.47e-16	ENSG00000116771	-0.0649936	0.965993	no	AGMAT
UTR3	AGMAT	chr1	15572498	15572498	T	C	DE	0.224877	0.125419	99	0.0994583	0.00077917	0.00257763	ENSG00000116771	-0.0649936	0.965993	no	AGMAT
UTR3	AGMAT	chr1	15572500	15572500	T	C	DE	0.309672	0.208446	95	0.101226	0.000865978	0.00281863	ENSG00000116771	-0.0649936	0.965993	no	AGMAT
UTR3	AGMAT	chr1	15572531	15572531	T	C	DE	0.241066	0.0516432	116.5	0.189422	2.85e-13	6.44e-12	ENSG00000116771	-0.0649936	0.965993	no	AGMAT
UTR3	AGMAT	chr1	15572533	15572533	T	C	DE	0.185434	0.057971	111.5	0.127463	2.4e-06	1.58e-05	ENSG00000116771	-0.0649936	0.965993	no	AGMAT
UTR3	AGMAT	chr1	15572535	15572535	T	C	DE	0.132117	0.0679612	110	0.0641554	0.0189706	0.037209	ENSG00000116771	-0.0649936	0.965993	no	AGMAT
UTR3	AGMAT	chr1	15572602	15572602	T	C	DE	0.143581	0.0657895	77	0.0777916	0.0215023	0.0411383	ENSG00000116771	-0.0649936	0.965993	no	AGMAT
UTR3	AGMAT	chr1	15572849	15572849	T	C	DE	0.172664	0.0433628	511	0.129301	1.42e-12	2.86e-11	ENSG00000116771	-0.0649936	0.965993	no	AGMAT
UTR3	AGMAT	chr1	15572892	15572892	T	C	DE	0.157302	0	514.5	0.157302	6.95e-18	2.78e-16	ENSG00000116771	-0.0649936	0.965993	no	AGMAT
UTR3	AGMAT	chr1	15572983	15572983	T	C	DE	0.495615	0.567252	114.5	-0.0716363	0.00661999	0.015673	ENSG00000116771	-0.0649936	0.965993	no	AGMAT
UTR3	AGMAT	chr1	15573001	15573001	T	C	DE	0.273203	0.127717	87.5	0.145485	4.91e-06	3e-05	ENSG00000116771	-0.0649936	0.965993	no	AGMAT
UTR3	AGMAT	chr1	15573014	15573014	T	C	DE	0.134286	0	79.5	0.134286	5.7e-05	0.000265339	ENSG00000116771	-0.0649936	0.965993	no	AGMAT
UTR3	AGMAT	chr1	15573196	15573196	T	C	DE	0.226632	0	336.5	0.226632	2.22e-35	3.02e-33	ENSG00000116771	-0.0649936	0.965993	no	AGMAT
UTR3	AGMAT	chr1	15573252	15573252	T	C	DE	0.745159	0.47391	315.5	0.271249	6.28e-50	1.36e-47	ENSG00000116771	-0.0649936	0.965993	no	AGMAT
UTR3	NBPF1	chr1	16562918	16562918	T	C	DE	0.635068	0.152778	51.5	0.482291	3.31e-35	4.4e-33	ENSG00000219481	0.223404	0.817855	no	NBPF1
UTR3	NBPF1	chr1	16562919	16562919	T	C	DE	0.211816	0.0222222	51.5	0.189594	1.13e-06	8.05e-06	ENSG00000219481	0.223404	0.817855	no	NBPF1
UTR3	NBPF1	chr1	16563101	16563101	T	C	DE	0.303728	0.0689655	31	0.234763	1.73e-07	1.46e-06	ENSG00000219481	0.223404	0.817855	no	NBPF1
UTR3	NBPF1	chr1	16563129	16563129	T	C	DE	0.296581	0.174242	42	0.122339	0.00319844	0.00856012	ENSG00000219481	0.223404	0.817855	no	NBPF1
UTR3	NBPF1	chr1	16563144	16563144	T	C	DE	0.255334	0.0576923	46.5	0.197642	8.8e-07	6.4e-06	ENSG00000219481	0.223404	0.817855	no	NBPF1
UTR3	NBPF1	chr1	16563147	16563147	T	C	DE	0.26	0.173203	47.5	0.0867974	0.0297413	0.0532491	ENSG00000219481	0.223404	0.817855	no	NBPF1
exonic	NBPF1	chr1	16579294	16579294	T	C	DE	0.160417	0.337461	15.5	-0.177045	0.00576554	0.0139417	ENSG00000219481	0.223404	0.817855	no	NBPF1
exonic	NBPF1	chr1	16585590	16585590	T	C	DE	0.06	0.216387	22.5	-0.156387	0.00249277	0.00694056	ENSG00000219481	0.223404	0.817855	no	NBPF1
UTR3	EMC1	chr1	19215745	19215745	T	C	DE	0.266667	0	11	0.266667	0.000529158	0.00185399	ENSG00000127463	0.0895317	0.925738	no	EMC1
UTR3	EMC1	chr1	19215756	19215756	T	C	DE	0.682692	0.157895	12.5	0.524798	3.6e-13	8e-12	ENSG00000127463	0.0895317	0.925738	no	EMC1
UTR3	EMC1	chr1	19215775	19215775	T	C	DE	0.299107	0.0526316	15	0.246476	0.000167385	0.000679631	ENSG00000127463	0.0895317	0.925738	no	EMC1
UTR3	EMC1	chr1	19215816	19215816	T	C	DE	0.24812	0.0967742	20	0.151346	0.00650404	0.0154401	ENSG00000127463	0.0895317	0.925738	no	EMC1
UTR3	EMC1	chr1	19215964	19215964	T	C	DE	0.296296	0.125	31.5	0.171296	0.000129977	0.000546755	ENSG00000127463	0.0895317	0.925738	no	EMC1
UTR3	EMC1	chr1	19215969	19215969	T	C	DE	0.22967	0.0555556	30.5	0.174115	0.00011297	0.00048335	ENSG00000127463	0.0895317	0.925738	no	EMC1
UTR3	EMC1	chr1	19216137	19216137	T	C	DE	0.231681	0	30.5	0.231681	2.79e-07	2.26e-06	ENSG00000127463	0.0895317	0.925738	no	EMC1
UTR3	EMC1	chr1	19216755	19216755	T	C	DE	0.175926	0	31.5	0.175926	8.5e-05	0.000376567	ENSG00000127463	0.0895317	0.925738	no	EMC1
UTR3	EMC1	chr1	19216855	19216855	T	C	DE	0.663194	0.345882	42	0.317312	2.07e-14	5.47e-13	ENSG00000127463	0.0895317	0.925738	no	EMC1
UTR3	EMC1	chr1	19216962	19216962	T	C	DE	0.180135	0	30	0.180135	6.97e-05	0.000316398	ENSG00000127463	0.0895317	0.925738	no	EMC1
UTR3	EMC1	chr1	19216965	19216965	T	C	DE	0.53877	0.408602	28	0.130168	0.00493432	0.0122529	ENSG00000127463	0.0895317	0.925738	no	EMC1
UTR3	EMC1	chr1	19216971	19216971	T	C	DE	0.108075	0.206414	29	-0.0983399	0.0315697	0.0559343	ENSG00000127463	0.0895317	0.925738	no	EMC1
UTR3	EMC1	chr1	19217291	19217291	T	C	DE	0.147163	0.05	44.5	0.0971631	0.0171077	0.0342466	ENSG00000127463	0.0895317	0.925738	no	EMC1
UTR3	EMC1	chr1	19217385	19217385	T	C	DE	0.0444444	0.137692	36.5	-0.0932479	0.031736	0.0561746	ENSG00000127463	0.0895317	0.925738	no	EMC1
UTR3	EMC1	chr1	19217479	19217479	T	C	DE	0.166667	0.0625	31	0.104167	0.0204072	0.0394697	ENSG00000127463	0.0895317	0.925738	no	EMC1
UTR3	EMC1	chr1	19217508	19217508	T	C	DE	0.268182	0	21	0.268182	6.63e-07	4.98e-06	ENSG00000127463	0.0895317	0.925738	no	EMC1
UTR3	EMC1	chr1	19217515	19217515	T	C	DE	0.173913	0	23	0.173913	0.000656356	0.00223198	ENSG00000127463	0.0895317	0.925738	no	EMC1
UTR3	AKR7A2	chr1	19303184	19303184	T	C	DE	0.730994	0.4	14	0.330994	1.39e-06	9.64e-06	ENSG00000053371	-0.236052	0.620688	no	AKR7A2
UTR3	AKR7A2	chr1	19303231	19303231	T	C	DE	0.178571	0	11.5	0.178571	0.0171679	0.0343069	ENSG00000053371	-0.236052	0.620688	no	AKR7A2
UTR3	BSDC1	chr1	32367938	32367938	T	C	DE	0.23545	0.0434783	24	0.191971	0.000116353	0.000495426	ENSG00000160058	0.091512	0.958697	no	BSDC1
UTR3	BSDC1	chr1	32367939	32367939	T	C	DE	0.296703	0	23.5	0.296703	3.96e-09	4.52e-08	ENSG00000160058	0.091512	0.958697	no	BSDC1
UTR3	BSDC1	chr1	32367940	32367940	T	C	DE	0.497222	0	23.5	0.497222	6e-23	3.66e-21	ENSG00000160058	0.091512	0.958697	no	BSDC1
UTR3	ZBTB8OS	chr1	32621275	32621275	T	C	DE	0.155238	0.34492	23	-0.189682	0.000202307	0.000803155	ENSG00000176261	0.246024	0.721857	no	ZBTB8OS
UTR3	ZBTB8OS	chr1	32621304	32621304	T	C	DE	0.0454545	0.275253	21.5	-0.229798	1.54e-05	8.3e-05	ENSG00000176261	0.246024	0.721857	no	ZBTB8OS
UTR3	PSMB2	chr1	35599961	35599961	T	C	DE	0.622222	0.25	12	0.372222	3.95e-07	3.1e-06	ENSG00000126067	-0.116254	0.949257	no	PSMB2
UTR3	PSMB2	chr1	35600012	35600012	T	C	DE	0.15	0	13.5	0.15	0.0321414	0.0567593	ENSG00000126067	-0.116254	0.949257	no	PSMB2
UTR3	PSMB2	chr1	35600014	35600014	T	C	DE	0.25	0	13.5	0.25	0.000355513	0.00131153	ENSG00000126067	-0.116254	0.949257	no	PSMB2
UTR3	PSMB2	chr1	35600107	35600107	T	C	DE	0.701389	0.444056	8.5	0.257333	0.00542934	0.0132646	ENSG00000126067	-0.116254	0.949257	no	PSMB2
UTR3	PSMB2	chr1	35601290	35601290	T	C	DE	0.146382	0	17.5	0.146382	0.01435	0.0297151	ENSG00000126067	-0.116254	0.949257	no	PSMB2
UTR3	PSMB2	chr1	35601308	35601308	T	C	DE	0.140867	0	18	0.140867	0.0168018	0.0337419	ENSG00000126067	-0.116254	0.949257	no	PSMB2
UTR3	PSMB2	chr1	35602076	35602076	T	C	DE	0.129908	0	134.5	0.129908	2.06e-09	2.45e-08	ENSG00000126067	-0.116254	0.949257	no	PSMB2
UTR3	PSMB2	chr1	35602151	35602151	T	C	DE	0.187325	0	133	0.187325	2.03e-17	7.74e-16	ENSG00000126067	-0.116254	0.949257	no	PSMB2
UTR3	PSMB2	chr1	35602159	35602159	T	C	DE	0.485659	0.167548	141.5	0.318111	4.31e-58	1.13e-55	ENSG00000126067	-0.116254	0.949257	no	PSMB2
UTR3	PSMB2	chr1	35602183	35602183	T	C	DE	0.408322	0.206842	124.5	0.20148	6.81e-17	2.46e-15	ENSG00000126067	-0.116254	0.949257	no	PSMB2
UTR3	PSMB2	chr1	35602216	35602216	T	C	DE	0.921134	0.711255	114.5	0.209879	1.78e-15	5.49e-14	ENSG00000126067	-0.116254	0.949257	no	PSMB2
UTR3	PSMB2	chr1	35602237	35602237	T	C	DE	0.386931	0.315104	121	0.0718267	0.00397208	0.0102351	ENSG00000126067	-0.116254	0.949257	no	PSMB2
UTR3	PSMB2	chr1	35602285	35602285	T	C	DE	0.747944	0.68071	101.5	0.0672341	0.0208567	0.0401621	ENSG00000126067	-0.116254	0.949257	no	PSMB2
UTR3	PSMB2	chr1	35602324	35602324	T	C	DE	0.513214	0.236352	166	0.276862	6.09e-52	1.39e-49	ENSG00000126067	-0.116254	0.949257	no	PSMB2
UTR3	PSMB2	chr1	35602583	35602583	T	C	DE	0.705395	0.368562	117	0.336834	7.39e-39	1.16e-36	ENSG00000126067	-0.116254	0.949257	no	PSMB2
UTR3	PSMB2	chr1	35602609	35602609	T	C	DE	0.257393	0.198475	111.5	0.0589181	0.0292607	0.0525429	ENSG00000126067	-0.116254	0.949257	no	PSMB2
UTR3	PSMB2	chr1	35602630	35602630	T	C	DE	0.534059	0.261565	116	0.272493	1.34e-25	9.94e-24	ENSG00000126067	-0.116254	0.949257	no	PSMB2
UTR3	PSMB2	chr1	35602674	35602674	T	C	DE	0.288835	0	122	0.288835	1.43e-31	1.53e-29	ENSG00000126067	-0.116254	0.949257	no	PSMB2
UTR3	PSMB2	chr1	35602675	35602675	T	C	DE	0.257961	0.091622	120.5	0.166339	3.13e-11	5.13e-10	ENSG00000126067	-0.116254	0.949257	no	PSMB2
UTR3	PSMB2	chr1	35602694	35602694	T	C	DE	0.444834	0.250701	115.5	0.194133	1.17e-13	2.79e-12	ENSG00000126067	-0.116254	0.949257	no	PSMB2
UTR3	PSMB2	chr1	35602724	35602724	T	C	DE	0.607554	0.210406	139.5	0.397148	8.2e-85	2.77e-82	ENSG00000126067	-0.116254	0.949257	no	PSMB2
UTR3	PSMB2	chr1	35602769	35602769	T	C	DE	0.271409	0.169565	142.5	0.101844	1.81e-07	1.52e-06	ENSG00000126067	-0.116254	0.949257	no	PSMB2
UTR3	INPP5B	chr1	37861028	37861028	T	C	DE	0.17163	0.0227273	25.5	0.148903	0.0020244	0.00582409	ENSG00000204084	-0.289623	0.710664	no	INPP5B
UTR3	INPP5B	chr1	37861870	37861870	T	C	DE	0.015625	0.13369	22.5	-0.118065	0.0224216	0.0425072	ENSG00000204084	-0.289623	0.710664	no	INPP5B
UTR3	INPP5B	chr1	37861906	37861906	T	C	DE	0.33908	0.130682	20.5	0.208399	0.000141351	0.000586287	ENSG00000204084	-0.289623	0.710664	no	INPP5B
UTR3	INPP5B	chr1	37861912	37861912	T	C	DE	0.604167	0.225329	18	0.378838	1.27e-10	1.91e-09	ENSG00000204084	-0.289623	0.710664	no	INPP5B
UTR3	INPP5B	chr1	37862028	37862028	T	C	DE	0.201863	0.0714286	18.5	0.130435	0.0247401	0.0459708	ENSG00000204084	-0.289623	0.710664	no	INPP5B
UTR3	IPP	chr1	45698999	45698999	T	C	DE	0.108696	0	23.5	0.108696	0.0310687	0.0551579	ENSG00000197429	-0.122798	0.944268	no	IPP
UTR3	IPP	chr1	45699006	45699006	T	C	DE	0.209239	0.0833333	23.5	0.125906	0.0125041	0.026554	ENSG00000197429	-0.122798	0.944268	no	IPP
UTR3	IPP	chr1	45699736	45699736	T	C	DE	0.355294	0	21	0.355294	4.49e-11	7.18e-10	ENSG00000197429	-0.122798	0.944268	no	IPP
UTR3	IPP	chr1	45699755	45699755	T	C	DE	0.188312	0	18	0.188312	0.0013919	0.00422849	ENSG00000197429	-0.122798	0.944268	no	IPP
UTR3	IPP	chr1	45699803	45699803	T	C	DE	0.286685	0	19.5	0.286685	3.84e-07	3.02e-06	ENSG00000197429	-0.122798	0.944268	no	IPP
UTR3	ORC1	chr1	52373126	52373126	T	C	DE	0.150599	0	64	0.150599	3.38e-05	0.000166839	ENSG00000085840	-0.168659	0.881353	no	ORC1
UTR3	LEPROT	chr1	65435371	65435371	T	C	DE	0	0.136364	16	-0.136364	0.0301262	0.0538328	ENSG00000213625	-0.0557345	0.973204	no	LEPROT
UTR3	SERBP1	chr1	67409006	67409006	T	C	DE	0.399554	0.148148	30	0.251405	2.84e-08	2.79e-07	ENSG00000142864	0.0284743	0.98487	no	SERBP1
UTR3	SERBP1	chr1	67409048	67409048	T	C	DE	0.409091	0	20	0.409091	1.9e-13	4.4e-12	ENSG00000142864	0.0284743	0.98487	no	SERBP1
UTR3	SERBP1	chr1	67409176	67409176	T	C	DE	0.218357	0.0540541	50.5	0.164303	2.76e-05	0.000138939	ENSG00000142864	0.0284743	0.98487	no	SERBP1
UTR3	CLCC1	chr1	108932152	108932152	T	C	DE	0.149561	0.0390625	56.5	0.110498	0.0035037	0.00921567	ENSG00000121940	-0.141764	0.906092	no	CLCC1
UTR3	CLCC1	chr1	108932158	108932158	T	C	DE	0.218519	0.0681818	57	0.150337	6.79e-05	0.000308939	ENSG00000121940	-0.141764	0.906092	no	CLCC1
UTR3	NBPF15	chr1	144421988	144421988	T	C	DE	0.559379	0.185606	38.5	0.373773	1.99e-18	8.41e-17	ENSG00000266338	0.0666023	0.960548	no	NBPF15
UTR3	NBPF15	chr1	144422077	144422077	T	C	DE	0.404762	0.190058	21	0.214703	6.88e-05	0.000312768	ENSG00000266338	0.0666023	0.960548	no	NBPF15
UTR3	NBPF15	chr1	144422141	144422141	T	C	DE	0.286364	0	10.5	0.286364	0.00031829	0.00119448	ENSG00000266338	0.0666023	0.960548	no	NBPF15
UTR3	NBPF15	chr1	144422171	144422171	T	C	DE	0.388889	0	7.5	0.388889	0.000110638	0.000474497	ENSG00000266338	0.0666023	0.960548	no	NBPF15
exonic	NBPF15	chr1	144426370	144426370	T	C	DE	0.214795	0.343911	47.5	-0.129116	0.00122401	0.0037869	ENSG00000266338	0.0666023	0.960548	no	NBPF15
UTR3	NBPF20	chr1	145290501	145290501	T	C	DE	0.805556	0.233766	12.5	0.571789	2.36e-15	7.1e-14	ENSG00000162825	0.0780177	0.969407	no	NBPF20
UTR3	RNF115	chr1	145746104	145746104	T	C	DE	0.29067	0.0666667	20.5	0.224003	4.3e-05	0.000206503	ENSG00000265491	0.311505	0.785953	no	RNF115
UTR3	NBPF11	chr1	148102644	148102644	T	C	DE	0.312092	0	17.5	0.312092	1.79e-07	1.51e-06	ENSG00000263956	-0.167972	0.911985	no	NBPF11
exonic	NBPF11	chr1	148107750	148107750	T	C	DE	0.494318	0.352941	13.5	0.141377	0.0434379	0.0719816	ENSG00000263956	-0.167972	0.911985	no	NBPF11
UTR3	NBPF14	chr1	148532133	148532133	T	C	DE	0.225	0	11	0.225	0.00345505	0.00911904	ENSG00000270629	-0.079139	0.97272	no	NBPF14
UTR3	NBPF14	chr1	148532163	148532163	T	C	DE	0.333333	0	13	0.333333	2.78e-06	1.8e-05	ENSG00000270629	-0.079139	0.97272	no	NBPF14
UTR3	NBPF14	chr1	148532209	148532209	T	C	DE	0.325893	0.147059	15	0.178834	0.00631723	0.0150765	ENSG00000270629	-0.079139	0.97272	no	NBPF14
UTR3	NBPF9	chr1	149054631	149054631	T	C	DE	0.614583	0.306818	15.5	0.307765	1.59e-06	1.09e-05	ENSG00000269713	-0.0429257	0.979446	no	NBPF9
UTR3	NBPF9	chr1	149054632	149054632	T	C	DE	0.15625	0	16	0.15625	0.0129677	0.0272955	ENSG00000269713	-0.0429257	0.979446	no	NBPF9
UTR3	NBPF9	chr1	149054720	149054720	T	C	DE	0.42803	0.0714286	11.5	0.356602	1.95e-06	1.31e-05	ENSG00000269713	-0.0429257	0.979446	no	NBPF9
UTR3	NBPF9	chr1	149054857	149054857	T	C	DE	0.386364	0.111111	12.5	0.275253	0.00013733	0.000571661	ENSG00000269713	-0.0429257	0.979446	no	NBPF9
exonic	NES	chr1	156670870	156670870	T	C	DE	0.233333	0	14.5	0.233333	0.000493501	0.00174775	ENSG00000132688	0.9719	0.0608025	no	NES
UTR3	F11R	chr1	160995614	160995614	T	C	DE	0.375	0	12	0.375	3.23e-07	2.58e-06	ENSG00000158769	0.0130785	0.99604	no	F11R
UTR3	F11R	chr1	160996561	160996561	T	C	DE	0.180959	0.127968	225	0.0529915	0.00370237	0.00965342	ENSG00000158769	0.0130785	0.99604	no	F11R
UTR3	F11R	chr1	160996563	160996563	T	C	DE	0.229908	0.146199	214.5	0.0837088	4.54e-06	2.81e-05	ENSG00000158769	0.0130785	0.99604	no	F11R
UTR3	F11R	chr1	160996644	160996644	T	C	DE	0.797838	0.71539	122	0.0824474	0.000847278	0.00276761	ENSG00000158769	0.0130785	0.99604	no	F11R
UTR3	F11R	chr1	160998026	160998026	T	C	DE	0.360951	0.220446	137	0.140505	2.33e-11	3.88e-10	ENSG00000158769	0.0130785	0.99604	no	F11R
UTR3	F11R	chr1	160998043	160998043	T	C	DE	0.729364	0.620755	137	0.108609	2.39e-07	1.96e-06	ENSG00000158769	0.0130785	0.99604	no	F11R
UTR3	F11R	chr1	160998066	160998066	T	C	DE	0.214827	0.114638	125.5	0.100189	2.75e-05	0.000138665	ENSG00000158769	0.0130785	0.99604	no	F11R
UTR3	F11R	chr1	160998067	160998067	T	C	DE	0.477701	0.394952	125	0.0827487	0.000568376	0.00196878	ENSG00000158769	0.0130785	0.99604	no	F11R
UTR3	F11R	chr1	160998100	160998100	T	C	DE	0.331019	0.178981	127.5	0.152037	8.43e-11	1.3e-09	ENSG00000158769	0.0130785	0.99604	no	F11R
UTR3	F11R	chr1	160998101	160998101	T	C	DE	0.245327	0.122471	127	0.122855	1.79e-07	1.51e-06	ENSG00000158769	0.0130785	0.99604	no	F11R
UTR3	PTPN14	chr1	214350689	214350689	T	C	DE	0.27381	0	10	0.27381	0.000902296	0.00291731	ENSG00000152104	0.499773	0.193053	no	PTPN14
UTR3	PTPN14	chr1	214351190	214351190	T	C	DE	0.239736	0.10049	26.5	0.139246	0.00328465	0.008745	ENSG00000152104	0.499773	0.193053	no	PTPN14
UTR3	PTPN14	chr1	214351205	214351205	T	C	DE	0.138947	0	22	0.138947	0.00802951	0.0184162	ENSG00000152104	0.499773	0.193053	no	PTPN14
UTR3	PTPN14	chr1	214351213	214351213	T	C	DE	0.296296	0.0909091	22.5	0.205387	7.13e-05	0.000322894	ENSG00000152104	0.499773	0.193053	no	PTPN14
UTR3	PTPN14	chr1	214351223	214351223	T	C	DE	0.354167	0.25	19.5	0.104167	0.0650808	0.0984804	ENSG00000152104	0.499773	0.193053	no	PTPN14
UTR3	PTPN14	chr1	214351233	214351233	T	C	DE	0.130435	0	19	0.130435	0.0227835	0.043027	ENSG00000152104	0.499773	0.193053	no	PTPN14
UTR3	PTPN14	chr1	214355794	214355794	T	C	DE	0.167494	0	28.5	0.167494	0.000272114	0.00103968	ENSG00000152104	0.499773	0.193053	no	PTPN14
UTR3	PTPN14	chr1	214355827	214355827	T	C	DE	0.162835	0	28	0.162835	0.000436749	0.00157109	ENSG00000152104	0.499773	0.193053	no	PTPN14
UTR3	PTPN14	chr1	214355891	214355891	T	C	DE	0.500806	0.143478	25.5	0.357328	1.29e-13	3.06e-12	ENSG00000152104	0.499773	0.193053	no	PTPN14
UTR3	PTPN14	chr1	214356382	214356382	T	C	DE	0.522727	0.136364	18	0.386364	5.45e-11	8.58e-10	ENSG00000152104	0.499773	0.193053	no	PTPN14
UTR3	PTPN14	chr1	214356397	214356397	T	C	DE	0.357143	0.0625	13	0.294643	3.44e-05	0.00016945	ENSG00000152104	0.499773	0.193053	no	PTPN14
UTR3	BPNT1	chr1	220057921	220057921	T	C	DE	0.494154	0.153846	88.5	0.340307	5.82e-27	4.79e-25	ENSG00000162813	-0.089316	0.969407	no	BPNT1
UTR3	BPNT1	chr1	220057933	220057933	T	C	DE	0.305952	0.153143	88.5	0.152809	1.38e-06	9.6e-06	ENSG00000162813	-0.089316	0.969407	no	BPNT1
UTR3	BPNT1	chr1	220057934	220057934	T	C	DE	0.175337	0	88	0.175337	3.34e-08	3.22e-07	ENSG00000162813	-0.089316	0.969407	no	BPNT1
UTR3	BPNT1	chr1	220057988	220057988	T	C	DE	0.900447	0.64597	102.5	0.254477	1.29e-18	5.57e-17	ENSG00000162813	-0.089316	0.969407	no	BPNT1
UTR3	BPNT1	chr1	220058005	220058005	T	C	DE	0.175057	0.0454545	94.5	0.129603	2.13e-05	0.000110754	ENSG00000162813	-0.089316	0.969407	no	BPNT1
UTR3	BPNT1	chr1	220058113	220058113	T	C	DE	0.185725	0.0420561	98	0.143669	1.43e-06	9.88e-06	ENSG00000162813	-0.089316	0.969407	no	BPNT1
UTR3	BPNT1	chr1	220058142	220058142	T	C	DE	0.360625	0.133954	90	0.226671	4.93e-13	1.07e-11	ENSG00000162813	-0.089316	0.969407	no	BPNT1
UTR3	BPNT1	chr1	220058145	220058145	T	C	DE	0.803366	0.429258	92	0.374108	1.39e-33	1.72e-31	ENSG00000162813	-0.089316	0.969407	no	BPNT1
UTR3	BPNT1	chr1	220058617	220058617	T	C	DE	0.920773	0.709532	75.5	0.21124	5.97e-10	7.87e-09	ENSG00000162813	-0.089316	0.969407	no	BPNT1
UTR3	BPNT1	chr1	220058621	220058621	T	C	DE	0.360417	0.0895776	78	0.270839	8.33e-16	2.64e-14	ENSG00000162813	-0.089316	0.969407	no	BPNT1
UTR3	BPNT1	chr1	220058801	220058801	T	C	DE	0.321165	0.0659341	119	0.255231	8.91e-24	5.89e-22	ENSG00000162813	-0.089316	0.969407	no	BPNT1
UTR3	BPNT1	chr1	220058802	220058802	T	C	DE	0.279923	0.0393258	119	0.240597	2.63e-21	1.39e-19	ENSG00000162813	-0.089316	0.969407	no	BPNT1
exonic	ZNF669	chr1	247100417	247100417	T	C	DE	0.188235	0	47	0.188235	2.62e-06	1.71e-05	ENSG00000188295	0.252102	0.879829	no	ZNF669
UTR3	ZNF124	chr1	247155672	247155672	T	C	DE	0.258553	0.132653	39	0.1259	0.00305283	0.00822858	ENSG00000196418	0.282302	0.831932	no	ZNF124
UTR3	UBXN2A	chr2	24000386	24000386	A	G	DE	0.232557	0.0568182	136	0.175739	1.51e-16	5.28e-15	ENSG00000173960	0.354054	0.49521	no	UBXN2A
UTR3	PEX13	chr2	61049653	61049653	A	G	DE	0.250531	0.0893833	61.5	0.161147	1.2e-05	6.66e-05	ENSG00000162928	0.184452	0.809381	no	PEX13
UTR3	PEX13	chr2	61049713	61049713	A	G	DE	0.156907	0.0462963	82	0.110611	0.000771145	0.00255543	ENSG00000162928	0.184452	0.809381	no	PEX13
UTR3	PEX13	chr2	61050255	61050255	A	G	DE	0.392857	0.169945	55	0.222912	5.21e-09	5.83e-08	ENSG00000162928	0.184452	0.809381	no	PEX13
UTR3	PEX13	chr2	61050265	61050265	A	G	DE	0.121951	0	59	0.121951	0.00108557	0.00342227	ENSG00000162928	0.184452	0.809381	no	PEX13
UTR3	PEX13	chr2	61050269	61050269	A	G	DE	0.460074	0.0441176	57	0.415956	3.01e-28	2.69e-26	ENSG00000162928	0.184452	0.809381	no	PEX13
UTR3	PEX13	chr2	61050308	61050308	A	G	DE	0.276667	0.0531915	70	0.223475	2.08e-10	2.99e-09	ENSG00000162928	0.184452	0.809381	no	PEX13
UTR3	PEX13	chr2	61050331	61050331	A	G	DE	0.103129	0	91.5	0.103129	0.000903701	0.00292106	ENSG00000162928	0.184452	0.809381	no	PEX13
UTR3	PEX13	chr2	61050351	61050351	A	G	DE	0.139399	0	98.5	0.139399	2.68e-06	1.75e-05	ENSG00000162928	0.184452	0.809381	no	PEX13
UTR3	PEX13	chr2	61050700	61050700	A	G	DE	0.306818	0	38	0.306818	8.15e-13	1.7e-11	ENSG00000162928	0.184452	0.809381	no	PEX13
UTR3	PEX13	chr2	61050749	61050749	A	G	DE	0.476407	0.211957	24	0.26445	1.1e-07	9.7e-07	ENSG00000162928	0.184452	0.809381	no	PEX13
UTR3	PEX13	chr2	61050806	61050806	A	G	DE	0.138441	0	33.5	0.138441	0.00175231	0.00514653	ENSG00000162928	0.184452	0.809381	no	PEX13
UTR3	GCFC2	chr2	75663763	75663763	A	G	DE	0.373932	0.0625	17.5	0.311432	1.9e-07	1.59e-06	ENSG00000005436	0.129393	0.893177	no	GCFC2
UTR3	MRPL30	chr2	99195826	99195826	A	G	DE	0.150883	0	236	0.150883	1.41e-16	4.95e-15	ENSG00000185414	-0.0107549	0.995924	no	MRPL30
UTR3	MRPL30	chr2	99195873	99195873	A	G	DE	0.614597	0.328628	244	0.285968	2.7e-55	6.74e-53	ENSG00000185414	-0.0107549	0.995924	no	MRPL30
UTR3	MRPL30	chr2	99195951	99195951	A	G	DE	0.146604	0.201142	258.5	-0.054538	0.00281576	0.00771558	ENSG00000185414	-0.0107549	0.995924	no	MRPL30
UTR3	MRPL30	chr2	99195966	99195966	A	G	DE	0.201375	0	226.5	0.201375	2.75e-28	2.47e-26	ENSG00000185414	-0.0107549	0.995924	no	MRPL30
UTR3	MRPL30	chr2	99195984	99195984	A	G	DE	0.503002	0.242987	200	0.260015	5.06e-46	1e-43	ENSG00000185414	-0.0107549	0.995924	no	MRPL30
UTR3	MRPL30	chr2	99196345	99196345	A	G	DE	0.276223	0.0472222	173.5	0.229001	4.35e-36	6.16e-34	ENSG00000185414	-0.0107549	0.995924	no	MRPL30
UTR3	MRPL30	chr2	99196352	99196352	A	G	DE	0.423743	0.259138	177.5	0.164604	1.96e-19	9e-18	ENSG00000185414	-0.0107549	0.995924	no	MRPL30
UTR3	MRPL30	chr2	99196354	99196354	A	G	DE	0.251597	0	175	0.251597	3.34e-43	6.16e-41	ENSG00000185414	-0.0107549	0.995924	no	MRPL30
UTR3	MRPL30	chr2	99196394	99196394	A	G	DE	0.517659	0.245474	174	0.272185	2.92e-50	6.4e-48	ENSG00000185414	-0.0107549	0.995924	no	MRPL30
UTR3	MRPL30	chr2	99196434	99196434	A	G	DE	0.832297	0.640909	161	0.191388	1.04e-25	7.77e-24	ENSG00000185414	-0.0107549	0.995924	no	MRPL30
UTR3	MRPL30	chr2	99196515	99196515	A	G	DE	0.313942	0.107262	156	0.20668	1.04e-29	9.93e-28	ENSG00000185414	-0.0107549	0.995924	no	MRPL30
UTR3	MRPL30	chr2	99196525	99196525	A	G	DE	0.191839	0.0416667	148	0.150172	1.95e-16	6.72e-15	ENSG00000185414	-0.0107549	0.995924	no	MRPL30
UTR3	MRPL30	chr2	99196557	99196557	A	G	DE	0.176897	0.0338164	130.5	0.143081	2.84e-10	3.95e-09	ENSG00000185414	-0.0107549	0.995924	no	MRPL30
UTR3	MRPL30	chr2	99197718	99197718	A	G	DE	0.180263	0.261549	48.5	-0.0812858	0.0405024	0.0684358	ENSG00000185414	-0.0107549	0.995924	no	MRPL30
UTR3	MRPL30	chr2	99197774	99197774	A	G	DE	0.29638	0.148062	30	0.148318	0.00105714	0.00334561	ENSG00000185414	-0.0107549	0.995924	no	MRPL30
UTR3	GCC2	chr2	108508321	108508321	A	G	DE	0.0571429	0.152632	22.5	-0.0954887	0.0648095	0.0981411	ENSG00000135968	-0.0738972	0.97079	no	GCC2
UTR3	POLR1B	chr2	112576664	112576664	A	G	DE	0.55	0.133011	52.5	0.416989	4.86e-27	4.01e-25	ENSG00000125630	0.129011	0.969927	no	POLR1B
UTR3	UGGT1	chr2	128192923	128192923	A	G	DE	0.607409	0.487229	97	0.12018	6.17e-05	0.000284599	ENSG00000136731	-0.035354	0.983989	no	UGGT1
UTR3	UGGT1	chr2	128192924	128192924	A	G	DE	0.262141	0.19957	98	0.0625705	0.0357499	0.0618384	ENSG00000136731	-0.035354	0.983989	no	UGGT1
UTR3	UGGT1	chr2	128192968	128192968	A	G	DE	0.647321	0.234117	22	0.413204	3.19e-15	9.44e-14	ENSG00000136731	-0.035354	0.983989	no	UGGT1
UTR3	UGGT1	chr2	128192974	128192974	A	G	DE	0.634921	0.173611	20.5	0.46131	3.62e-17	1.36e-15	ENSG00000136731	-0.035354	0.983989	no	UGGT1
UTR3	UGGT1	chr2	128193019	128193019	A	G	DE	0.288889	0.0357143	12	0.253175	0.000561602	0.00194777	ENSG00000136731	-0.035354	0.983989	no	UGGT1
UTR3	UGGT1	chr2	128193021	128193021	A	G	DE	0.557692	0.354808	10.5	0.202885	0.0107566	0.023514	ENSG00000136731	-0.035354	0.983989	no	UGGT1
UTR3	UGGT1	chr2	128193062	128193062	A	G	DE	0.299774	0	21.5	0.299774	1.71e-08	1.76e-07	ENSG00000136731	-0.035354	0.983989	no	UGGT1
UTR3	UGGT1	chr2	128193066	128193066	A	G	DE	0.341954	0.150993	23.5	0.190961	0.000151808	0.000624235	ENSG00000136731	-0.035354	0.983989	no	UGGT1
UTR3	UGGT1	chr2	128193098	128193098	A	G	DE	0.280556	0.0394737	33	0.241082	5.5e-08	5.1e-07	ENSG00000136731	-0.035354	0.983989	no	UGGT1
UTR3	UGGT1	chr2	128193122	128193122	A	G	DE	0.121558	0	36	0.121558	0.00528318	0.0129667	ENSG00000136731	-0.035354	0.983989	no	UGGT1
UTR3	UGGT1	chr2	128193129	128193129	A	G	DE	0.108333	0	35	0.108333	0.0135278	0.0282956	ENSG00000136731	-0.035354	0.983989	no	UGGT1
UTR3	UGGT1	chr2	128193132	128193132	A	G	DE	0.25	0.110887	35	0.139113	0.00151804	0.00455889	ENSG00000136731	-0.035354	0.983989	no	UGGT1
UTR3	UGGT1	chr2	128193346	128193346	A	G	DE	0.272059	0.140219	47	0.13184	0.000999416	0.00318913	ENSG00000136731	-0.035354	0.983989	no	UGGT1
UTR3	UGGT1	chr2	128193381	128193381	A	G	DE	0.718966	0.318531	51.5	0.400434	8.7e-25	6.1e-23	ENSG00000136731	-0.035354	0.983989	no	UGGT1
UTR3	UGGT1	chr2	128193391	128193391	A	G	DE	0.40625	0.112178	52	0.294072	3.68e-14	9.43e-13	ENSG00000136731	-0.035354	0.983989	no	UGGT1
UTR3	UGGT1	chr2	128193426	128193426	A	G	DE	0.542353	0.352327	80	0.190026	1.12e-08	1.19e-07	ENSG00000136731	-0.035354	0.983989	no	UGGT1
UTR3	UGGT1	chr2	128193521	128193521	A	G	DE	0.168598	0.117483	119	0.0511153	0.0440808	0.0728782	ENSG00000136731	-0.035354	0.983989	no	UGGT1
UTR3	UGGT1	chr2	128193533	128193533	A	G	DE	0.253089	0.136343	128.5	0.116746	4.71e-07	3.63e-06	ENSG00000136731	-0.035354	0.983989	no	UGGT1
UTR3	UGGT1	chr2	128194232	128194232	A	G	DE	0.127315	0	47	0.127315	0.00148425	0.00446986	ENSG00000136731	-0.035354	0.983989	no	UGGT1
UTR3	UGGT1	chr2	128194450	128194450	A	G	DE	0.132927	0.076087	100	0.0568398	0.0531964	0.0841983	ENSG00000136731	-0.035354	0.983989	no	UGGT1
UTR3	BBS5	chr2	169506008	169506008	A	G	DE	1	0.5	10.5	0.5	3.27e-10	4.5e-09	ENSG00000163093	0.076187	0.975415	no	BBS5
UTR3	KLHL23	chr2	169750144	169750144	A	G	DE	0.136364	0	14	0.136364	0.0467491	0.0764816	ENSG00000213160	0.0486038	0.97386	no	KLHL23
UTR3	CFLAR	chr2	201164010	201164010	A	G	DE	0.186279	0.0333333	46.5	0.152946	0.000141862	0.000587962	ENSG00000003402	0.33603	0.206573	no	CFLAR
UTR3	CFLAR	chr2	201164011	201164011	A	G	DE	0.111395	0	46.5	0.111395	0.00558447	0.0135861	ENSG00000003402	0.33603	0.206573	no	CFLAR
UTR3	CFLAR	chr2	201164087	201164087	A	G	DE	0.115719	0	48	0.115719	0.00364798	0.00953767	ENSG00000003402	0.33603	0.206573	no	CFLAR
UTR3	CFLAR	chr2	201164088	201164088	A	G	DE	0.168042	0.0344828	48	0.133559	0.000792833	0.00261467	ENSG00000003402	0.33603	0.206573	no	CFLAR
UTR3	CFLAR	chr2	201164105	201164105	A	G	DE	0.14393	0	49	0.14393	0.000273897	0.00104522	ENSG00000003402	0.33603	0.206573	no	CFLAR
UTR3	CFLAR	chr2	201164109	201164109	A	G	DE	0.175808	0.0357143	48.5	0.140094	0.000414493	0.00149889	ENSG00000003402	0.33603	0.206573	no	CFLAR
UTR3	CFLAR	chr2	201164144	201164144	A	G	DE	0.381993	0.15944	48	0.222553	2.26e-08	2.27e-07	ENSG00000003402	0.33603	0.206573	no	CFLAR
UTR3	CFLAR	chr2	201165371	201165371	A	G	DE	0.254167	0.0535714	27	0.200595	1.96e-05	0.000102552	ENSG00000003402	0.33603	0.206573	no	CFLAR
UTR3	CFLAR	chr2	201165388	201165388	A	G	DE	0.311429	0.037037	30	0.274392	1.37e-09	1.69e-08	ENSG00000003402	0.33603	0.206573	no	CFLAR
UTR3	CFLAR	chr2	201165451	201165451	A	G	DE	0.156351	0.03125	40	0.125101	0.00299944	0.00810459	ENSG00000003402	0.33603	0.206573	no	CFLAR
UTR3	CFLAR	chr2	201165546	201165546	A	G	DE	0.173103	0	54	0.173103	6.5e-06	3.85e-05	ENSG00000003402	0.33603	0.206573	no	CFLAR
UTR3	CFLAR	chr2	201167246	201167246	A	G	DE	0.106403	0	56.5	0.106403	0.00493119	0.0122465	ENSG00000003402	0.33603	0.206573	no	CFLAR
UTR3	CFLAR	chr2	201167384	201167384	A	G	DE	0.133144	0.030303	56.5	0.102841	0.00658043	0.0155944	ENSG00000003402	0.33603	0.206573	no	CFLAR
UTR3	CFLAR	chr2	201167986	201167986	A	G	DE	0.2	0	19.5	0.2	0.000397363	0.00144624	ENSG00000003402	0.33603	0.206573	no	CFLAR
UTR3	CASP10	chr2	201217945	201217945	A	G	DE	0.257182	0.0981087	30	0.159073	0.00044419	0.00159368	ENSG00000003400	-0.121806	0.951029	no	CASP10
UTR3	CASP10	chr2	201218007	201218007	A	G	DE	0.272857	0.121542	39	0.151316	0.000370293	0.00135989	ENSG00000003400	-0.121806	0.951029	no	CASP10
UTR3	CASP10	chr2	201218013	201218013	A	G	DE	0.428241	0.03	37.5	0.398241	2.21e-20	1.09e-18	ENSG00000003400	-0.121806	0.951029	no	CASP10
UTR3	CASP10	chr2	201218039	201218039	A	G	DE	0.276423	0.0348837	34	0.241539	4.38e-08	4.12e-07	ENSG00000003400	-0.121806	0.951029	no	CASP10
UTR3	CASP10	chr2	201218334	201218334	A	G	DE	0.108742	0	50.5	0.108742	0.00552417	0.0134588	ENSG00000003400	-0.121806	0.951029	no	CASP10
UTR3	CASP10	chr2	201219149	201219149	A	G	DE	0.656394	0.420355	57.5	0.236039	3.57e-10	4.88e-09	ENSG00000003400	-0.121806	0.951029	no	CASP10
UTR3	CASP10	chr2	201219150	201219150	A	G	DE	0.43853	0.0579235	57.5	0.380606	4.83e-24	3.25e-22	ENSG00000003400	-0.121806	0.951029	no	CASP10
UTR3	CASP10	chr2	201219176	201219176	A	G	DE	0.15664	0	50.5	0.15664	6.42e-05	0.000294818	ENSG00000003400	-0.121806	0.951029	no	CASP10
UTR3	CASP10	chr2	201219195	201219195	A	G	DE	0.254744	0.0538462	48	0.200898	4.49e-07	3.48e-06	ENSG00000003400	-0.121806	0.951029	no	CASP10
UTR3	CASP8	chr2	201286639	201286639	A	G	DE	0.270612	0.0528846	124	0.217728	2.7e-19	1.22e-17	ENSG00000064012	0.0307427	0.990994	no	CASP8
UTR3	CASP8	chr2	201287383	201287383	A	G	DE	0.449971	0.0759494	102.5	0.374022	2.55e-38	3.95e-36	ENSG00000064012	0.0307427	0.990994	no	CASP8
UTR3	CASP8	chr2	201287385	201287385	A	G	DE	0.140126	0	100	0.140126	1.88e-06	1.27e-05	ENSG00000064012	0.0307427	0.990994	no	CASP8
UTR3	CYP20A1	chr2	203297388	203297388	A	G	DE	0.166667	0	11	0.166667	0.0303138	0.0540331	ENSG00000119004	-0.0530859	0.988518	no	CYP20A1
UTR3	CYP20A1	chr2	203297723	203297723	A	G	DE	0.119048	0	23	0.119048	0.0196848	0.0382815	ENSG00000119004	-0.0530859	0.988518	no	CYP20A1
UTR3	CYP20A1	chr2	203297838	203297838	A	G	DE	0.182051	0.0714286	20.5	0.110623	0.0433626	0.0718885	ENSG00000119004	-0.0530859	0.988518	no	CYP20A1
UTR3	CYP20A1	chr2	203297865	203297865	A	G	DE	0.479167	0.214286	20	0.264881	1.91e-06	1.29e-05	ENSG00000119004	-0.0530859	0.988518	no	CYP20A1
UTR3	CYP20A1	chr2	203297878	203297878	A	G	DE	0.185217	0.0833333	24	0.101884	0.0408305	0.068876	ENSG00000119004	-0.0530859	0.988518	no	CYP20A1
UTR3	CYP20A1	chr2	203298848	203298848	A	G	DE	0.136364	0	18.5	0.136364	0.0188998	0.0371046	ENSG00000119004	-0.0530859	0.988518	no	CYP20A1
UTR3	CYP20A1	chr2	203300626	203300626	A	G	DE	0	0.125	16	-0.125	0.0468421	0.0764816	ENSG00000119004	-0.0530859	0.988518	no	CYP20A1
UTR3	CYP20A1	chr2	203300635	203300635	A	G	DE	0.153846	0	17	0.153846	0.0112971	0.0245003	ENSG00000119004	-0.0530859	0.988518	no	CYP20A1
UTR3	CYP20A1	chr2	203300703	203300703	A	G	DE	0.22549	0	14.5	0.22549	0.000759517	0.00252184	ENSG00000119004	-0.0530859	0.988518	no	CYP20A1
UTR3	CYP20A1	chr2	203300728	203300728	A	G	DE	0	0.136364	14.5	-0.136364	0.0417247	0.0699843	ENSG00000119004	-0.0530859	0.988518	no	CYP20A1
UTR3	CYP20A1	chr2	203301326	203301326	A	G	DE	0.436652	0.0681818	15	0.36847	1.84e-08	1.88e-07	ENSG00000119004	-0.0530859	0.988518	no	CYP20A1
UTR3	CYP20A1	chr2	203301506	203301506	A	G	DE	0.472222	0.0714286	15	0.400794	9.34e-10	1.19e-08	ENSG00000119004	-0.0530859	0.988518	no	CYP20A1
UTR3	CYP20A1	chr2	203301518	203301518	A	G	DE	0.12406	0	16.5	0.12406	0.0445504	0.0735383	ENSG00000119004	-0.0530859	0.988518	no	CYP20A1
UTR3	CYP20A1	chr2	203301533	203301533	A	G	DE	0.470085	0.181818	15.5	0.288267	6.95e-06	4.09e-05	ENSG00000119004	-0.0530859	0.988518	no	CYP20A1
UTR3	CYP20A1	chr2	203302273	203302273	A	G	DE	0.857143	0.125	6.5	0.732143	2.31e-11	3.85e-10	ENSG00000119004	-0.0530859	0.988518	no	CYP20A1
UTR3	CYP20A1	chr2	203302275	203302275	A	G	DE	0.25	0	6.5	0.25	0.0224463	0.0425072	ENSG00000119004	-0.0530859	0.988518	no	CYP20A1
UTR3	CYP20A1	chr2	203302276	203302276	A	G	DE	0.392857	0	6.5	0.392857	0.000334315	0.00124589	ENSG00000119004	-0.0530859	0.988518	no	CYP20A1
UTR3	CYP20A1	chr2	203302284	203302284	A	G	DE	0.339286	0	7.5	0.339286	0.000743859	0.00247773	ENSG00000119004	-0.0530859	0.988518	no	CYP20A1
UTR3	CYP20A1	chr2	203302413	203302413	A	G	DE	0.24269	0	14	0.24269	0.000401486	0.00145883	ENSG00000119004	-0.0530859	0.988518	no	CYP20A1
UTR3	CYP20A1	chr2	203302420	203302420	A	G	DE	0.375	0.0909091	14	0.284091	3.43e-05	0.000169039	ENSG00000119004	-0.0530859	0.988518	no	CYP20A1
UTR3	CYP20A1	chr2	203302427	203302427	A	G	DE	0.575188	0.15	13	0.425188	2.27e-09	2.68e-08	ENSG00000119004	-0.0530859	0.988518	no	CYP20A1
UTR3	CYP20A1	chr2	203302773	203302773	A	G	DE	0.342857	0.166667	8.5	0.17619	0.0569524	0.0889411	ENSG00000119004	-0.0530859	0.988518	no	CYP20A1
UTR3	CYP20A1	chr2	203302968	203302968	A	G	DE	0.222527	0.0434783	13.5	0.179049	0.0105398	0.0231415	ENSG00000119004	-0.0530859	0.988518	no	CYP20A1
UTR3	CYP20A1	chr2	203303214	203303214	A	G	DE	0	0.171429	14.5	-0.171429	0.0104713	0.0230186	ENSG00000119004	-0.0530859	0.988518	no	CYP20A1
UTR3	CYP20A1	chr2	203303233	203303233	A	G	DE	0.362782	0.175595	16.5	0.187187	0.00243691	0.00681566	ENSG00000119004	-0.0530859	0.988518	no	CYP20A1
UTR3	CYP20A1	chr2	203303279	203303279	A	G	DE	0.25	0	22	0.25	1.85e-06	1.25e-05	ENSG00000119004	-0.0530859	0.988518	no	CYP20A1
UTR3	CYP20A1	chr2	203303321	203303321	A	G	DE	0.341973	0.046875	24.5	0.295098	2.08e-09	2.48e-08	ENSG00000119004	-0.0530859	0.988518	no	CYP20A1
UTR3	CYP20A1	chr2	203304104	203304104	A	G	DE	0.214286	0.0357143	10.5	0.178571	0.0247771	0.0459966	ENSG00000119004	-0.0530859	0.988518	no	CYP20A1
UTR3	CYP20A1	chr2	203304162	203304162	A	G	DE	0.696154	0.448413	11.5	0.247741	0.00094576	0.00303556	ENSG00000119004	-0.0530859	0.988518	no	CYP20A1
UTR3	CYP20A1	chr2	203304164	203304164	A	G	DE	0.213287	0	12	0.213287	0.00366037	0.00955753	ENSG00000119004	-0.0530859	0.988518	no	CYP20A1
UTR3	CYP20A1	chr2	203304337	203304337	A	G	DE	0.5	0.302198	9	0.197802	0.0260614	0.0479792	ENSG00000119004	-0.0530859	0.988518	no	CYP20A1
UTR3	CYP20A1	chr2	203304379	203304379	A	G	DE	0.444444	0.28125	13.5	0.163194	0.019747	0.0383786	ENSG00000119004	-0.0530859	0.988518	no	CYP20A1
UTR3	CYP20A1	chr2	203304404	203304404	A	G	DE	0.925	0.807416	16	0.117584	0.0615125	0.0943115	ENSG00000119004	-0.0530859	0.988518	no	CYP20A1
UTR3	CYP20A1	chr2	203304458	203304458	A	G	DE	0.292892	0.159722	20.5	0.13317	0.0150174	0.030818	ENSG00000119004	-0.0530859	0.988518	no	CYP20A1
UTR3	CYP20A1	chr2	203304745	203304745	A	G	DE	0.135747	0	21.5	0.135747	0.0106618	0.0233672	ENSG00000119004	-0.0530859	0.988518	no	CYP20A1
UTR3	CYP20A1	chr2	203304815	203304815	A	G	DE	0.153333	0	20	0.153333	0.00583422	0.0140891	ENSG00000119004	-0.0530859	0.988518	no	CYP20A1
UTR3	CYP20A1	chr2	203305301	203305301	A	G	DE	0.568627	0.0454545	14.5	0.523173	5.62e-15	1.61e-13	ENSG00000119004	-0.0530859	0.988518	no	CYP20A1
UTR3	CYP20A1	chr2	203305318	203305318	A	G	DE	0.62782	0.301515	16.5	0.326304	1.27e-07	1.1e-06	ENSG00000119004	-0.0530859	0.988518	no	CYP20A1
UTR3	CYP20A1	chr2	203305399	203305399	A	G	DE	0.2	0.0588235	13.5	0.141176	0.0437363	0.0723904	ENSG00000119004	-0.0530859	0.988518	no	CYP20A1
UTR3	FASTKD2	chr2	206793057	206793057	A	G	DE	0.1875	0	12.5	0.1875	0.00939492	0.0210126	ENSG00000118246	0.315105	0.800396	no	FASTKD2
UTR3	FASTKD2	chr2	206795334	206795334	A	G	DE	0.1875	0	8.5	0.1875	0.042778	0.0713747	ENSG00000118246	0.315105	0.800396	no	FASTKD2
UTR3	CCNYL1	chr2	207754755	207754755	A	G	DE	0.439827	0.150285	34	0.289542	5.28e-11	8.33e-10	ENSG00000163249	0.117398	0.912745	no	CCNYL1
UTR3	CCNYL1	chr2	207754926	207754926	A	G	DE	0.120541	0	31	0.120541	0.0072908	0.0169881	ENSG00000163249	0.117398	0.912745	no	CCNYL1
UTR3	CCNYL1	chr2	207755018	207755018	A	G	DE	0.201129	0.132259	83.5	0.06887	0.0346725	0.0602978	ENSG00000163249	0.117398	0.912745	no	CCNYL1
UTR3	CCNYL1	chr2	207755025	207755025	A	G	DE	0.548052	0.169307	90	0.378745	1.41e-33	1.73e-31	ENSG00000163249	0.117398	0.912745	no	CCNYL1
UTR3	ANO7	chr2	241225270	241225270	A	G	DE	0.214286	0	7	0.214286	0.0411489	0.0691983	ENSG00000146205	-0.261859	0.769253	no	ANO7
UTR3	BOK	chr2	241572723	241572723	A	G	DE	0.186583	0.0357143	40	0.150869	0.000344793	0.00127973	ENSG00000176720	-0.254006	0.664466	no	BOK
UTR3	RNASEH1	chr2	3545012	3545012	T	C	DE	0.300067	0.108289	86.5	0.191778	2.14e-09	2.54e-08	ENSG00000171865	0.132936	0.942423	no	RNASEH1
UTR3	AAK1	chr2	69461724	69461724	T	C	DE	0	0.154762	22	-0.154762	0.00315177	0.00845478	ENSG00000115977	0.472481	0.586611	no	AAK1
UTR3	AAK1	chr2	69461760	69461760	T	C	DE	0.12381	0	20.5	0.12381	0.0237581	0.0444545	ENSG00000115977	0.472481	0.586611	no	AAK1
UTR3	AAK1	chr2	69461762	69461762	T	C	DE	0.113636	0	22	0.113636	0.0301629	0.0538633	ENSG00000115977	0.472481	0.586611	no	AAK1
UTR3	AAK1	chr2	69461769	69461769	T	C	DE	0.660287	0.448529	20.5	0.211758	0.000110121	0.000472928	ENSG00000115977	0.472481	0.586611	no	AAK1
UTR3	AAK1	chr2	69461770	69461770	T	C	DE	0.556277	0.176471	21.5	0.379806	9.02e-13	1.87e-11	ENSG00000115977	0.472481	0.586611	no	AAK1
UTR3	AAK1	chr2	69461771	69461771	T	C	DE	0.643182	0.448529	21	0.194652	0.000307703	0.00115991	ENSG00000115977	0.472481	0.586611	no	AAK1
UTR3	AAK1	chr2	69461859	69461859	T	C	DE	0.508021	0.166667	19.5	0.341355	1.49e-09	1.83e-08	ENSG00000115977	0.472481	0.586611	no	AAK1
UTR3	AAK1	chr2	69461864	69461864	T	C	DE	0.113636	0	20	0.113636	0.0410328	0.0691035	ENSG00000115977	0.472481	0.586611	no	AAK1
UTR3	AAK1	chr2	69462579	69462579	T	C	DE	0.177885	0	21	0.177885	0.000974236	0.00311693	ENSG00000115977	0.472481	0.586611	no	AAK1
UTR3	AAK1	chr2	69463636	69463636	T	C	DE	0.172619	0.0652174	26	0.107402	0.0246068	0.0457862	ENSG00000115977	0.472481	0.586611	no	AAK1
UTR3	AAK1	chr2	69463740	69463740	T	C	DE	0.100575	0	29.5	0.100575	0.0270905	0.0494016	ENSG00000115977	0.472481	0.586611	no	AAK1
UTR3	AAK1	chr2	69463761	69463761	T	C	DE	0.170115	0	29.5	0.170115	0.000185185	0.000741214	ENSG00000115977	0.472481	0.586611	no	AAK1
UTR3	AAK1	chr2	69463790	69463790	T	C	DE	0.0735294	0.186364	32	-0.112834	0.0114494	0.0247474	ENSG00000115977	0.472481	0.586611	no	AAK1
UTR3	GGCX	chr2	85546198	85546198	T	C	DE	0.238208	0.046875	44.5	0.191333	2.66e-06	1.74e-05	ENSG00000115486	-0.25032	0.791464	no	GGCX
UTR3	GGCX	chr2	85546245	85546245	T	C	DE	0.388312	0.170781	45	0.217531	8.47e-08	7.59e-07	ENSG00000115486	-0.25032	0.791464	no	GGCX
UTR3	GGCX	chr2	85546253	85546253	T	C	DE	0.351378	0.0917245	46	0.259654	1.21e-10	1.82e-09	ENSG00000115486	-0.25032	0.791464	no	GGCX
UTR3	GGCX	chr2	85546267	85546267	T	C	DE	0.2875	0.0754717	35	0.212028	1.34e-06	9.38e-06	ENSG00000115486	-0.25032	0.791464	no	GGCX
UTR3	GGCX	chr2	85546278	85546278	T	C	DE	0.478818	0.213551	32	0.265267	2.77e-09	3.23e-08	ENSG00000115486	-0.25032	0.791464	no	GGCX
UTR3	GGCX	chr2	85546585	85546585	T	C	DE	0.664032	0.567251	22.5	0.0967802	0.0612698	0.0940247	ENSG00000115486	-0.25032	0.791464	no	GGCX
UTR3	GGCX	chr2	85546598	85546598	T	C	DE	0.217391	0.433333	23	-0.215942	2.33e-05	0.000119835	ENSG00000115486	-0.25032	0.791464	no	GGCX
UTR3	GGCX	chr2	85546641	85546641	T	C	DE	0.136574	0.0384615	25.5	0.0981125	0.0419728	0.0702876	ENSG00000115486	-0.25032	0.791464	no	GGCX
UTR3	GGCX	chr2	85546665	85546665	T	C	DE	0.640909	0.495455	23.5	0.145455	0.00390946	0.010101	ENSG00000115486	-0.25032	0.791464	no	GGCX
UTR3	GGCX	chr2	85547995	85547995	T	C	DE	0.32684	0.113636	27	0.213203	5.67e-06	3.41e-05	ENSG00000115486	-0.25032	0.791464	no	GGCX
UTR3	GGCX	chr2	85548049	85548049	T	C	DE	0.270053	0.184504	28	0.0855496	0.064653	0.0979499	ENSG00000115486	-0.25032	0.791464	no	GGCX
exonic	ANKRD36C	chr2	95880449	95880449	T	C	DE	0.294048	0.0833333	20.5	0.210714	0.000119047	0.000505328	ENSG00000174501	0.192203	0.94015	no	ANKRD36C
UTR3	MGAT4A	chr2	98622919	98622919	T	C	DE	0.370173	0.142328	78	0.227845	1.27e-11	2.2e-10	ENSG00000071073	0.140288	0.950098	no	MGAT4A
UTR3	MGAT4A	chr2	98623012	98623012	T	C	DE	0.378344	0.242944	72	0.1354	9.91e-05	0.000430287	ENSG00000071073	0.140288	0.950098	no	MGAT4A
UTR3	TGFBRAP1	chr2	105265090	105265090	T	C	DE	0.349029	0.277534	91.5	0.0714947	0.0214002	0.0409607	ENSG00000135966	0.0588564	0.974164	no	TGFBRAP1
exonic	POTEF	chr2	130120179	130120179	T	C	DE	0.15	0.330769	11	-0.180769	0.0188118	0.036957	ENSG00000196604	-0.359665	0.68761	no	POTEF
UTR3	METTL8	chr2	171321991	171321991	T	C	DE	0.184234	0	33.5	0.184234	3.12e-05	0.000155273	ENSG00000123600	0.109237	0.952976	no	METTL8
UTR3	METTL8	chr2	171322023	171322023	T	C	DE	0.583516	0.324876	30.5	0.258641	9.74e-09	1.05e-07	ENSG00000123600	0.109237	0.952976	no	METTL8
UTR3	METTL8	chr2	171322078	171322078	T	C	DE	0.16	0.0384615	22	0.121538	0.0204113	0.039474	ENSG00000123600	0.109237	0.952976	no	METTL8
UTR3	METTL8	chr2	171322107	171322107	T	C	DE	0.131579	0	14	0.131579	0.0550107	0.0866359	ENSG00000123600	0.109237	0.952976	no	METTL8
UTR3	METTL8	chr2	171322159	171322159	T	C	DE	0.285714	0.100962	14	0.184753	0.00705545	0.0165341	ENSG00000123600	0.109237	0.952976	no	METTL8
UTR3	METTL8	chr2	171322169	171322169	T	C	DE	0.5	0.298077	14	0.201923	0.00323365	0.00864169	ENSG00000123600	0.109237	0.952976	no	METTL8
UTR3	METTL8	chr2	171322235	171322235	T	C	DE	0.3	0.117647	12.5	0.182353	0.0115357	0.0248954	ENSG00000123600	0.109237	0.952976	no	METTL8
UTR3	METTL8	chr2	171322252	171322252	T	C	DE	0.302885	0.0333333	21	0.269551	5.81e-07	4.42e-06	ENSG00000123600	0.109237	0.952976	no	METTL8
UTR3	METTL8	chr2	171322478	171322478	T	C	DE	0.58871	0.218254	18.5	0.370456	1.8e-10	2.63e-09	ENSG00000123600	0.109237	0.952976	no	METTL8
UTR3	METTL8	chr2	171322493	171322493	T	C	DE	0.5	0.0625	16.5	0.4375	1.4e-12	2.82e-11	ENSG00000123600	0.109237	0.952976	no	METTL8
UTR3	METTL8	chr2	171322619	171322619	T	C	DE	0.916667	0.786765	15	0.129902	0.0472962	0.0770673	ENSG00000123600	0.109237	0.952976	no	METTL8
UTR3	METTL8	chr2	171322622	171322622	T	C	DE	0.620301	0.385294	16.5	0.235007	0.000141573	0.000586877	ENSG00000123600	0.109237	0.952976	no	METTL8
UTR3	METTL8	chr2	171322632	171322632	T	C	DE	0.188235	0.0588235	21	0.129412	0.0164306	0.0331088	ENSG00000123600	0.109237	0.952976	no	METTL8
UTR3	METTL8	chr2	171322644	171322644	T	C	DE	0.185185	0	22.5	0.185185	0.000342114	0.00127086	ENSG00000123600	0.109237	0.952976	no	METTL8
UTR3	METTL8	chr2	171322692	171322692	T	C	DE	0.640399	0.166667	23.5	0.473732	5.59e-21	2.9e-19	ENSG00000123600	0.109237	0.952976	no	METTL8
UTR3	METTL8	chr2	171323430	171323430	T	C	DE	0.108696	0	20.5	0.108696	0.0471435	0.0768594	ENSG00000123600	0.109237	0.952976	no	METTL8
UTR3	METTL8	chr2	171323476	171323476	T	C	DE	0.108696	0	21.5	0.108696	0.040882	0.068929	ENSG00000123600	0.109237	0.952976	no	METTL8
UTR3	METTL8	chr2	171323480	171323480	T	C	DE	0.150794	0	19.5	0.150794	0.00757549	0.017549	ENSG00000123600	0.109237	0.952976	no	METTL8
exonic	PPIL3	chr2	200885271	200885271	T	C	DE	0.236279	0.0294118	34	0.206867	2.75e-06	1.78e-05	ENSG00000240344	-0.110906	0.944823	no	PPIL3
exonic	PPIL3	chr2	200885335	200885335	T	C	DE	0.199858	0.0777616	47	0.122096	0.00230763	0.00651889	ENSG00000240344	-0.110906	0.944823	no	PPIL3
UTR3	FAM126B	chr2	200977594	200977594	T	C	DE	0.167832	0	23	0.167832	0.00100881	0.00321491	ENSG00000155744	0.646803	0.112947	no	FAM126B
UTR3	FAM126B	chr2	200977600	200977600	T	C	DE	0.661458	0.210714	23.5	0.450744	3.84e-19	1.71e-17	ENSG00000155744	0.646803	0.112947	no	FAM126B
UTR3	FAM126B	chr2	200977685	200977685	T	C	DE	0.465625	0.0454545	28.5	0.42017	6.7e-20	3.19e-18	ENSG00000155744	0.646803	0.112947	no	FAM126B
UTR3	FAM126B	chr2	200977688	200977688	T	C	DE	0.102679	0	30	0.102679	0.0233816	0.0438397	ENSG00000155744	0.646803	0.112947	no	FAM126B
UTR3	FAM126B	chr2	200977694	200977694	T	C	DE	0.681452	0.111905	29.5	0.569547	6.08e-36	8.51e-34	ENSG00000155744	0.646803	0.112947	no	FAM126B
UTR3	FAM126B	chr2	200977756	200977756	T	C	DE	0.428571	0.145161	28	0.28341	9.3e-10	1.19e-08	ENSG00000155744	0.646803	0.112947	no	FAM126B
UTR3	FAM126B	chr2	200977769	200977769	T	C	DE	0.333333	0.231183	30	0.102151	0.0241031	0.0450233	ENSG00000155744	0.646803	0.112947	no	FAM126B
UTR3	FAM126B	chr2	200977838	200977838	T	C	DE	0.332589	0.0833333	30	0.249256	3.72e-08	3.56e-07	ENSG00000155744	0.646803	0.112947	no	FAM126B
UTR3	FAM126B	chr2	200977846	200977846	T	C	DE	0.78341	0.480676	29.5	0.302734	2.88e-11	4.72e-10	ENSG00000155744	0.646803	0.112947	no	FAM126B
UTR3	FAM126B	chr2	200978572	200978572	T	C	DE	0.697917	0.372995	28	0.324922	2.26e-12	4.44e-11	ENSG00000155744	0.646803	0.112947	no	FAM126B
UTR3	FAM126B	chr2	200978656	200978656	T	C	DE	0.641234	0.405128	32.5	0.236106	1.11e-07	9.77e-07	ENSG00000155744	0.646803	0.112947	no	FAM126B
UTR3	FAM126B	chr2	200978670	200978670	T	C	DE	0.163985	0	37	0.163985	0.000148954	0.000614341	ENSG00000155744	0.646803	0.112947	no	FAM126B
UTR3	FAM126B	chr2	200978741	200978741	T	C	DE	0.391156	0.237939	41	0.153218	0.000248503	0.000958981	ENSG00000155744	0.646803	0.112947	no	FAM126B
UTR3	FAM126B	chr2	200978747	200978747	T	C	DE	0.741414	0.52657	39	0.214844	4.3e-07	3.36e-06	ENSG00000155744	0.646803	0.112947	no	FAM126B
UTR3	FAM126B	chr2	200978748	200978748	T	C	DE	0.835354	0.695048	39	0.140305	0.000962285	0.00308454	ENSG00000155744	0.646803	0.112947	no	FAM126B
UTR3	CCNYL1	chr2	207754748	207754748	T	C	DE	0.231324	0.04	34.5	0.191324	1.37e-05	7.46e-05	ENSG00000163249	0.117398	0.912745	no	CCNYL1
UTR3	MREG	chr2	215943585	215943585	T	C	DE	0.272999	0	108.5	0.272999	5.64e-23	3.47e-21	ENSG00000118242	0.239296	0.839559	no	MREG
UTR3	MREG	chr2	215943597	215943597	T	C	DE	0.22254	0.0890411	95.5	0.133499	1.05e-05	5.89e-05	ENSG00000118242	0.239296	0.839559	no	MREG
UTR3	MREG	chr2	215943598	215943598	T	C	DE	0.122078	0	93.5	0.122078	6.93e-05	0.000315132	ENSG00000118242	0.239296	0.839559	no	MREG
UTR3	MREG	chr2	215943652	215943652	T	C	DE	0.909769	0.620192	55.5	0.289577	2.77e-14	7.22e-13	ENSG00000118242	0.239296	0.839559	no	MREG
UTR3	MREG	chr2	215943674	215943674	T	C	DE	0.175202	0.0714286	44	0.103774	0.011161	0.0242338	ENSG00000118242	0.239296	0.839559	no	MREG
UTR3	MREG	chr2	215943677	215943677	T	C	DE	0.397504	0.225	42	0.172504	3.23e-05	0.000159953	ENSG00000118242	0.239296	0.839559	no	MREG
UTR3	MREG	chr2	215943683	215943683	T	C	DE	0.188934	0.0344828	45	0.154451	0.000142681	0.000590912	ENSG00000118242	0.239296	0.839559	no	MREG
UTR3	MREG	chr2	215943719	215943719	T	C	DE	0.865079	0.427602	28.5	0.437478	1.93e-21	1.04e-19	ENSG00000118242	0.239296	0.839559	no	MREG
UTR3	MREG	chr2	215944032	215944032	T	C	DE	0.590461	0.322222	17.5	0.268238	7.24e-06	4.23e-05	ENSG00000118242	0.239296	0.839559	no	MREG
UTR3	MREG	chr2	215944058	215944058	T	C	DE	0.547386	0.192857	17.5	0.354528	3.03e-09	3.51e-08	ENSG00000118242	0.239296	0.839559	no	MREG
UTR3	MREG	chr2	215944117	215944117	T	C	DE	0.511111	0.165966	16.5	0.345145	2.29e-08	2.29e-07	ENSG00000118242	0.239296	0.839559	no	MREG
UTR3	MREG	chr2	215944118	215944118	T	C	DE	0.183333	0.0294118	16.5	0.153922	0.0126878	0.0268843	ENSG00000118242	0.239296	0.839559	no	MREG
UTR3	MREG	chr2	215944144	215944144	T	C	DE	0.475	0.362963	20	0.112037	0.0439631	0.0727156	ENSG00000118242	0.239296	0.839559	no	MREG
UTR3	MREG	chr2	215944153	215944153	T	C	DE	0.119048	0.244009	21	-0.124961	0.0205203	0.0396325	ENSG00000118242	0.239296	0.839559	no	MREG
UTR3	MREG	chr2	215944183	215944183	T	C	DE	0.869318	0.696429	23	0.17289	0.000706256	0.002377	ENSG00000118242	0.239296	0.839559	no	MREG
UTR3	MREG	chr2	215944184	215944184	T	C	DE	0.373913	0.261207	24	0.112706	0.023667	0.0443105	ENSG00000118242	0.239296	0.839559	no	MREG
UTR3	MREG	chr2	215944251	215944251	T	C	DE	0.207607	0.0444444	45.5	0.163162	5.53e-05	0.000258372	ENSG00000118242	0.239296	0.839559	no	MREG
UTR3	AP1S3	chr2	223755655	223755655	T	C	DE	0.48951	0.288288	12	0.201222	0.00611299	0.0146592	ENSG00000152056	0.444517	0.710058	no	AP1S3
UTR3	AP1S3	chr2	223755659	223755659	T	C	DE	0.269231	0.0694444	13	0.199786	0.00497504	0.0123315	ENSG00000152056	0.444517	0.710058	no	AP1S3
UTR3	AP1S3	chr2	223755695	223755695	T	C	DE	0.358586	0.201923	24.5	0.156663	0.00146946	0.00443627	ENSG00000152056	0.444517	0.710058	no	AP1S3
UTR3	AP1S3	chr2	223755707	223755707	T	C	DE	0.148903	0.404682	25.5	-0.255779	1.14e-07	1e-06	ENSG00000152056	0.444517	0.710058	no	AP1S3
UTR3	AP1S3	chr2	223756095	223756095	T	C	DE	0.10101	0	63.5	0.10101	0.00554671	0.0135078	ENSG00000152056	0.444517	0.710058	no	AP1S3
UTR3	AP1S3	chr2	223756225	223756225	T	C	DE	0.510526	0.183824	31.5	0.326703	2.92e-13	6.59e-12	ENSG00000152056	0.444517	0.710058	no	AP1S3
UTR3	AP1S3	chr2	223756254	223756254	T	C	DE	0.516196	0.287879	31	0.228318	3.73e-07	2.94e-06	ENSG00000152056	0.444517	0.710058	no	AP1S3
UTR3	AP1S3	chr2	223756255	223756255	T	C	DE	0.296238	0.0882353	31	0.208003	3.65e-06	2.31e-05	ENSG00000152056	0.444517	0.710058	no	AP1S3
UTR3	AP1S3	chr2	223756298	223756298	T	C	DE	0.302448	0	29.5	0.302448	3e-11	4.92e-10	ENSG00000152056	0.444517	0.710058	no	AP1S3
UTR3	AP1S3	chr2	223757560	223757560	T	C	DE	0.138792	0	83	0.138792	2.19e-05	0.000113704	ENSG00000152056	0.444517	0.710058	no	AP1S3
UTR3	SLC19A3	chr2	227685945	227685945	T	C	DE	0.276923	0	11.5	0.276923	0.000219346	0.000859147	ENSG00000135917	-0.543999	0.178808	no	SLC19A3
UTR3	SLC19A3	chr2	227685994	227685994	T	C	DE	0.178571	0	10.5	0.178571	0.0247771	0.0459966	ENSG00000135917	-0.543999	0.178808	no	SLC19A3
UTR3	SLC19A3	chr2	227686034	227686034	T	C	DE	0.204545	0.06	15	0.144545	0.0272967	0.049695	ENSG00000135917	-0.543999	0.178808	no	SLC19A3
UTR3	SLC19A3	chr2	227686120	227686120	T	C	DE	0.111111	0	27	0.111111	0.0180252	0.0356896	ENSG00000135917	-0.543999	0.178808	no	SLC19A3
UTR3	SLC19A3	chr2	227686133	227686133	T	C	DE	0.173701	0.0666667	32.5	0.107035	0.0161328	0.0326402	ENSG00000135917	-0.543999	0.178808	no	SLC19A3
UTR3	SLC19A3	chr2	227686135	227686135	T	C	DE	0.170455	0	33	0.170455	0.000121874	0.000516429	ENSG00000135917	-0.543999	0.178808	no	SLC19A3
UTR3	SLC19A3	chr2	227686163	227686163	T	C	DE	0.766204	0.638134	37.5	0.12807	0.00292836	0.00796349	ENSG00000135917	-0.543999	0.178808	no	SLC19A3
UTR3	SLC19A3	chr2	227686397	227686397	T	C	DE	0.297635	0.0546875	38.5	0.242948	1.25e-08	1.32e-07	ENSG00000135917	-0.543999	0.178808	no	SLC19A3
UTR3	SLC19A3	chr2	227686483	227686483	T	C	DE	0.755405	0.553571	23.5	0.201834	6.23e-05	0.000287463	ENSG00000135917	-0.543999	0.178808	no	SLC19A3
UTR3	VHL	chr3	10150924	10150924	A	G	DE	0.280527	0.168214	154.5	0.112313	7.67e-10	9.93e-09	ENSG00000134086	-0.243598	0.635997	no	VHL
UTR3	VHL	chr3	10150933	10150933	A	G	DE	0.145663	0	158	0.145663	1.48e-15	4.61e-14	ENSG00000134086	-0.243598	0.635997	no	VHL
UTR3	VHL	chr3	10151069	10151069	A	G	DE	0.181503	0.0662651	90	0.115238	0.000238494	0.000925329	ENSG00000134086	-0.243598	0.635997	no	VHL
UTR3	VHL	chr3	10151127	10151127	A	G	DE	0.151617	0	95	0.151617	6.07e-07	4.59e-06	ENSG00000134086	-0.243598	0.635997	no	VHL
UTR3	VHL	chr3	10151132	10151132	A	G	DE	0.148026	0	93.5	0.148026	1.41e-06	9.75e-06	ENSG00000134086	-0.243598	0.635997	no	VHL
UTR3	VHL	chr3	10152189	10152189	A	G	DE	0.472868	0.209783	129	0.263086	3.64e-30	3.57e-28	ENSG00000134086	-0.243598	0.635997	no	VHL
UTR3	VHL	chr3	10152222	10152222	A	G	DE	0.327068	0.24385	142.5	0.0832176	2.01e-05	0.000105136	ENSG00000134086	-0.243598	0.635997	no	VHL
UTR3	VHL	chr3	10152294	10152294	A	G	DE	0.124247	0	207	0.124247	1.01e-11	1.78e-10	ENSG00000134086	-0.243598	0.635997	no	VHL
UTR3	VHL	chr3	10152570	10152570	A	G	DE	0.627302	0.431159	113	0.196142	2.07e-13	4.75e-12	ENSG00000134086	-0.243598	0.635997	no	VHL
UTR3	VHL	chr3	10152593	10152593	A	G	DE	0.293484	0.182619	128.5	0.110864	1.72e-06	1.17e-05	ENSG00000134086	-0.243598	0.635997	no	VHL
UTR3	VHL	chr3	10152622	10152622	A	G	DE	0.18486	0.0390625	124.5	0.145797	1.52e-09	1.85e-08	ENSG00000134086	-0.243598	0.635997	no	VHL
UTR3	VHL	chr3	10152632	10152632	A	G	DE	0.229243	0.117096	123.5	0.112147	4.16e-06	2.59e-05	ENSG00000134086	-0.243598	0.635997	no	VHL
UTR3	VHL	chr3	10152689	10152689	A	G	DE	0.181818	0	129.5	0.181818	2.21e-15	6.68e-14	ENSG00000134086	-0.243598	0.635997	no	VHL
UTR3	VHL	chr3	10152742	10152742	A	G	DE	0.29617	0.117524	154.5	0.178646	1.31e-22	7.72e-21	ENSG00000134086	-0.243598	0.635997	no	VHL
UTR3	VHL	chr3	10152752	10152752	A	G	DE	0.236905	0.142887	157	0.0940186	2.61e-07	2.12e-06	ENSG00000134086	-0.243598	0.635997	no	VHL
UTR3	VHL	chr3	10152871	10152871	A	G	DE	0.163169	0	221.5	0.163169	3.99e-19	1.78e-17	ENSG00000134086	-0.243598	0.635997	no	VHL
UTR3	VHL	chr3	10152909	10152909	A	G	DE	0.122631	0	237	0.122631	1.86e-11	3.14e-10	ENSG00000134086	-0.243598	0.635997	no	VHL
UTR3	VHL	chr3	10153378	10153378	A	G	DE	0.145378	0.0673469	213.5	0.0780315	1.92e-05	0.000100881	ENSG00000134086	-0.243598	0.635997	no	VHL
UTR3	VHL	chr3	10153412	10153412	A	G	DE	0.281705	0.101668	188	0.180036	6.14e-23	3.74e-21	ENSG00000134086	-0.243598	0.635997	no	VHL
UTR3	ZNF621	chr3	40536194	40536194	A	G	DE	0.694294	0.623209	91.5	0.0710852	0.0221568	0.0421589	ENSG00000172888	0.267172	0.747111	no	ZNF621
UTR3	ZNF621	chr3	40536246	40536246	A	G	DE	0.203704	0.403904	67.5	-0.2002	1.94e-08	1.97e-07	ENSG00000172888	0.267172	0.747111	no	ZNF621
UTR3	ZNF621	chr3	40536254	40536254	A	G	DE	0.755166	0.502193	66	0.252973	1.92e-12	3.8e-11	ENSG00000172888	0.267172	0.747111	no	ZNF621
UTR3	ZNF621	chr3	40536261	40536261	A	G	DE	0.25939	0.124865	65.5	0.134525	0.000188629	0.000754036	ENSG00000172888	0.267172	0.747111	no	ZNF621
UTR3	ZNF621	chr3	40536319	40536319	A	G	DE	0.230496	0	53.5	0.230496	2.13e-09	2.54e-08	ENSG00000172888	0.267172	0.747111	no	ZNF621
UTR3	ZNF621	chr3	40537324	40537324	A	G	DE	0.126316	0	36.5	0.126316	0.00362179	0.00947595	ENSG00000172888	0.267172	0.747111	no	ZNF621
UTR3	ZNF621	chr3	40537340	40537340	A	G	DE	0.176508	0.04	39.5	0.136508	0.00125849	0.00387882	ENSG00000172888	0.267172	0.747111	no	ZNF621
UTR3	ZNF621	chr3	40537440	40537440	A	G	DE	0.169565	0	33	0.169565	0.000132224	0.000553766	ENSG00000172888	0.267172	0.747111	no	ZNF621
UTR3	ZNF621	chr3	40537442	40537442	A	G	DE	0.128191	0.219017	33.5	-0.0908256	0.0400724	0.067793	ENSG00000172888	0.267172	0.747111	no	ZNF621
UTR3	ZNF621	chr3	40537449	40537449	A	G	DE	0.256944	0.126391	33	0.130553	0.00325167	0.00867506	ENSG00000172888	0.267172	0.747111	no	ZNF621
UTR3	ZNF621	chr3	40538351	40538351	A	G	DE	0	0.155844	47	-0.155844	0.000100315	0.00043498	ENSG00000172888	0.267172	0.747111	no	ZNF621
UTR3	APPL1	chr3	57272806	57272806	A	G	DE	0.25713	0.144595	47.5	0.112536	0.00483186	0.0120681	ENSG00000157500	0.0091562	0.997303	no	APPL1
exonic	FLNB	chr3	58156064	58156064	A	G	DE	0.311409	0	449.5	0.311409	3.12e-65	9.15e-63	ENSG00000136068	-0.0541844	0.974462	no	FLNB
UTR3	CEP97	chr3	101768580	101768580	A	G	DE	0.162338	0	12.5	0.162338	0.0245266	0.0456784	ENSG00000182504	0.0121039	0.997564	no	CEP97
UTR3	NXPE3	chr3	101823667	101823667	A	G	DE	0.25	0	7.5	0.25	0.0129449	0.0272607	ENSG00000144815	-0.183945	0.917305	no	NXPE3
UTR3	NXPE3	chr3	101823728	101823728	A	G	DE	0.244318	0	9.5	0.244318	0.00429882	0.0109511	ENSG00000144815	-0.183945	0.917305	no	NXPE3
UTR3	SEC61A1	chr3	128071406	128071406	A	G	DE	0.185379	0	814.5	0.185379	3.19e-24	2.18e-22	ENSG00000058262	0.06476	0.97029	no	SEC61A1
UTR5	ZNF639	chr3	179325235	179325235	A	G	DE	0.218888	0.131884	50	0.0870035	0.0268771	0.0490694	ENSG00000121864	-0.0183917	0.995609	no	ZNF639
UTR3	LPP	chr3	188879039	188879039	A	G	DE	0.179487	0.0694444	59	0.110043	0.00319528	0.00855268	ENSG00000145012	0.378674	0.181545	no	LPP
UTR3	LPP	chr3	188880070	188880070	A	G	DE	0.427273	0.1	10.5	0.327273	3.88e-05	0.000188528	ENSG00000145012	0.378674	0.181545	no	LPP
UTR3	LPP	chr3	188880216	188880216	A	G	DE	0.255556	0	16.5	0.255556	3.5e-05	0.000172229	ENSG00000145012	0.378674	0.181545	no	LPP
UTR3	LPP	chr3	188880230	188880230	A	G	DE	0.142157	0	17.5	0.142157	0.0174201	0.034632	ENSG00000145012	0.378674	0.181545	no	LPP
UTR3	LPP	chr3	188880232	188880232	A	G	DE	0.289216	0.0666667	17.5	0.222549	0.00019737	0.000785117	ENSG00000145012	0.378674	0.181545	no	LPP
UTR3	LPP	chr3	188880238	188880238	A	G	DE	0.713889	0.4	19	0.313889	4.26e-08	4.03e-07	ENSG00000145012	0.378674	0.181545	no	LPP
UTR3	LPP	chr3	188880270	188880270	A	G	DE	0.288205	0	32	0.288205	1.06e-10	1.59e-09	ENSG00000145012	0.378674	0.181545	no	LPP
UTR3	LPP	chr3	188880305	188880305	A	G	DE	0.121324	0.0340909	45	0.0872326	0.0317008	0.0561167	ENSG00000145012	0.378674	0.181545	no	LPP
UTR3	LPP	chr3	188880898	188880898	A	G	DE	0.0263158	0.168016	29.5	-0.1417	0.00184581	0.00538075	ENSG00000145012	0.378674	0.181545	no	LPP
UTR3	LPP	chr3	188880911	188880911	A	G	DE	0.216718	0.125	26.5	0.0917183	0.0528239	0.0837326	ENSG00000145012	0.378674	0.181545	no	LPP
UTR3	LPP	chr3	188880919	188880919	A	G	DE	0.3878	0.0882353	22	0.299564	1.1e-08	1.17e-07	ENSG00000145012	0.378674	0.181545	no	LPP
UTR3	LPP	chr3	188880933	188880933	A	G	DE	0	0.166667	18	-0.166667	0.00467037	0.0117315	ENSG00000145012	0.378674	0.181545	no	LPP
UTR3	LPP	chr3	188882922	188882922	A	G	DE	0.159091	0	15.5	0.159091	0.0131067	0.0275486	ENSG00000145012	0.378674	0.181545	no	LPP
UTR3	LPP	chr3	188882967	188882967	A	G	DE	0.330087	0.114583	23.5	0.215503	1.91e-05	0.000100516	ENSG00000145012	0.378674	0.181545	no	LPP
UTR3	LPP	chr3	188883586	188883586	A	G	DE	0.592308	0.402778	11.5	0.18953	0.0114278	0.0247057	ENSG00000145012	0.378674	0.181545	no	LPP
UTR3	LPP	chr3	188883612	188883612	A	G	DE	0.720779	0.267857	9	0.452922	3.48e-07	2.76e-06	ENSG00000145012	0.378674	0.181545	no	LPP
UTR3	RBSN	chr3	15072148	15072148	T	C	DE	0.1971	0.05	43.5	0.1471	0.000338098	0.00125785	ENSG00000131381	0.0317701	0.98304	no	RBSN
UTR3	RBSN	chr3	15072226	15072226	T	C	DE	0.167262	0	45	0.167262	3.81e-05	0.000185409	ENSG00000131381	0.0317701	0.98304	no	RBSN
UTR3	RBSN	chr3	15072229	15072229	T	C	DE	0.120092	0	45	0.120092	0.00310303	0.00834442	ENSG00000131381	0.0317701	0.98304	no	RBSN
UTR3	RBSN	chr3	15072335	15072335	T	C	DE	0.0416667	0.143939	31.5	-0.102273	0.0223352	0.0424395	ENSG00000131381	0.0317701	0.98304	no	RBSN
UTR3	RBSN	chr3	15072340	15072340	T	C	DE	0.6875	0.566667	30	0.120833	0.00763047	0.017641	ENSG00000131381	0.0317701	0.98304	no	RBSN
UTR3	RBSN	chr3	15072386	15072386	T	C	DE	0.508621	0.287538	30.5	0.221083	9.47e-07	6.85e-06	ENSG00000131381	0.0317701	0.98304	no	RBSN
UTR3	RBSN	chr3	15072852	15072852	T	C	DE	0.469396	0.220909	35	0.248487	1.47e-08	1.53e-07	ENSG00000131381	0.0317701	0.98304	no	RBSN
UTR3	RBSN	chr3	15072888	15072888	T	C	DE	0.189076	0.0583333	43	0.130742	0.00150321	0.00451764	ENSG00000131381	0.0317701	0.98304	no	RBSN
UTR3	RBSN	chr3	15072897	15072897	T	C	DE	0.0384615	0.186325	45.5	-0.147863	0.000258419	0.000994101	ENSG00000131381	0.0317701	0.98304	no	RBSN
UTR3	RBSN	chr3	15072979	15072979	T	C	DE	0.220743	0.122222	61	0.0985203	0.00761598	0.0176168	ENSG00000131381	0.0317701	0.98304	no	RBSN
UTR3	METTL6	chr3	15410395	15410395	T	C	DE	0.302036	0.149735	30	0.152301	0.000771567	0.00255644	ENSG00000206562	0.0679301	0.97272	no	METTL6
UTR3	METTL6	chr3	15410396	15410396	T	C	DE	0.176923	0.0785714	30.5	0.0983516	0.0291912	0.0524267	ENSG00000206562	0.0679301	0.97272	no	METTL6
UTR3	METTL6	chr3	15410786	15410786	T	C	DE	0.254032	0.047619	29.5	0.206413	5.73e-06	3.44e-05	ENSG00000206562	0.0679301	0.97272	no	METTL6
UTR3	METTL6	chr3	15410787	15410787	T	C	DE	0.289747	0.113636	29.5	0.17611	0.000108762	0.000467823	ENSG00000206562	0.0679301	0.97272	no	METTL6
UTR3	METTL6	chr3	15411030	15411030	T	C	DE	0.73652	0.464286	20.5	0.272234	6.64e-07	4.99e-06	ENSG00000206562	0.0679301	0.97272	no	METTL6
UTR3	METTL6	chr3	15411031	15411031	T	C	DE	0.262014	0.111111	21	0.150903	0.00514783	0.0126908	ENSG00000206562	0.0679301	0.97272	no	METTL6
UTR3	METTL6	chr3	15411047	15411047	T	C	DE	0.888571	0.624709	30	0.263863	5.67e-09	6.31e-08	ENSG00000206562	0.0679301	0.97272	no	METTL6
UTR3	KIAA1143	chr3	44749281	44749281	T	C	DE	0.314873	0	59.5	0.314873	2.69e-17	1.01e-15	ENSG00000163807	-0.15591	0.926727	no	KIAA1143
UTR3	KIAA1143	chr3	44749289	44749289	T	C	DE	0.341796	0	62.5	0.341796	1.02e-20	5.16e-19	ENSG00000163807	-0.15591	0.926727	no	KIAA1143
UTR3	KIAA1143	chr3	44749367	44749367	T	C	DE	0.193209	0	66.5	0.193209	6.98e-08	6.35e-07	ENSG00000163807	-0.15591	0.926727	no	KIAA1143
UTR3	KIAA1143	chr3	44749905	44749905	T	C	DE	0.179131	0.0243902	39.5	0.154741	0.000256122	0.000985954	ENSG00000163807	-0.15591	0.926727	no	KIAA1143
UTR3	KIAA1143	chr3	44749906	44749906	T	C	DE	0.493704	0.307927	38.5	0.185777	1.34e-05	7.33e-05	ENSG00000163807	-0.15591	0.926727	no	KIAA1143
UTR3	KIAA1143	chr3	44749914	44749914	T	C	DE	0.207977	0	40	0.207977	8.06e-07	5.92e-06	ENSG00000163807	-0.15591	0.926727	no	KIAA1143
UTR3	KIAA1143	chr3	44750062	44750062	T	C	DE	0.135887	0	35.5	0.135887	0.00188736	0.00548157	ENSG00000163807	-0.15591	0.926727	no	KIAA1143
UTR3	DENND6A	chr3	57626544	57626544	T	C	DE	0.261084	0.0535714	28.5	0.207512	6.47e-06	3.83e-05	ENSG00000174839	0.0265434	0.990994	no	DENND6A
UTR3	DENND6A	chr3	57626587	57626587	T	C	DE	0.136905	0	24.5	0.136905	0.00544409	0.0132894	ENSG00000174839	0.0265434	0.990994	no	DENND6A
UTR3	DENND6A	chr3	57626662	57626662	T	C	DE	0.2625	0	15.5	0.2625	4.25e-05	0.000204246	ENSG00000174839	0.0265434	0.990994	no	DENND6A
UTR3	DENND6A	chr3	57627206	57627206	T	C	DE	0.169856	0	35.5	0.169856	0.000102666	0.000443948	ENSG00000174839	0.0265434	0.990994	no	DENND6A
UTR3	DENND6A	chr3	57627326	57627326	T	C	DE	0.156214	0	41.5	0.156214	0.000176876	0.000712893	ENSG00000174839	0.0265434	0.990994	no	DENND6A
UTR3	TFDP2	chr3	141945241	141945241	T	C	DE	0.196429	0	7.5	0.196429	0.0508527	0.0816813	ENSG00000114126	-0.233723	0.882275	no	TFDP2
UTR3	TFDP2	chr3	141946785	141946785	T	C	DE	0.294643	0	11	0.294643	0.000128603	0.000541496	ENSG00000114126	-0.233723	0.882275	no	TFDP2
UTR3	TFDP2	chr3	141946786	141946786	T	C	DE	0.233333	0	11.5	0.233333	0.00184628	0.00538075	ENSG00000114126	-0.233723	0.882275	no	TFDP2
UTR3	TFDP2	chr3	141946808	141946808	T	C	DE	0.25	0	11	0.25	0.00115832	0.00361425	ENSG00000114126	-0.233723	0.882275	no	TFDP2
UTR3	TFDP2	chr3	141946920	141946920	T	C	DE	0.217391	0	16.5	0.217391	0.000431282	0.00155321	ENSG00000114126	-0.233723	0.882275	no	TFDP2
UTR3	TFDP2	chr3	141946941	141946941	T	C	DE	0.195652	0	16.5	0.195652	0.00153414	0.00459991	ENSG00000114126	-0.233723	0.882275	no	TFDP2
UTR3	TFDP2	chr3	141947579	141947579	T	C	DE	0.465909	0.0789474	9.5	0.386962	6.11e-06	3.64e-05	ENSG00000114126	-0.233723	0.882275	no	TFDP2
UTR3	TFDP2	chr3	141947588	141947588	T	C	DE	0.25	0.0769231	12	0.173077	0.0183649	0.0362053	ENSG00000114126	-0.233723	0.882275	no	TFDP2
UTR3	TFDP2	chr3	141948285	141948285	T	C	DE	0.130252	0	24	0.130252	0.00893021	0.0201287	ENSG00000114126	-0.233723	0.882275	no	TFDP2
UTR3	TFDP2	chr3	141948307	141948307	T	C	DE	0.688172	0.285882	21.5	0.40229	3.8e-14	9.7e-13	ENSG00000114126	-0.233723	0.882275	no	TFDP2
UTR3	TFDP2	chr3	141948325	141948325	T	C	DE	0.340067	0.0526316	19	0.287436	5.22e-07	4e-06	ENSG00000114126	-0.233723	0.882275	no	TFDP2
UTR3	TFDP2	chr3	141948376	141948376	T	C	DE	0.297619	0.0666667	13	0.230952	0.00116716	0.00363857	ENSG00000114126	-0.233723	0.882275	no	TFDP2
UTR3	TFDP2	chr3	141948394	141948394	T	C	DE	0.272727	0	9.5	0.272727	0.00143569	0.00434208	ENSG00000114126	-0.233723	0.882275	no	TFDP2
UTR3	TFDP2	chr3	141948848	141948848	T	C	DE	0.334416	0.0869565	25	0.247459	3.81e-07	3e-06	ENSG00000114126	-0.233723	0.882275	no	TFDP2
UTR3	TFDP2	chr3	141948915	141948915	T	C	DE	0.561905	0.729532	18	-0.167627	0.00443782	0.011243	ENSG00000114126	-0.233723	0.882275	no	TFDP2
UTR3	TFDP2	chr3	141948958	141948958	T	C	DE	0.125	0	19	0.125	0.0290971	0.0522961	ENSG00000114126	-0.233723	0.882275	no	TFDP2
UTR3	TFDP2	chr3	141949877	141949877	T	C	DE	0.22479	0.0384615	15.5	0.186328	0.00366554	0.00956535	ENSG00000114126	-0.233723	0.882275	no	TFDP2
UTR3	TFDP2	chr3	141949878	141949878	T	C	DE	0.260504	0.0217391	15.5	0.238765	0.000196642	0.000782789	ENSG00000114126	-0.233723	0.882275	no	TFDP2
UTR3	TFDP2	chr3	141949978	141949978	T	C	DE	0.148352	0	13.5	0.148352	0.0340818	0.059426	ENSG00000114126	-0.233723	0.882275	no	TFDP2
UTR3	TFDP2	chr3	141949986	141949986	T	C	DE	0.138889	0	15	0.138889	0.0339326	0.0592553	ENSG00000114126	-0.233723	0.882275	no	TFDP2
UTR3	TFDP2	chr3	141949989	141949989	T	C	DE	0.339912	0.212121	15.5	0.127791	0.0462869	0.0758911	ENSG00000114126	-0.233723	0.882275	no	TFDP2
UTR3	TFDP2	chr3	141950002	141950002	T	C	DE	0.1875	0	12	0.1875	0.0106281	0.0232993	ENSG00000114126	-0.233723	0.882275	no	TFDP2
UTR3	TFDP2	chr3	141950003	141950003	T	C	DE	0.25	0	12	0.25	0.000658601	0.00223442	ENSG00000114126	-0.233723	0.882275	no	TFDP2
UTR3	TFDP2	chr3	141950026	141950026	T	C	DE	0.645833	0.214646	11	0.431187	2.1e-08	2.12e-07	ENSG00000114126	-0.233723	0.882275	no	TFDP2
UTR3	TFDP2	chr3	141950039	141950039	T	C	DE	0.047619	0.183824	14	-0.136204	0.0470061	0.076698	ENSG00000114126	-0.233723	0.882275	no	TFDP2
UTR3	TFDP2	chr3	141950096	141950096	T	C	DE	0.717532	0.322414	14.5	0.395119	3.63e-09	4.16e-08	ENSG00000114126	-0.233723	0.882275	no	TFDP2
UTR3	GK5	chr3	142160968	142160968	T	C	DE	0.171569	0	14.5	0.171569	0.0104085	0.0229034	ENSG00000175066	-0.0907398	0.944268	no	GK5
UTR3	GK5	chr3	142163454	142163454	T	C	DE	0.25	0	8	0.25	0.00956659	0.0212813	ENSG00000175066	-0.0907398	0.944268	no	GK5
UTR3	ARHGEF26	chr3	154255619	154255619	T	C	DE	0.408613	0.310458	22.5	0.0981559	0.0576765	0.0898865	ENSG00000114790	0.505816	0.341804	no	ARHGEF26
UTR3	SSR3	chr3	156540416	156540416	T	C	DE	0.729508	0.534535	192	0.194973	1.27e-26	1.01e-24	ENSG00000114850	0.0121406	0.995924	no	SSR3
UTR3	SSR3	chr3	156540494	156540494	T	C	DE	0.749195	0.604408	149.5	0.144787	2.19e-15	6.62e-14	ENSG00000114850	0.0121406	0.995924	no	SSR3
UTR3	SSR3	chr3	156540497	156540497	T	C	DE	0.330335	0.138833	151	0.191502	9.71e-26	7.3e-24	ENSG00000114850	0.0121406	0.995924	no	SSR3
UTR3	SSR3	chr3	156540519	156540519	T	C	DE	0.215096	0.0689655	121	0.14613	4.63e-09	5.22e-08	ENSG00000114850	0.0121406	0.995924	no	SSR3
UTR3	SSR3	chr3	156540530	156540530	T	C	DE	0.506	0.334536	116.5	0.171464	3.87e-11	6.26e-10	ENSG00000114850	0.0121406	0.995924	no	SSR3
UTR3	SSR3	chr3	156541499	156541499	T	C	DE	0.562171	0.334812	348	0.227359	1.35e-35	1.86e-33	ENSG00000114850	0.0121406	0.995924	no	SSR3
UTR3	SSR3	chr3	156541506	156541506	T	C	DE	0.508779	0.274605	342.5	0.234174	1.17e-37	1.76e-35	ENSG00000114850	0.0121406	0.995924	no	SSR3
UTR3	SSR3	chr3	156541528	156541528	T	C	DE	0.114077	0	306.5	0.114077	4.15e-10	5.62e-09	ENSG00000114850	0.0121406	0.995924	no	SSR3
UTR3	SSR3	chr3	156541552	156541552	T	C	DE	0.428695	0.304684	252.5	0.124011	1.1e-11	1.93e-10	ENSG00000114850	0.0121406	0.995924	no	SSR3
UTR3	SSR3	chr3	156541574	156541574	T	C	DE	0.635057	0.566728	236	0.0683299	0.000182139	0.000730485	ENSG00000114850	0.0121406	0.995924	no	SSR3
UTR3	SSR3	chr3	156541578	156541578	T	C	DE	0.315963	0.243177	242	0.0727861	6.7e-05	0.000305472	ENSG00000114850	0.0121406	0.995924	no	SSR3
UTR3	SSR3	chr3	156541617	156541617	T	C	DE	0.727791	0.786112	233	-0.0583201	0.0014016	0.00425245	ENSG00000114850	0.0121406	0.995924	no	SSR3
UTR3	UBXN7	chr3	196353729	196353729	T	C	DE	0.278485	0.157239	83	0.121246	0.00020917	0.000826219	ENSG00000163960	-0.0367089	0.990793	no	UBXN7
UTR3	UBXN7	chr3	196353753	196353753	T	C	DE	0.176915	0.0294118	76.5	0.147503	1.38e-05	7.5e-05	ENSG00000163960	-0.0367089	0.990793	no	UBXN7
exonic	NOP14	chr4	2938299	2938299	T	C	DE	0.206039	0	138.5	0.206039	1.67e-23	1.08e-21	ENSG00000087269	0.238183	0.733309	no	NOP14
UTR3	LRPAP1	chr4	3512107	3512107	T	C	DE	0.591667	0.228571	19.5	0.363095	1.28e-10	1.91e-09	ENSG00000163956	-0.0468464	0.973659	no	LRPAP1
UTR3	DCAF16	chr4	17801160	17801160	T	C	DE	0.156946	0	94	0.156946	2.88e-07	2.32e-06	ENSG00000163257	-0.317316	0.431348	no	DCAF16
UTR3	DCAF16	chr4	17801196	17801196	T	C	DE	0.144092	0.0743802	81	0.0697118	0.0350874	0.0608411	ENSG00000163257	-0.317316	0.431348	no	DCAF16
UTR3	DCAF16	chr4	17801201	17801201	T	C	DE	0	0.127049	77.5	-0.127049	0.000166342	0.000676298	ENSG00000163257	-0.317316	0.431348	no	DCAF16
UTR3	DCAF16	chr4	17801225	17801225	T	C	DE	0.153636	0.237727	59.5	-0.0840903	0.0238727	0.0446423	ENSG00000163257	-0.317316	0.431348	no	DCAF16
UTR3	DCAF16	chr4	17801266	17801266	T	C	DE	0.457912	0.328705	41	0.129208	0.00200386	0.00577787	ENSG00000163257	-0.317316	0.431348	no	DCAF16
UTR3	DCAF16	chr4	17801267	17801267	T	C	DE	0.163462	0	39	0.163462	0.00011997	0.000508658	ENSG00000163257	-0.317316	0.431348	no	DCAF16
UTR3	DCAF16	chr4	17801307	17801307	T	C	DE	0.260064	0.143831	38.5	0.116233	0.00645994	0.0153679	ENSG00000163257	-0.317316	0.431348	no	DCAF16
UTR3	DCAF16	chr4	17801317	17801317	T	C	DE	0.180312	0	42	0.180312	1.39e-05	7.57e-05	ENSG00000163257	-0.317316	0.431348	no	DCAF16
UTR3	DCAF16	chr4	17801356	17801356	T	C	DE	0.17177	0.36	64	-0.18823	2.19e-07	1.81e-06	ENSG00000163257	-0.317316	0.431348	no	DCAF16
UTR3	DCAF16	chr4	17801396	17801396	T	C	DE	0.638937	0.54991	80.5	0.0890269	0.0072844	0.0169781	ENSG00000163257	-0.317316	0.431348	no	DCAF16
UTR3	DCAF16	chr4	17801914	17801914	T	C	DE	0.964042	0.867851	109	0.0961916	0.000481633	0.00171152	ENSG00000163257	-0.317316	0.431348	no	DCAF16
UTR3	DCAF16	chr4	17801930	17801930	T	C	DE	0.141605	0.0471698	83.5	0.0944355	0.00377678	0.00981364	ENSG00000163257	-0.317316	0.431348	no	DCAF16
UTR3	DCAF16	chr4	17801936	17801936	T	C	DE	0.922527	0.809244	80.5	0.113284	0.00063844	0.00217746	ENSG00000163257	-0.317316	0.431348	no	DCAF16
UTR3	DCAF16	chr4	17801939	17801939	T	C	DE	0.397902	0.29277	83	0.105132	0.00130483	0.00400254	ENSG00000163257	-0.317316	0.431348	no	DCAF16
UTR3	DCAF16	chr4	17801981	17801981	T	C	DE	0.253851	0.0505618	69.5	0.203289	8.13e-09	8.84e-08	ENSG00000163257	-0.317316	0.431348	no	DCAF16
UTR3	DCAF16	chr4	17802058	17802058	T	C	DE	0.237557	0.0844156	60	0.153141	3.7e-05	0.00018074	ENSG00000163257	-0.317316	0.431348	no	DCAF16
UTR3	DCAF16	chr4	17803117	17803117	T	C	DE	0.225965	0.0929501	162.5	0.133015	3.2e-13	7.15e-12	ENSG00000163257	-0.317316	0.431348	no	DCAF16
UTR3	DCAF16	chr4	17803229	17803229	T	C	DE	0.154655	0.06	132	0.0946547	2.21e-05	0.000114446	ENSG00000163257	-0.317316	0.431348	no	DCAF16
UTR3	YTHDC1	chr4	68313202	68313202	T	C	DE	0.547619	0.923077	6.5	-0.375458	0.000607428	0.00207944	ENSG00000083896	0.0604052	0.97079	no	YTHDC1
UTR3	YTHDC1	chr4	68313236	68313236	T	C	DE	0.5	0.142857	7	0.357143	0.000665584	0.00225219	ENSG00000083896	0.0604052	0.97079	no	YTHDC1
UTR3	COX18	chr4	73056903	73056903	T	C	DE	0.236413	0.047619	27.5	0.188794	5.14e-05	0.00024212	ENSG00000163626	0.035276	0.98898	no	COX18
UTR3	COX18	chr4	73057026	73057026	T	C	DE	0.115873	0.21958	47	-0.103707	0.00963921	0.0214255	ENSG00000163626	0.035276	0.98898	no	COX18
UTR3	COX18	chr4	73057261	73057261	T	C	DE	0.553609	0.392773	49	0.160835	4.78e-05	0.00022701	ENSG00000163626	0.035276	0.98898	no	COX18
UTR3	COX18	chr4	73057264	73057264	T	C	DE	0.432128	0.225329	48.5	0.206799	1.87e-07	1.57e-06	ENSG00000163626	0.035276	0.98898	no	COX18
UTR3	COX18	chr4	73057326	73057326	T	C	DE	0.165812	0.0649225	42	0.100889	0.0150518	0.0308829	ENSG00000163626	0.035276	0.98898	no	COX18
UTR3	COX18	chr4	73057697	73057697	T	C	DE	0.11329	0	52.5	0.11329	0.00343791	0.00908252	ENSG00000163626	0.035276	0.98898	no	COX18
UTR3	COX18	chr4	73057732	73057732	T	C	DE	0.409091	0.214535	55	0.194556	3.44e-07	2.73e-06	ENSG00000163626	0.035276	0.98898	no	COX18
UTR3	COX18	chr4	73057824	73057824	T	C	DE	0.156794	0.0428571	41.5	0.113937	0.00623637	0.014911	ENSG00000163626	0.035276	0.98898	no	COX18
UTR3	COX18	chr4	73057850	73057850	T	C	DE	0.247765	0.0862069	28	0.161558	0.0004844	0.00172052	ENSG00000163626	0.035276	0.98898	no	COX18
UTR3	COX18	chr4	73057875	73057875	T	C	DE	0.1825	0.0704545	24.5	0.112045	0.0229177	0.0432283	ENSG00000163626	0.035276	0.98898	no	COX18
UTR3	COX18	chr4	73057944	73057944	T	C	DE	0.243056	0	17	0.243056	6.27e-05	0.000288925	ENSG00000163626	0.035276	0.98898	no	COX18
UTR3	COX18	chr4	73057945	73057945	T	C	DE	0.243056	0	17	0.243056	6.27e-05	0.000288925	ENSG00000163626	0.035276	0.98898	no	COX18
UTR3	PPM1K	chr4	88258443	88258443	T	C	DE	0.213287	0	12	0.213287	0.00366037	0.00955753	ENSG00000163644	0.205519	0.837768	no	PPM1K
UTR3	PPM1K	chr4	88258900	88258900	T	C	DE	0.15625	0	14.5	0.15625	0.0196372	0.0382092	ENSG00000163644	0.205519	0.837768	no	PPM1K
UTR3	PPM1K	chr4	88260117	88260117	T	C	DE	0.188034	0	11	0.188034	0.0145394	0.0300082	ENSG00000163644	0.205519	0.837768	no	PPM1K
UTR3	LAMTOR3	chr4	99880590	99880590	T	C	DE	0.465278	0.25	8.5	0.215278	0.0200185	0.0388137	ENSG00000109270	-0.0581752	0.982457	no	LAMTOR3
UTR3	ZNF827	chr4	145760031	145760031	T	C	DE	0.107143	0	18.5	0.107143	0.0651153	0.0984804	ENSG00000151612	-0.0748136	0.965993	no	ZNF827
UTR3	TMEM192	chr4	165076867	165076867	T	C	DE	0.262014	0	21	0.262014	1.19e-06	8.41e-06	ENSG00000170088	0.172178	0.885963	no	TMEM192
UTR3	TMEM192	chr4	165076887	165076887	T	C	DE	0.0555556	0.17094	16.5	-0.115385	0.0617072	0.0945637	ENSG00000170088	0.172178	0.885963	no	TMEM192
UTR3	TMEM192	chr4	165077019	165077019	T	C	DE	0.229437	0	16	0.229437	0.000263812	0.00101165	ENSG00000170088	0.172178	0.885963	no	TMEM192
UTR3	TMEM192	chr4	165077490	165077490	T	C	DE	0.241279	0.0326087	37.5	0.20867	1.25e-06	8.81e-06	ENSG00000170088	0.172178	0.885963	no	TMEM192
UTR3	TMEM192	chr4	165077562	165077562	T	C	DE	0.142857	0	35	0.142857	0.00112769	0.00353776	ENSG00000170088	0.172178	0.885963	no	TMEM192
UTR3	TMEM192	chr4	165077650	165077650	T	C	DE	0.165158	0.296429	21.5	-0.13127	0.0135346	0.0283042	ENSG00000170088	0.172178	0.885963	no	TMEM192
UTR3	SH3BP2	chr4	2839825	2839825	A	G	DE	0.12	0	17	0.12	0.0481514	0.0781398	ENSG00000087266	-0.389129	0.835713	no	SH3BP2
UTR3	SH3BP2	chr4	2839840	2839840	A	G	DE	0.183333	0	15.5	0.183333	0.00425124	0.0108505	ENSG00000087266	-0.389129	0.835713	no	SH3BP2
UTR3	FAM184B	chr4	17632277	17632277	A	G	DE	0.169935	0	13	0.169935	0.0168951	0.0338859	ENSG00000047662	0.503493	0.906697	no	FAM184B
UTR3	PAICS	chr4	56459960	56459960	A	G	DE	0.21759	0	324.5	0.21759	9.55e-33	1.1e-30	ENSG00000128050	-0.11643	0.897399	no	PAICS
UTR3	PAICS	chr4	56460125	56460125	A	G	DE	0.193677	0.0529158	468.5	0.140761	1.26e-14	3.45e-13	ENSG00000128050	-0.11643	0.897399	no	PAICS
UTR3	PAICS	chr4	56460921	56460921	A	G	DE	0.722671	0.389341	545.5	0.33333	1.81e-74	5.68e-72	ENSG00000128050	-0.11643	0.897399	no	PAICS
UTR3	GSTCD	chr4	105846789	105846789	A	G	DE	0.171429	0.0566483	33.5	0.11478	0.00947376	0.0211519	ENSG00000138780	0.120682	0.959351	no	GSTCD
UTR3	NOCT	chr4	139045723	139045723	A	G	DE	0.267727	0.0694444	59.5	0.198283	9.98e-08	8.83e-07	ENSG00000151014	0.488027	0.842973	no	NOCT
UTR3	RPS3A	chr4	151103269	151103269	A	G	DE	0.183712	0	34	0.183712	3.13e-05	0.000155485	ENSG00000145425	-0.239002	0.673791	no	RPS3A
UTR3	SPCS3	chr4	176331176	176331176	A	G	DE	0.106524	0	82	0.106524	0.0012007	0.00372212	ENSG00000129128	-0.0851394	0.952936	no	SPCS3
exonic	FRG1	chr4	189952224	189952224	A	G	DE	0.107781	0.047619	99	0.0601621	0.042102	0.0704663	ENSG00000109536	0.0352323	0.98898	no	FRG1
UTR3	RAD1	chr5	34906057	34906057	T	C	DE	0.299145	0.1	11	0.199145	0.00965206	0.0214475	ENSG00000113456	-0.0237509	0.991262	no	RAD1
UTR3	RAD1	chr5	34906134	34906134	T	C	DE	0.166667	0	14.5	0.166667	0.0128191	0.0270944	ENSG00000113456	-0.0237509	0.991262	no	RAD1
UTR3	RAD1	chr5	34906382	34906382	T	C	DE	0.570707	0	10	0.570707	4.56e-12	8.44e-11	ENSG00000113456	-0.0237509	0.991262	no	RAD1
UTR3	RAD1	chr5	34906442	34906442	T	C	DE	0.171429	0	12	0.171429	0.0195059	0.0380144	ENSG00000113456	-0.0237509	0.991262	no	RAD1
UTR3	RAD1	chr5	34906553	34906553	T	C	DE	0.291667	0.125	17.5	0.166667	0.00530886	0.013021	ENSG00000113456	-0.0237509	0.991262	no	RAD1
UTR3	RAD1	chr5	34906556	34906556	T	C	DE	0.15	0.265152	18.5	-0.115152	0.0474418	0.0772482	ENSG00000113456	-0.0237509	0.991262	no	RAD1
UTR3	RAD1	chr5	34906557	34906557	T	C	DE	0.075	0.181818	19	-0.106818	0.0622147	0.0950958	ENSG00000113456	-0.0237509	0.991262	no	RAD1
UTR3	RAD1	chr5	34906632	34906632	T	C	DE	0.403509	0.166667	17	0.236842	9.62e-05	0.000419741	ENSG00000113456	-0.0237509	0.991262	no	RAD1
UTR3	RAD1	chr5	34906633	34906633	T	C	DE	0.251645	0.1	17.5	0.151645	0.0111995	0.024311	ENSG00000113456	-0.0237509	0.991262	no	RAD1
UTR3	CCDC152	chr5	42801795	42801795	T	C	DE	0.148551	0	23.5	0.148551	0.00321085	0.00858705	ENSG00000198865	-0.5093	0.586611	no	CCDC152
UTR3	SGTB	chr5	65668353	65668353	T	C	DE	0.263158	0	38	0.263158	8.26e-10	1.06e-08	ENSG00000197860	0.170897	0.789757	no	SGTB
UTR3	SGTB	chr5	65668392	65668392	T	C	DE	0.239316	0.0405405	37.5	0.198776	3.88e-06	2.44e-05	ENSG00000197860	0.170897	0.789757	no	SGTB
UTR3	SGTB	chr5	65668485	65668485	T	C	DE	0.33498	0.148551	22.5	0.18643	0.000311923	0.0011738	ENSG00000197860	0.170897	0.789757	no	SGTB
UTR3	SGTB	chr5	65668575	65668575	T	C	DE	0.168696	0	24	0.168696	0.000708056	0.00238087	ENSG00000197860	0.170897	0.789757	no	SGTB
UTR3	SGTB	chr5	65668796	65668796	T	C	DE	0.238095	0.0526316	27.5	0.185464	6.96e-05	0.00031593	ENSG00000197860	0.170897	0.789757	no	SGTB
UTR3	SGTB	chr5	65668799	65668799	T	C	DE	0.37037	0.190909	27	0.179461	0.000133455	0.000558087	ENSG00000197860	0.170897	0.789757	no	SGTB
UTR3	SGTB	chr5	65668875	65668875	T	C	DE	0.45163	0.368214	43	0.0834164	0.0428548	0.0714486	ENSG00000197860	0.170897	0.789757	no	SGTB
UTR3	SGTB	chr5	65668891	65668891	T	C	DE	0.759809	0.640476	43.5	0.119333	0.0036416	0.00952438	ENSG00000197860	0.170897	0.789757	no	SGTB
UTR3	CCDC125	chr5	69281278	69281278	T	C	DE	0.332895	0	19.5	0.332895	3.74e-09	4.28e-08	ENSG00000183323	0.153866	0.936181	no	CCDC125
UTR3	CCDC125	chr5	69281964	69281964	T	C	DE	0.757692	0.253968	11.5	0.503724	1.79e-11	3.02e-10	ENSG00000183323	0.153866	0.936181	no	CCDC125
UTR3	CCDC125	chr5	69281996	69281996	T	C	DE	0.208333	0	9	0.208333	0.0190899	0.0373995	ENSG00000183323	0.153866	0.936181	no	CCDC125
UTR3	CCDC125	chr5	69282096	69282096	T	C	DE	0.216667	0	8	0.216667	0.0247276	0.0459557	ENSG00000183323	0.153866	0.936181	no	CCDC125
UTR3	CCDC125	chr5	69282414	69282414	T	C	DE	0.59697	0.298246	13	0.298724	2.67e-05	0.000135296	ENSG00000183323	0.153866	0.936181	no	CCDC125
UTR3	CCDC125	chr5	69282449	69282449	T	C	DE	0.336806	0.214286	17	0.12252	0.0436408	0.0722597	ENSG00000183323	0.153866	0.936181	no	CCDC125
UTR3	CCDC125	chr5	69282450	69282450	T	C	DE	0.366776	0.13961	17.5	0.227166	0.000144941	0.000599365	ENSG00000183323	0.153866	0.936181	no	CCDC125
UTR3	CCDC125	chr5	69282479	69282479	T	C	DE	0.235185	0.104167	23.5	0.131019	0.00934931	0.0209433	ENSG00000183323	0.153866	0.936181	no	CCDC125
exonic	BHMT	chr5	79127930	79127930	T	C	DE	0.136364	0	13	0.136364	0.0552337	0.086906	ENSG00000145692	-1.03958	0.0224335	down	BHMT
UTR3	DHFR	chr5	80627510	80627510	T	C	DE	0.184659	0	133	0.184659	5.71e-17	2.09e-15	ENSG00000228716	-0.300169	0.733995	no	DHFR
UTR3	DHFR	chr5	80627604	80627604	T	C	DE	0.142794	0	127	0.142794	1.3e-09	1.62e-08	ENSG00000228716	-0.300169	0.733995	no	DHFR
UTR3	DHFR	chr5	80627611	80627611	T	C	DE	0.593893	0.440647	110.5	0.153246	1.85e-08	1.89e-07	ENSG00000228716	-0.300169	0.733995	no	DHFR
UTR3	DHFR	chr5	80628007	80628007	T	C	DE	0.394669	0.191535	86.5	0.203134	2.28e-10	3.24e-09	ENSG00000228716	-0.300169	0.733995	no	DHFR
UTR3	DHFR	chr5	80628024	80628024	T	C	DE	0.161535	0.0968421	95	0.0646929	0.0332798	0.0584173	ENSG00000228716	-0.300169	0.733995	no	DHFR
UTR3	DHFR	chr5	80628171	80628171	T	C	DE	0.176371	0.0603448	45	0.116026	0.00427369	0.0109022	ENSG00000228716	-0.300169	0.733995	no	DHFR
UTR3	ATG12	chr5	115829894	115829894	T	C	DE	0.277003	0.0961538	48.5	0.18085	5.17e-06	3.14e-05	ENSG00000145782	0.301243	0.51297	no	ATG12
UTR3	ATG12	chr5	115829935	115829935	T	C	DE	0.330941	0.0517241	45	0.279217	6.16e-12	1.11e-10	ENSG00000145782	0.301243	0.51297	no	ATG12
UTR3	DTWD2	chr5	118836371	118836371	T	C	DE	0.458333	0	9	0.458333	2.52e-07	2.06e-06	ENSG00000169570	0.315601	0.522492	no	DTWD2
UTR3	DTWD2	chr5	118837803	118837803	T	C	DE	0.454861	0	12.5	0.454861	2.96e-10	4.11e-09	ENSG00000169570	0.315601	0.522492	no	DTWD2
UTR3	DTWD2	chr5	118837836	118837836	T	C	DE	0.205882	0	13	0.205882	0.00379951	0.00986686	ENSG00000169570	0.315601	0.522492	no	DTWD2
UTR3	DTWD2	chr5	118839062	118839062	T	C	DE	0.15625	0	11.5	0.15625	0.0370506	0.0635526	ENSG00000169570	0.315601	0.522492	no	DTWD2
UTR3	DTWD2	chr5	118839470	118839470	T	C	DE	0.214286	0	9.5	0.214286	0.012267	0.0261542	ENSG00000169570	0.315601	0.522492	no	DTWD2
UTR3	DTWD2	chr5	118839471	118839471	T	C	DE	0.692308	0.392857	10	0.299451	0.000283219	0.00107612	ENSG00000169570	0.315601	0.522492	no	DTWD2
UTR3	DTWD2	chr5	118839515	118839515	T	C	DE	0.34375	0	12	0.34375	2.82e-06	1.82e-05	ENSG00000169570	0.315601	0.522492	no	DTWD2
UTR3	KIF3A	chr5	132693166	132693166	T	C	DE	0.166667	0.375	12	-0.208333	0.00453193	0.0114466	ENSG00000131437	0.168424	0.912745	no	KIF3A
UTR3	SLCO4C1	chr5	102234787	102234787	A	G	DE	0.519841	0.668155	48.5	-0.148313	0.000185607	0.000742695	ENSG00000173930	0.366944	0.913358	no	SLCO4C1
UTR3	SRFBP1	chr5	122027179	122027179	A	G	DE	0.301403	0.110016	46	0.191387	2.08e-06	1.39e-05	ENSG00000151304	0.223256	0.94217	no	SRFBP1
UTR3	SRFBP1	chr5	122027180	122027180	A	G	DE	0.260377	0.077381	46.5	0.182996	5.3e-06	3.21e-05	ENSG00000151304	0.223256	0.94217	no	SRFBP1
UTR3	SRFBP1	chr5	122027184	122027184	A	G	DE	0.177706	0	48.5	0.177706	7.51e-06	4.37e-05	ENSG00000151304	0.223256	0.94217	no	SRFBP1
UTR3	PHAX	chr5	126625355	126625355	A	G	DE	0.351303	0.184282	47.5	0.167021	2.88e-05	0.0001446	ENSG00000164902	0.454066	0.499689	no	PHAX
UTR3	PHAX	chr5	126625474	126625474	A	G	DE	0.378249	0.242021	59.5	0.136227	0.000252329	0.000972376	ENSG00000164902	0.454066	0.499689	no	PHAX
UTR3	PHAX	chr5	126625476	126625476	A	G	DE	0.343437	0.156504	60	0.186933	4.76e-07	3.66e-06	ENSG00000164902	0.454066	0.499689	no	PHAX
UTR3	PHAX	chr5	126625755	126625755	A	G	DE	0.241667	0.0625	17.5	0.179167	0.00272879	0.00750104	ENSG00000164902	0.454066	0.499689	no	PHAX
UTR3	PHAX	chr5	126625763	126625763	A	G	DE	0.138889	0	19.5	0.138889	0.0139091	0.0289413	ENSG00000164902	0.454066	0.499689	no	PHAX
UTR3	PHAX	chr5	126625795	126625795	A	G	DE	0.111991	0	30	0.111991	0.0134075	0.0280732	ENSG00000164902	0.454066	0.499689	no	PHAX
UTR3	PHAX	chr5	126625802	126625802	A	G	DE	0.284664	0.108696	31	0.175968	8.96e-05	0.000394146	ENSG00000164902	0.454066	0.499689	no	PHAX
UTR3	PHAX	chr5	126625840	126625840	A	G	DE	0.136402	0	34.5	0.136402	0.00193313	0.00560412	ENSG00000164902	0.454066	0.499689	no	PHAX
UTR3	PHAX	chr5	126626483	126626483	A	G	DE	0.176592	0	35	0.176592	5.68e-05	0.000264681	ENSG00000164902	0.454066	0.499689	no	PHAX
UTR3	LYRM7	chr5	131201061	131201061	A	G	DE	0.366029	0.0769231	15	0.289106	1.01e-05	5.69e-05	ENSG00000186687	-0.178969	0.880329	no	LYRM7
UTR3	LYRM7	chr5	131201062	131201062	A	G	DE	0.23445	0	15	0.23445	0.000343447	0.00127559	ENSG00000186687	-0.178969	0.880329	no	LYRM7
UTR3	LYRM7	chr5	131201175	131201175	A	G	DE	0.154762	0	13	0.154762	0.0295791	0.0530193	ENSG00000186687	-0.178969	0.880329	no	LYRM7
UTR3	LYRM7	chr5	131201462	131201462	A	G	DE	0.268382	0	20.5	0.268382	9.52e-07	6.89e-06	ENSG00000186687	-0.178969	0.880329	no	LYRM7
UTR3	LYRM7	chr5	131201488	131201488	A	G	DE	0.283333	0.0454545	19.5	0.237879	2.52e-05	0.000128484	ENSG00000186687	-0.178969	0.880329	no	LYRM7
UTR3	LYRM7	chr5	131201599	131201599	A	G	DE	0.699095	0.87753	15	-0.178435	0.00643489	0.0153223	ENSG00000186687	-0.178969	0.880329	no	LYRM7
UTR3	LYRM7	chr5	131201694	131201694	A	G	DE	0.204167	0.0512821	19.5	0.152885	0.00678011	0.0160123	ENSG00000186687	-0.178969	0.880329	no	LYRM7
UTR3	LYRM7	chr5	131201963	131201963	A	G	DE	0.1875	0.430208	15.5	-0.242708	0.000153843	0.000631671	ENSG00000186687	-0.178969	0.880329	no	LYRM7
UTR3	LYRM7	chr5	131201973	131201973	A	G	DE	0.9375	0.71875	15	0.21875	0.000836662	0.00273823	ENSG00000186687	-0.178969	0.880329	no	LYRM7
UTR3	LYRM7	chr5	131202239	131202239	A	G	DE	0.227273	0	12.5	0.227273	0.00164229	0.00487689	ENSG00000186687	-0.178969	0.880329	no	LYRM7
UTR3	LYRM7	chr5	131202275	131202275	A	G	DE	0.368421	0	19	0.368421	1.26e-10	1.89e-09	ENSG00000186687	-0.178969	0.880329	no	LYRM7
UTR3	LYRM7	chr5	131202373	131202373	A	G	DE	0.208729	0.125	32.5	0.0837287	0.0598317	0.0924836	ENSG00000186687	-0.178969	0.880329	no	LYRM7
UTR3	LYRM7	chr5	131202374	131202374	A	G	DE	0.825558	0.441645	31.5	0.383913	9.82e-18	3.89e-16	ENSG00000186687	-0.178969	0.880329	no	LYRM7
UTR3	LYRM7	chr5	131202379	131202379	A	G	DE	0.534118	0.107143	29.5	0.426975	6.41e-21	3.29e-19	ENSG00000186687	-0.178969	0.880329	no	LYRM7
UTR3	LYRM7	chr5	131202383	131202383	A	G	DE	0.405714	0.161558	30	0.244156	7.01e-08	6.37e-07	ENSG00000186687	-0.178969	0.880329	no	LYRM7
UTR3	LYRM7	chr5	131202387	131202387	A	G	DE	0.365385	0.0344828	31	0.330902	1.76e-13	4.08e-12	ENSG00000186687	-0.178969	0.880329	no	LYRM7
UTR3	LYRM7	chr5	131202409	131202409	A	G	DE	0.281926	0.0740741	30.5	0.207852	4.05e-06	2.53e-05	ENSG00000186687	-0.178969	0.880329	no	LYRM7
UTR3	LYRM7	chr5	131202443	131202443	A	G	DE	0.441964	0.0666667	30	0.375298	1.17e-16	4.13e-15	ENSG00000186687	-0.178969	0.880329	no	LYRM7
UTR3	LYRM7	chr5	131202444	131202444	A	G	DE	0.752315	0.217931	29.5	0.534384	7.62e-32	8.21e-30	ENSG00000186687	-0.178969	0.880329	no	LYRM7
UTR3	LYRM7	chr5	131202581	131202581	A	G	DE	0.178125	0	21	0.178125	0.000958887	0.00307454	ENSG00000186687	-0.178969	0.880329	no	LYRM7
UTR3	LYRM7	chr5	131202612	131202612	A	G	DE	0.304598	0.114286	17.5	0.190312	0.00145676	0.00440217	ENSG00000186687	-0.178969	0.880329	no	LYRM7
UTR3	LYRM7	chr5	131202615	131202615	A	G	DE	0.206019	0	17.5	0.206019	0.000569225	0.00197133	ENSG00000186687	-0.178969	0.880329	no	LYRM7
UTR3	LYRM7	chr5	131202616	131202616	A	G	DE	0.306878	0.151923	17	0.154955	0.0107219	0.0234825	ENSG00000186687	-0.178969	0.880329	no	LYRM7
UTR3	LYRM7	chr5	131202637	131202637	A	G	DE	0.261905	0.0625	14	0.199405	0.00363884	0.0095183	ENSG00000186687	-0.178969	0.880329	no	LYRM7
UTR3	TXNDC15	chr5	134900417	134900417	A	G	DE	0.350733	0.0612245	33.5	0.289508	5.99e-11	9.38e-10	ENSG00000113621	0.0995474	0.942423	no	TXNDC15
UTR3	TXNDC15	chr5	134900418	134900418	A	G	DE	0.19185	0	33.5	0.19185	1.45e-05	7.84e-05	ENSG00000113621	0.0995474	0.942423	no	TXNDC15
UTR3	TXNDC15	chr5	134900439	134900439	A	G	DE	0.152299	0	29.5	0.152299	0.000817235	0.00268506	ENSG00000113621	0.0995474	0.942423	no	TXNDC15
UTR3	TXNDC15	chr5	134900509	134900509	A	G	DE	0.125	0.243083	27.5	-0.118083	0.0113217	0.0245487	ENSG00000113621	0.0995474	0.942423	no	TXNDC15
UTR3	TXNDC15	chr5	134900512	134900512	A	G	DE	0.197895	0.436253	22	-0.238358	5.43e-06	3.28e-05	ENSG00000113621	0.0995474	0.942423	no	TXNDC15
UTR3	TXNDC15	chr5	134900513	134900513	A	G	DE	0.13	0.267184	22.5	-0.137184	0.00798088	0.0183142	ENSG00000113621	0.0995474	0.942423	no	TXNDC15
UTR3	TXNDC15	chr5	134900555	134900555	A	G	DE	0.272917	0.0535347	31	0.219382	1.04e-06	7.47e-06	ENSG00000113621	0.0995474	0.942423	no	TXNDC15
UTR3	TXNDC15	chr5	134900591	134900591	A	G	DE	0.218056	0.0909091	38	0.127146	0.00301194	0.00813234	ENSG00000113621	0.0995474	0.942423	no	TXNDC15
UTR3	TXNDC15	chr5	134900819	134900819	A	G	DE	0.722222	0.101667	15	0.620556	2.64e-21	1.4e-19	ENSG00000113621	0.0995474	0.942423	no	TXNDC15
UTR3	TXNDC15	chr5	134900888	134900888	A	G	DE	0.279221	0	25	0.279221	1e-08	1.08e-07	ENSG00000113621	0.0995474	0.942423	no	TXNDC15
UTR3	TXNDC15	chr5	134900927	134900927	A	G	DE	0.0178571	0.222222	30	-0.204365	6.41e-06	3.8e-05	ENSG00000113621	0.0995474	0.942423	no	TXNDC15
UTR3	TXNDC15	chr5	134900968	134900968	A	G	DE	0.401961	0.3125	33.5	0.0894608	0.0431607	0.0718503	ENSG00000113621	0.0995474	0.942423	no	TXNDC15
UTR3	TXNDC15	chr5	134900971	134900971	A	G	DE	0.106061	0.278409	33	-0.172348	0.000102322	0.000442723	ENSG00000113621	0.0995474	0.942423	no	TXNDC15
UTR3	TXNDC15	chr5	134901040	134901040	A	G	DE	0.531705	0.137931	31.5	0.393774	1.41e-18	6.07e-17	ENSG00000113621	0.0995474	0.942423	no	TXNDC15
UTR3	TXNDC15	chr5	134901050	134901050	A	G	DE	0.285088	0.133681	34	0.151407	0.00059968	0.00205967	ENSG00000113621	0.0995474	0.942423	no	TXNDC15
UTR3	TXNDC15	chr5	134901062	134901062	A	G	DE	0.534188	0.190948	33	0.34324	1.02e-14	2.84e-13	ENSG00000113621	0.0995474	0.942423	no	TXNDC15
UTR3	PCBD2	chr5	134961451	134961451	A	G	DE	0.108696	0	27.5	0.108696	0.0197389	0.0383664	ENSG00000132570	0.146605	0.923798	no	PCBD2
UTR3	PCBD2	chr5	134961862	134961862	A	G	DE	0.12549	0	16	0.12549	0.0459862	0.0754545	ENSG00000132570	0.146605	0.923798	no	PCBD2
UTR3	ARHGAP26	chr5	143225251	143225251	A	G	DE	0.449495	0	14.5	0.449495	1.92e-11	3.23e-10	ENSG00000145819	0.442045	0.308606	no	ARHGAP26
UTR3	ARHGAP26	chr5	143225252	143225252	A	G	DE	0.393939	0.0909091	14.5	0.30303	6.04e-06	3.6e-05	ENSG00000145819	0.442045	0.308606	no	ARHGAP26
UTR3	ARHGAP26	chr5	143225274	143225274	A	G	DE	0.192308	0	14	0.192308	0.00504122	0.012476	ENSG00000145819	0.442045	0.308606	no	ARHGAP26
UTR3	ARHGAP26	chr5	143225281	143225281	A	G	DE	0.75	0.166667	14	0.583333	1.79e-17	6.88e-16	ENSG00000145819	0.442045	0.308606	no	ARHGAP26
UTR3	ARHGAP26	chr5	143225288	143225288	A	G	DE	0.5625	0.136364	16	0.426136	1.23e-11	2.13e-10	ENSG00000145819	0.442045	0.308606	no	ARHGAP26
UTR3	ARHGAP26	chr5	143225305	143225305	A	G	DE	0.483516	0.142857	13.5	0.340659	1.14e-06	8.09e-06	ENSG00000145819	0.442045	0.308606	no	ARHGAP26
UTR3	ARHGAP26	chr5	143226265	143226265	A	G	DE	0.314286	0	8.5	0.314286	0.000684419	0.00231094	ENSG00000145819	0.442045	0.308606	no	ARHGAP26
UTR3	SLC26A2	chr5	149983829	149983829	A	G	DE	0.29386	0	18.5	0.29386	4.22e-07	3.3e-06	ENSG00000155850	-0.0522054	0.98898	no	SLC26A2
UTR3	SLC26A2	chr5	149983851	149983851	A	G	DE	0.214286	0	21	0.214286	7.11e-05	0.000321783	ENSG00000155850	-0.0522054	0.98898	no	SLC26A2
UTR3	SLC26A2	chr5	149984404	149984404	A	G	DE	0.191667	0	11.5	0.191667	0.0105321	0.0231291	ENSG00000155850	-0.0522054	0.98898	no	SLC26A2
UTR3	SLC26A2	chr5	149984405	149984405	A	G	DE	0.445833	0	11.5	0.445833	2.68e-09	3.14e-08	ENSG00000155850	-0.0522054	0.98898	no	SLC26A2
UTR3	SLC26A2	chr5	149984410	149984410	A	G	DE	0.166667	0	14	0.166667	0.0150793	0.0309017	ENSG00000155850	-0.0522054	0.98898	no	SLC26A2
UTR3	GM2A	chr5	151268183	151268183	A	G	DE	0.110712	0	165.5	0.110712	1.33e-09	1.64e-08	ENSG00000196743	-0.0413386	0.990994	no	GM2A
UTR3	LSM11	chr5	157756990	157756990	A	G	DE	0.145833	0	11	0.145833	0.0580633	0.0904057	ENSG00000155858	-0.242499	0.635997	no	LSM11
UTR3	LSM11	chr5	157757016	157757016	A	G	DE	0.455263	0	14.5	0.455263	1.06e-11	1.86e-10	ENSG00000155858	-0.242499	0.635997	no	LSM11
UTR3	LSM11	chr5	157757115	157757115	A	G	DE	0.188322	0	35	0.188322	1.76e-05	9.36e-05	ENSG00000155858	-0.242499	0.635997	no	LSM11
UTR3	LSM11	chr5	157758184	157758184	A	G	DE	0.367647	0.206307	34	0.16134	0.000255288	0.000983383	ENSG00000155858	-0.242499	0.635997	no	LSM11
UTR3	LSM11	chr5	157758208	157758208	A	G	DE	0.402709	0.235492	28.5	0.167217	0.000278535	0.00106052	ENSG00000155858	-0.242499	0.635997	no	LSM11
UTR3	LSM11	chr5	157758311	157758311	A	G	DE	0.928571	0.444444	7	0.484127	3.96e-06	2.48e-05	ENSG00000155858	-0.242499	0.635997	no	LSM11
UTR3	SSR1	chr6	7285697	7285697	A	G	DE	0	0.111111	22.5	-0.111111	0.03166	0.0560671	ENSG00000124783	0.0957278	0.94015	no	SSR1
UTR3	TMEM14B	chr6	10759328	10759328	A	G	DE	0.152632	0.0612245	31.5	0.0914071	0.0411617	0.0692092	ENSG00000137210	-0.0853839	0.956954	no	TMEM14B
UTR3	HFE	chr6	26095235	26095235	A	G	DE	0.201389	0.0588235	13	0.142565	0.0450466	0.0742123	ENSG00000010704	-0.322877	0.832303	no	HFE
UTR3	ZNF322	chr6	26636419	26636419	A	G	DE	0.0784314	0.150787	55.5	-0.0723553	0.0572877	0.0894139	ENSG00000181315	0.119048	0.92155	no	ZNF322
UTR5	TRIM26	chr6	30213340	30213340	A	G	DE	0.318452	0.44359	19	-0.125137	0.0289206	0.0520471	ENSG00000234127	0.209092	0.84571	no	TRIM26
UTR3	HLA-B	chr6	31353917	31353917	A	G	DE	0.826023	0.742021	176.5	0.0840015	4.21e-06	2.62e-05	ENSG00000234745	-1.01778	4.54e-05	down	HLA-B
exonic	HLA-B	chr6	31355111	31355111	A	G	DE	0.991803	0.5	59	0.491803	1.2e-39	1.93e-37	ENSG00000234745	-1.01778	4.54e-05	down	HLA-B
exonic	HLA-B	chr6	31356203	31356203	A	G	DE	0.172368	0.285985	68	-0.113616	0.00139197	0.00422849	ENSG00000234745	-1.01778	4.54e-05	down	HLA-B
exonic	MICB	chr6	31505769	31505769	A	G	DE	0.942218	0.85357	54	0.0886486	0.0209247	0.0402731	ENSG00000204516	-0.128524	0.949113	no	MICB
UTR3	MAPK13	chr6	36141036	36141036	A	G	DE	0.142057	0	39	0.142057	0.000830158	0.00271979	ENSG00000156711	-0.094507	0.963926	no	MAPK13
UTR3	MAPK13	chr6	36141405	36141405	A	G	DE	0.368357	0.0384615	20.5	0.329896	1.7e-09	2.05e-08	ENSG00000156711	-0.094507	0.963926	no	MAPK13
UTR3	MAPK13	chr6	36141419	36141419	A	G	DE	0.245215	0.104167	20.5	0.141049	0.00999965	0.0221147	ENSG00000156711	-0.094507	0.963926	no	MAPK13
UTR3	MAPK13	chr6	36141473	36141473	A	G	DE	0.220115	0.0714286	29.5	0.148686	0.00108501	0.00342097	ENSG00000156711	-0.094507	0.963926	no	MAPK13
UTR3	MAPK13	chr6	36141553	36141553	A	G	DE	0.318111	0.04	36	0.278111	1.75e-10	2.56e-09	ENSG00000156711	-0.094507	0.963926	no	MAPK13
UTR3	MAPK13	chr6	36141554	36141554	A	G	DE	0.575188	0.28	36.5	0.295188	1.05e-11	1.85e-10	ENSG00000156711	-0.094507	0.963926	no	MAPK13
UTR3	MAPK13	chr6	36144065	36144065	A	G	DE	0.287302	0	36.5	0.287302	3.66e-11	5.94e-10	ENSG00000156711	-0.094507	0.963926	no	MAPK13
UTR3	TAF8	chr6	42078844	42078844	A	G	DE	0.189891	0.0416667	54.5	0.148224	0.000107761	0.000464242	ENSG00000137413	0.00805375	0.997564	no	TAF8
UTR3	TAF8	chr6	42078850	42078850	A	G	DE	0.223388	0.0555556	52	0.167833	1.55e-05	8.35e-05	ENSG00000137413	0.00805375	0.997564	no	TAF8
UTR3	TAF8	chr6	42078893	42078893	A	G	DE	0.707143	0.440705	20.5	0.266438	1.14e-06	8.1e-06	ENSG00000137413	0.00805375	0.997564	no	TAF8
UTR3	TAF8	chr6	42079002	42079002	A	G	DE	0	0.1625	12	-0.1625	0.0268242	0.0489931	ENSG00000137413	0.00805375	0.997564	no	TAF8
UTR3	TAF8	chr6	42079037	42079037	A	G	DE	0.208556	0	14	0.208556	0.0023553	0.00662986	ENSG00000137413	0.00805375	0.997564	no	TAF8
UTR3	TAF8	chr6	42079043	42079043	A	G	DE	0.294444	0.0833333	14	0.211111	0.00207979	0.00596392	ENSG00000137413	0.00805375	0.997564	no	TAF8
UTR3	TAF8	chr6	42079067	42079067	A	G	DE	0.188235	0	13.5	0.188235	0.00717066	0.0167526	ENSG00000137413	0.00805375	0.997564	no	TAF8
UTR3	TAF8	chr6	42079616	42079616	A	G	DE	0.143728	0.046875	55.5	0.0968532	0.0109346	0.0238248	ENSG00000137413	0.00805375	0.997564	no	TAF8
UTR3	TAF8	chr6	42079637	42079637	A	G	DE	0.0941124	0.191297	48.5	-0.0971848	0.0143142	0.0296708	ENSG00000137413	0.00805375	0.997564	no	TAF8
UTR3	TAF8	chr6	42079688	42079688	A	G	DE	0.263222	0.118519	41	0.144703	0.000539783	0.00188401	ENSG00000137413	0.00805375	0.997564	no	TAF8
UTR3	POLH	chr6	43615158	43615158	A	G	DE	0.24359	0.0606061	23.5	0.182984	0.000283596	0.00107736	ENSG00000170734	-0.160761	0.926168	no	POLH
UTR3	POLH	chr6	43615435	43615435	A	G	DE	0.0588235	0.194146	19.5	-0.135323	0.0165547	0.0333127	ENSG00000170734	-0.160761	0.926168	no	POLH
UTR3	POLH	chr6	43615496	43615496	A	G	DE	0.210526	0.0909091	19	0.119617	0.0367798	0.0631571	ENSG00000170734	-0.160761	0.926168	no	POLH
UTR3	POLH	chr6	43615721	43615721	A	G	DE	0.75	0.349275	10	0.400725	1.19e-06	8.4e-06	ENSG00000170734	-0.160761	0.926168	no	POLH
UTR3	POLH	chr6	43615724	43615724	A	G	DE	0.175	0	9	0.175	0.0489797	0.079241	ENSG00000170734	-0.160761	0.926168	no	POLH
UTR3	POLH	chr6	43615728	43615728	A	G	DE	0.161111	0	9.5	0.161111	0.059712	0.0923507	ENSG00000170734	-0.160761	0.926168	no	POLH
UTR3	POLH	chr6	43615742	43615742	A	G	DE	0.625	0.217391	8	0.407609	2.39e-05	0.000122628	ENSG00000170734	-0.160761	0.926168	no	POLH
UTR3	POLH	chr6	43615946	43615946	A	G	DE	0.518182	0.257576	10.5	0.260606	0.00105238	0.00333197	ENSG00000170734	-0.160761	0.926168	no	POLH
UTR3	POLH	chr6	43616469	43616469	A	G	DE	0	0.112395	17.5	-0.112395	0.060119	0.0928692	ENSG00000170734	-0.160761	0.926168	no	POLH
UTR3	POLH	chr6	43617043	43617043	A	G	DE	0.176923	0.0294118	11.5	0.147511	0.0490008	0.0792659	ENSG00000170734	-0.160761	0.926168	no	POLH
UTR3	POLH	chr6	43617542	43617542	A	G	DE	0.146429	0.0232558	20.5	0.123173	0.0244877	0.0456291	ENSG00000170734	-0.160761	0.926168	no	POLH
UTR3	POLH	chr6	43617800	43617800	A	G	DE	0.270833	0.075	14	0.195833	0.00429283	0.0109409	ENSG00000170734	-0.160761	0.926168	no	POLH
UTR3	POLH	chr6	43618339	43618339	A	G	DE	0.357143	0.610294	7	-0.253151	0.0158482	0.032189	ENSG00000170734	-0.160761	0.926168	no	POLH
UTR3	POLH	chr6	43618711	43618711	A	G	DE	0.22291	0	18	0.22291	0.000154585	0.000634108	ENSG00000170734	-0.160761	0.926168	no	POLH
UTR3	POLH	chr6	43618731	43618731	A	G	DE	0.2	0.0625	15	0.1375	0.0357585	0.0618485	ENSG00000170734	-0.160761	0.926168	no	POLH
UTR3	POLH	chr6	43618760	43618760	A	G	DE	0.253247	0	12.5	0.253247	0.00045133	0.00161613	ENSG00000170734	-0.160761	0.926168	no	POLH
UTR3	POLH	chr6	43618797	43618797	A	G	DE	0.0555556	0.216667	19.5	-0.161111	0.00432895	0.0110138	ENSG00000170734	-0.160761	0.926168	no	POLH
UTR3	POLH	chr6	43618811	43618811	A	G	DE	0.263158	0.047619	19	0.215539	0.000168063	0.000682008	ENSG00000170734	-0.160761	0.926168	no	POLH
UTR3	FBXO9	chr6	53097932	53097932	A	G	DE	0.28125	0.111111	18.5	0.170139	0.00340117	0.00900691	ENSG00000112146	-0.093083	0.956478	no	FBXO9
UTR3	FBXO9	chr6	53097934	53097934	A	G	DE	0	0.231884	31	-0.231884	2.45e-07	2e-06	ENSG00000112146	-0.093083	0.956478	no	FBXO9
UTR3	TULP4	chr6	158509712	158509712	A	G	DE	0.677778	0.575658	49.5	0.10212	0.00960202	0.0213493	ENSG00000130338	-0.00173767	0.999337	no	TULP4
UTR3	MCUR1	chr6	13789155	13789155	T	C	DE	0.570755	0.21875	48.5	0.352005	7.23e-19	3.19e-17	ENSG00000050393	0.0833582	0.963413	no	MCUR1
UTR3	MCUR1	chr6	13789218	13789218	T	C	DE	0.405303	0.3125	43	0.092803	0.024259	0.0452798	ENSG00000050393	0.0833582	0.963413	no	MCUR1
UTR3	MCUR1	chr6	13789235	13789235	T	C	DE	0.180263	0	39	0.180263	2.22e-05	0.000114844	ENSG00000050393	0.0833582	0.963413	no	MCUR1
UTR3	MCUR1	chr6	13789277	13789277	T	C	DE	0.160606	0.030303	29	0.130303	0.0043917	0.0111489	ENSG00000050393	0.0833582	0.963413	no	MCUR1
UTR3	MCUR1	chr6	13789279	13789279	T	C	DE	0.215528	0.113542	29	0.101986	0.0257787	0.0475624	ENSG00000050393	0.0833582	0.963413	no	MCUR1
UTR3	MCUR1	chr6	13789289	13789289	T	C	DE	0.100272	0.442308	33.5	-0.342035	1.07e-14	2.96e-13	ENSG00000050393	0.0833582	0.963413	no	MCUR1
UTR3	MCUR1	chr6	13789318	13789318	T	C	DE	0.264286	0.0588235	31.5	0.205462	4.44e-06	2.75e-05	ENSG00000050393	0.0833582	0.963413	no	MCUR1
UTR3	MCUR1	chr6	13789319	13789319	T	C	DE	0.213235	0.0285714	31	0.184664	3.95e-05	0.000191117	ENSG00000050393	0.0833582	0.963413	no	MCUR1
UTR3	MCUR1	chr6	13790699	13790699	T	C	DE	0.128571	0	37.5	0.128571	0.00281899	0.00772347	ENSG00000050393	0.0833582	0.963413	no	MCUR1
UTR3	TRIM10	chr6	30152357	30152357	T	C	DE	0.30303	0.188034	26	0.114996	0.0161086	0.0326054	ENSG00000204613	-0.405497	0.868252	no	TRIM10
UTR3	TRIM10	chr6	30153481	30153481	T	C	DE	0.460784	0.277778	13	0.183007	0.0100894	0.0222839	ENSG00000204613	-0.405497	0.868252	no	TRIM10
exonic	TRIM15	chr6	30163726	30163726	T	C	DE	0.301636	0.246739	210.5	0.0548972	0.00263974	0.00729426	ENSG00000204610	-0.0819674	0.977717	no	TRIM15
exonic	HLA-C	chr6	31270081	31270081	T	C	DE	0.16711	0.0415335	351	0.125576	6.07e-12	1.1e-10	ENSG00000204525	-0.438919	0.312899	no	HLA-C
exonic	HLA-B	chr6	31355338	31355338	T	C	DE	0.589296	0.285047	101.5	0.30425	1.38e-25	1.02e-23	ENSG00000234745	-1.01778	4.54e-05	down	HLA-B
UTR5	MICA	chr6	31399930	31399930	T	C	DE	0.0921053	0.272657	30	-0.180552	6.7e-05	0.000305496	ENSG00000204520	0.357555	0.58715	no	MICA
UTR5	MICA	chr6	31400377	31400377	T	C	DE	0.318227	0.153061	32	0.165165	0.000214375	0.000843591	ENSG00000204520	0.357555	0.58715	no	MICA
UTR5	MICA	chr6	31400556	31400556	T	C	DE	0.14	0.307143	21	-0.167143	0.0019436	0.00562851	ENSG00000204520	0.357555	0.58715	no	MICA
exonic	MICA	chr6	31412417	31412417	T	C	DE	0.254762	0.201361	108.5	0.0534005	0.0535389	0.0846277	ENSG00000204520	0.357555	0.58715	no	MICA
UTR3	TAP2	chr6	32826899	32826899	T	C	DE	0.625	0.136364	12	0.488636	2.78e-11	4.58e-10	ENSG00000204267	0.248841	0.911985	no	TAP2
UTR3	TAP2	chr6	32828569	32828569	T	C	DE	0.528325	0.673016	21.5	-0.144691	0.00649186	0.0154161	ENSG00000204267	0.248841	0.911985	no	TAP2
exonic	TAP2	chr6	32829520	32829520	T	C	DE	0.324219	0.631095	143	-0.306876	0	0	ENSG00000204267	0.248841	0.911985	no	TAP2
UTR3	SLC17A5	chr6	73594290	73594290	T	C	DE	0.187093	0.016129	62	0.170964	3.22e-06	2.06e-05	ENSG00000119899	-0.00744153	0.997787	no	SLC17A5
UTR3	LYRM2	chr6	89634503	89634503	T	C	DE	0.321429	0.0694118	24.5	0.252017	3.11e-07	2.5e-06	ENSG00000083099	0.203496	0.868252	no	LYRM2
UTR3	LYRM2	chr6	89634852	89634852	T	C	DE	0.147561	0	30.5	0.147561	0.00106758	0.00337329	ENSG00000083099	0.203496	0.868252	no	LYRM2
UTR3	LYRM2	chr6	89634886	89634886	T	C	DE	0.284382	0	30.5	0.284382	2.86e-10	3.98e-09	ENSG00000083099	0.203496	0.868252	no	LYRM2
UTR3	ZBTB24	chr6	109463083	109463083	T	C	DE	0.367521	0	22	0.367521	2.36e-12	4.6e-11	ENSG00000112365	0.0968072	0.965993	no	ZBTB24
UTR3	ZBTB24	chr6	109463124	109463124	T	C	DE	0.502155	0	22.5	0.502155	2.71e-22	1.56e-20	ENSG00000112365	0.0968072	0.965993	no	ZBTB24
UTR3	ZBTB24	chr6	109463125	109463125	T	C	DE	0.309804	0	23.5	0.309804	7.97e-10	1.03e-08	ENSG00000112365	0.0968072	0.965993	no	ZBTB24
UTR3	ZBTB24	chr6	109463257	109463257	T	C	DE	0.184211	0	18.5	0.184211	0.00151818	0.00455889	ENSG00000112365	0.0968072	0.965993	no	ZBTB24
UTR3	ZBTB24	chr6	109464743	109464743	T	C	DE	0.315476	0.107143	13	0.208333	0.00340272	0.00900691	ENSG00000112365	0.0968072	0.965993	no	ZBTB24
UTR3	ZC3H12D	chr6	149449361	149449361	T	C	DE	0.166667	0	13	0.166667	0.0191273	0.0374361	ENSG00000178199	0.0147395	0.997646	no	ZC3H12D
UTR3	ZC3H12D	chr6	149449408	149449408	T	C	DE	0.535714	0.1	6.5	0.435714	6.94e-05	0.000315132	ENSG00000178199	0.0147395	0.997646	no	ZC3H12D
UTR3	NUP43	chr6	149724619	149724619	T	C	DE	0.23366	0.0802469	183	0.153413	4.36e-17	1.62e-15	ENSG00000120253	-0.180033	0.776888	no	NUP43
UTR3	NUP43	chr6	149724651	149724651	T	C	DE	0.603846	0.36593	133.5	0.237916	2.04e-27	1.74e-25	ENSG00000120253	-0.180033	0.776888	no	NUP43
UTR3	NUP43	chr6	149724652	149724652	T	C	DE	0.566815	0.367088	131	0.199727	8.55e-19	3.74e-17	ENSG00000120253	-0.180033	0.776888	no	NUP43
UTR3	NUP43	chr6	149724682	149724682	T	C	DE	0.229685	0.145782	101	0.0839035	0.00405973	0.0104291	ENSG00000120253	-0.180033	0.776888	no	NUP43
UTR3	NUP43	chr6	149724712	149724712	T	C	DE	0.369792	0.281285	63.5	0.0885062	0.0150939	0.030923	ENSG00000120253	-0.180033	0.776888	no	NUP43
UTR3	NUP43	chr6	149724721	149724721	T	C	DE	0.282023	0.117203	48	0.16482	3.46e-05	0.000170524	ENSG00000120253	-0.180033	0.776888	no	NUP43
UTR3	NUP43	chr6	149724722	149724722	T	C	DE	0.288265	0.0454545	48.5	0.242811	9.39e-10	1.19e-08	ENSG00000120253	-0.180033	0.776888	no	NUP43
UTR3	NUP43	chr6	149724724	149724724	T	C	DE	0.424819	0.19702	47	0.227799	1.3e-08	1.37e-07	ENSG00000120253	-0.180033	0.776888	no	NUP43
UTR3	NUP43	chr6	149724782	149724782	T	C	DE	0.213872	0.137612	86	0.0762602	0.0176224	0.0349867	ENSG00000120253	-0.180033	0.776888	no	NUP43
UTR3	NUP43	chr6	149725279	149725279	T	C	DE	0.17649	0	127.5	0.17649	4.81e-14	1.21e-12	ENSG00000120253	-0.180033	0.776888	no	NUP43
UTR3	NUP43	chr6	149725296	149725296	T	C	DE	0.490679	0.206595	115.5	0.284084	1.83e-27	1.56e-25	ENSG00000120253	-0.180033	0.776888	no	NUP43
UTR3	NUP43	chr6	149725359	149725359	T	C	DE	0.231143	0.12257	113	0.108573	4.79e-05	0.00022742	ENSG00000120253	-0.180033	0.776888	no	NUP43
UTR3	NUP43	chr6	149725409	149725409	T	C	DE	0.564747	0.47029	123	0.0944562	0.000113906	0.000486585	ENSG00000120253	-0.180033	0.776888	no	NUP43
UTR3	NUP43	chr6	149725423	149725423	T	C	DE	0.848485	0.760241	117	0.0882435	0.00063592	0.00216987	ENSG00000120253	-0.180033	0.776888	no	NUP43
UTR3	NUP43	chr6	149725426	149725426	T	C	DE	0.149971	0.0530303	119	0.096941	0.000134376	0.000561068	ENSG00000120253	-0.180033	0.776888	no	NUP43
UTR3	NUP43	chr6	149725465	149725465	T	C	DE	0.232805	0.0585106	82	0.174294	1.16e-07	1.01e-06	ENSG00000120253	-0.180033	0.776888	no	NUP43
UTR3	NUP43	chr6	149725467	149725467	T	C	DE	0.444462	0.180694	81	0.263768	1.54e-15	4.78e-14	ENSG00000120253	-0.180033	0.776888	no	NUP43
UTR3	NUP43	chr6	149725477	149725477	T	C	DE	0.2984	0.233157	86	0.0652432	0.0422983	0.0707143	ENSG00000120253	-0.180033	0.776888	no	NUP43
UTR3	NUP43	chr6	149725502	149725502	T	C	DE	0.14728	0.0825688	72.5	0.0647113	0.0621063	0.0949964	ENSG00000120253	-0.180033	0.776888	no	NUP43
UTR3	NUP43	chr6	149725537	149725537	T	C	DE	0.624524	0.398535	83	0.225989	4.82e-12	8.87e-11	ENSG00000120253	-0.180033	0.776888	no	NUP43
UTR3	NUP43	chr6	149725600	149725600	T	C	DE	0.743163	0.50911	107	0.234053	5.91e-17	2.16e-15	ENSG00000120253	-0.180033	0.776888	no	NUP43
UTR3	FOXK1	chr7	4768328	4768328	T	C	DE	0	0.142857	12	-0.142857	0.0516028	0.0821707	ENSG00000164916	-0.0698892	0.970274	no	FOXK1
UTR3	FBXL18	chr7	5476999	5476999	T	C	DE	0.352484	0.173077	25.5	0.179408	0.000200039	0.000795015	ENSG00000155034	0.109175	0.963464	no	FBXL18
UTR3	FBXL18	chr7	5477088	5477088	T	C	DE	0.247643	0.0344828	40	0.21316	4.26e-07	3.33e-06	ENSG00000155034	0.109175	0.963464	no	FBXL18
UTR3	FBXL18	chr7	5477146	5477146	T	C	DE	0.347222	0.1	37.5	0.247222	9.29e-09	1e-07	ENSG00000155034	0.109175	0.963464	no	FBXL18
UTR3	FBXL18	chr7	5477452	5477452	T	C	DE	0.393548	0.09375	23	0.299798	4.27e-09	4.84e-08	ENSG00000155034	0.109175	0.963464	no	FBXL18
UTR3	FBXL18	chr7	5477520	5477520	T	C	DE	0.33443	0	21.5	0.33443	3.15e-10	4.36e-09	ENSG00000155034	0.109175	0.963464	no	FBXL18
UTR3	FBXL18	chr7	5477590	5477590	T	C	DE	0.659091	0.464286	11.5	0.194805	0.00932953	0.0209257	ENSG00000155034	0.109175	0.963464	no	FBXL18
UTR3	FBXL18	chr7	5477607	5477607	T	C	DE	0.166667	0	9	0.166667	0.0607903	0.0933868	ENSG00000155034	0.109175	0.963464	no	FBXL18
UTR3	FBXL18	chr7	5477680	5477680	T	C	DE	0.326923	0.1	10.5	0.226923	0.00433495	0.0110277	ENSG00000155034	0.109175	0.963464	no	FBXL18
UTR3	CYCS	chr7	25120223	25120223	T	C	DE	0.496241	0.15	13	0.346241	1.13e-06	8.04e-06	ENSG00000172115	0.243603	0.881353	no	CYCS
UTR3	CYCS	chr7	25120313	25120313	T	C	DE	0.455882	0.190476	14.5	0.265406	7.4e-05	0.00033264	ENSG00000172115	0.243603	0.881353	no	CYCS
UTR3	CYCS	chr7	25120358	25120358	T	C	DE	0.194444	0	15	0.194444	0.00298557	0.00808476	ENSG00000172115	0.243603	0.881353	no	CYCS
UTR3	CYCS	chr7	25120359	25120359	T	C	DE	0.236111	0.0833333	15	0.152778	0.0196503	0.0382314	ENSG00000172115	0.243603	0.881353	no	CYCS
UTR3	CYCS	chr7	25120899	25120899	T	C	DE	0.69697	0.398693	13	0.298277	2.75e-05	0.000138665	ENSG00000172115	0.243603	0.881353	no	CYCS
UTR3	CYCS	chr7	25120908	25120908	T	C	DE	0.272321	0.0333333	15	0.238988	0.00026284	0.00100828	ENSG00000172115	0.243603	0.881353	no	CYCS
UTR3	CYCS	chr7	25120962	25120962	T	C	DE	0.225	0	16	0.225	0.000346359	0.00128445	ENSG00000172115	0.243603	0.881353	no	CYCS
UTR3	CYCS	chr7	25121116	25121116	T	C	DE	0.284314	0.143478	14.5	0.140835	0.035463	0.06141	ENSG00000172115	0.243603	0.881353	no	CYCS
UTR3	CYCS	chr7	25121319	25121319	T	C	DE	0.15	0	27	0.15	0.00140859	0.0042708	ENSG00000172115	0.243603	0.881353	no	CYCS
UTR3	CYCS	chr7	25121864	25121864	T	C	DE	0.105263	0	20.5	0.105263	0.054565	0.0859957	ENSG00000172115	0.243603	0.881353	no	CYCS
UTR3	VPS41	chr7	38724659	38724659	T	C	DE	0.474359	0.0454545	15.5	0.428904	2.26e-11	3.77e-10	ENSG00000006715	-0.0665428	0.957744	no	VPS41
UTR3	VPS41	chr7	38724718	38724718	T	C	DE	0.385417	0.162281	14	0.223136	0.00113812	0.00356895	ENSG00000006715	-0.0665428	0.957744	no	VPS41
UTR3	VPS41	chr7	38724722	38724722	T	C	DE	0.347619	0.502137	14.5	-0.154518	0.0210358	0.0404077	ENSG00000006715	-0.0665428	0.957744	no	VPS41
UTR3	VPS41	chr7	38724742	38724742	T	C	DE	0.307143	0.170673	14.5	0.13647	0.0415659	0.0697659	ENSG00000006715	-0.0665428	0.957744	no	VPS41
UTR3	VPS41	chr7	38724758	38724758	T	C	DE	0.392857	0.191964	14	0.200893	0.00339416	0.00899184	ENSG00000006715	-0.0665428	0.957744	no	VPS41
UTR5	URGCP	chr7	43910756	43910756	T	C	DE	0.401709	0	11	0.401709	1.78e-07	1.5e-06	ENSG00000106608	0.362458	0.841578	no	URGCP
UTR3	TMED4	chr7	44580702	44580702	T	C	DE	0.166667	0.0263158	23	0.140351	0.00596569	0.0143689	ENSG00000158604	-0.302651	0.454522	no	TMED4
UTR3	TMED4	chr7	44580712	44580712	T	C	DE	0.184211	0.03125	21.5	0.152961	0.00400952	0.0103098	ENSG00000158604	-0.302651	0.454522	no	TMED4
UTR3	TMED4	chr7	44580785	44580785	T	C	DE	0.130435	0	25	0.130435	0.0074361	0.0172735	ENSG00000158604	-0.302651	0.454522	no	TMED4
UTR3	TMED4	chr7	44580835	44580835	T	C	DE	0.316429	0.404762	26.5	-0.0883333	0.0621961	0.0950741	ENSG00000158604	-0.302651	0.454522	no	TMED4
UTR3	TMED4	chr7	44580909	44580909	T	C	DE	0.279762	0.158824	41	0.120938	0.00382896	0.00993043	ENSG00000158604	-0.302651	0.454522	no	TMED4
UTR3	PURB	chr7	44877640	44877640	T	C	DE	0.138528	0	16	0.138528	0.0276055	0.0501408	ENSG00000146676	0.0162354	0.993598	no	PURB
UTR3	PSPH	chr7	56011523	56011523	T	C	DE	0.113169	0.0324675	85.5	0.0807015	0.0122711	0.0261579	ENSG00000146733	-0.102413	0.957331	no	PSPH
UTR5	RABGEF1	chr7	66740097	66740097	T	C	DE	0.184766	0.0862069	45	0.0985593	0.0152204	0.0311239	ENSG00000154710	0.142943	0.951029	no	RABGEF1
UTR5	RABGEF1	chr7	66740101	66740101	T	C	DE	0.189168	0.0384615	44	0.150706	0.000228445	0.000890498	ENSG00000154710	0.142943	0.951029	no	RABGEF1
UTR3	RFC2	chr7	74231966	74231966	T	C	DE	0.228474	0	108.5	0.228474	1.46e-16	5.12e-15	ENSG00000049541	0.126327	0.911985	no	RFC2
exonic	POMZP3	chr7	76625586	76625586	T	C	DE	0.0588235	0.2	34	-0.141176	0.00137488	0.00418528	ENSG00000146707	0.175685	0.963413	no	POMZP3
UTR5	POLR2J	chr7	102478875	102478875	T	C	DE	0.530853	0.429585	57.5	0.101268	0.00712803	0.016669	ENSG00000005075	0.0298306	0.985233	no	POLR2J
UTR3	POLR2J3	chr7	102538125	102538125	T	C	DE	0.176923	0	11.5	0.176923	0.0182211	0.03597	ENSG00000168255	-0.330458	0.792863	no	POLR2J3
UTR3	POLR2J3	chr7	102538179	102538179	T	C	DE	0.318627	0.160714	17.5	0.157913	0.00825986	0.0188755	ENSG00000168255	-0.330458	0.792863	no	POLR2J3
UTR3	POLR2J2	chr7	102637153	102637153	T	C	DE	0.159317	0	37.5	0.159317	0.000214696	0.000844703	ENSG00000228049	-0.235387	0.949257	no	POLR2J2
UTR3	POLR2J2	chr7	102637314	102637314	T	C	DE	0.110912	0	46.5	0.110912	0.00579423	0.0140018	ENSG00000228049	-0.235387	0.949257	no	POLR2J2
UTR3	AASS	chr7	122074911	122074911	T	C	DE	0.103704	0	28.5	0.103704	0.0241955	0.0451652	ENSG00000008311	-0.305895	0.600146	no	AASS
UTR3	AASS	chr7	122075146	122075146	T	C	DE	0.545833	0.234091	33.5	0.311742	1.83e-12	3.65e-11	ENSG00000008311	-0.305895	0.600146	no	AASS
UTR3	AASS	chr7	122076052	122076052	T	C	DE	0.213401	0	30.5	0.213401	2.22e-06	1.47e-05	ENSG00000008311	-0.305895	0.600146	no	AASS
UTR3	XRCC2	chr7	152646573	152646573	T	C	DE	0.181373	0	52.5	0.181373	2.82e-06	1.82e-05	ENSG00000196584	0.090877	0.944268	no	XRCC2
UTR3	XRCC2	chr7	152646615	152646615	T	C	DE	0.210106	0.109643	55.5	0.100463	0.00829955	0.0189544	ENSG00000196584	0.090877	0.944268	no	XRCC2
UTR3	XRCC2	chr7	152648224	152648224	T	C	DE	0.184829	0.0880077	37.5	0.0968213	0.0244975	0.0456435	ENSG00000196584	0.090877	0.944268	no	XRCC2
UTR3	FOXK1	chr7	4770388	4770388	A	G	DE	0	0.166667	12	-0.166667	0.0231568	0.0434739	ENSG00000164916	-0.0698892	0.970274	no	FOXK1
UTR3	AHR	chr7	17344730	17344730	A	G	DE	0.826463	0.522428	87	0.304035	1.75e-21	9.47e-20	ENSG00000106546	0.44581	0.141041	no	AHR
UTR3	AHR	chr7	17344813	17344813	A	G	DE	0.52858	0.284615	59.5	0.243964	5.59e-11	8.78e-10	ENSG00000106546	0.44581	0.141041	no	AHR
UTR3	AHR	chr7	17344816	17344816	A	G	DE	0.484735	0.201923	59	0.282812	3.53e-14	9.08e-13	ENSG00000106546	0.44581	0.141041	no	AHR
UTR3	AHR	chr7	17344890	17344890	A	G	DE	0.101377	0	40.5	0.101377	0.0157514	0.0320131	ENSG00000106546	0.44581	0.141041	no	AHR
UTR3	AHR	chr7	17344903	17344903	A	G	DE	0.154858	0	38.5	0.154858	0.000285071	0.00108203	ENSG00000106546	0.44581	0.141041	no	AHR
UTR3	AHR	chr7	17345106	17345106	A	G	DE	0.326714	0.132267	46	0.194447	1.43e-06	9.88e-06	ENSG00000106546	0.44581	0.141041	no	AHR
UTR3	AHR	chr7	17345153	17345153	A	G	DE	0.459936	0.27748	68.5	0.182456	2.65e-07	2.16e-06	ENSG00000106546	0.44581	0.141041	no	AHR
UTR3	AHR	chr7	17345154	17345154	A	G	DE	0.248288	0.100755	68.5	0.147532	3.16e-05	0.00015684	ENSG00000106546	0.44581	0.141041	no	AHR
UTR3	AHR	chr7	17345155	17345155	A	G	DE	0.452198	0.14972	70.5	0.302479	6.38e-18	2.57e-16	ENSG00000106546	0.44581	0.141041	no	AHR
UTR3	AHR	chr7	17345156	17345156	A	G	DE	0.195724	0.0493827	70	0.146341	3.16e-05	0.000156824	ENSG00000106546	0.44581	0.141041	no	AHR
UTR3	AHR	chr7	17345194	17345194	A	G	DE	0.297976	0.168807	103	0.129169	7.26e-06	4.24e-05	ENSG00000106546	0.44581	0.141041	no	AHR
UTR3	AHR	chr7	17345208	17345208	A	G	DE	0.527404	0.296068	119.5	0.231336	5.57e-20	2.68e-18	ENSG00000106546	0.44581	0.141041	no	AHR
UTR3	AHR	chr7	17345263	17345263	A	G	DE	0.219558	0	155	0.219558	2.6e-33	3.16e-31	ENSG00000106546	0.44581	0.141041	no	AHR
exonic	CDK13	chr7	39950928	39950928	A	G	DE	0.170909	0	23.5	0.170909	0.000698117	0.00235249	ENSG00000065883	0.17077	0.905348	no	CDK13
exonic	CDK13	chr7	39950949	39950949	A	G	DE	0.954365	0.568627	32	0.385738	5.4e-18	2.2e-16	ENSG00000065883	0.17077	0.905348	no	CDK13
UTR3	PPIA	chr7	44801890	44801890	A	G	DE	0.565714	0.299123	26.5	0.266591	1.82e-08	1.86e-07	ENSG00000196262	0.181714	0.801633	no	PPIA
UTR3	PPIA	chr7	44801920	44801920	A	G	DE	0.150794	0.0338983	32	0.116895	0.00880104	0.0199009	ENSG00000196262	0.181714	0.801633	no	PPIA
UTR3	PPIA	chr7	44802329	44802329	A	G	DE	0.361305	0	36	0.361305	1.13e-16	4.01e-15	ENSG00000196262	0.181714	0.801633	no	PPIA
UTR3	CRCP	chr7	66154255	66154255	A	G	DE	0.109807	0.0238095	77.5	0.0859973	0.0108134	0.0236263	ENSG00000241258	0.200034	0.935808	no	CRCP
UTR3	CRCP	chr7	66154379	66154379	A	G	DE	0.199063	0	101	0.199063	9.27e-12	1.65e-10	ENSG00000241258	0.200034	0.935808	no	CRCP
exonic	POMZP3	chr7	76625638	76625638	A	G	DE	0.0833333	0.185185	27	-0.101852	0.0301581	0.0538633	ENSG00000146707	0.175685	0.963413	no	POMZP3
UTR3	GTPBP10	chr7	90387185	90387185	A	G	DE	0.208556	0	14	0.208556	0.0023553	0.00662986	ENSG00000105793	0.12466	0.913358	no	GTPBP10
UTR3	GTPBP10	chr7	90387215	90387215	A	G	DE	0.434524	0	9.5	0.434524	3.81e-07	3e-06	ENSG00000105793	0.12466	0.913358	no	GTPBP10
UTR3	GTPBP10	chr7	90387216	90387216	A	G	DE	0.184524	0	9.5	0.184524	0.0310416	0.0551231	ENSG00000105793	0.12466	0.913358	no	GTPBP10
UTR3	GTPBP10	chr7	90389817	90389817	A	G	DE	0	0.25	8.5	-0.25	0.00690978	0.0162417	ENSG00000105793	0.12466	0.913358	no	GTPBP10
UTR3	ZNF655	chr7	99574503	99574503	A	G	DE	0.165233	0	70	0.165233	2.61e-06	1.71e-05	ENSG00000197343	0.444913	0.307221	no	ZNF655
UTR3	ZNF655	chr7	99574504	99574504	A	G	DE	0.209527	0.0491803	69.5	0.160346	5.42e-06	3.28e-05	ENSG00000197343	0.444913	0.307221	no	ZNF655
UTR3	ZNF655	chr7	99575277	99575277	A	G	DE	0.727113	0.353125	69.5	0.373988	2.77e-26	2.15e-24	ENSG00000197343	0.444913	0.307221	no	ZNF655
UTR3	TRIM56	chr7	101091517	101091517	A	G	DE	0.180326	0	65.5	0.180326	5.59e-07	4.26e-06	ENSG00000169871	-0.0435076	0.977717	no	TRIM56
UTR3	TRIM56	chr7	101091571	101091571	A	G	DE	0.174883	0	62.5	0.174883	1.79e-06	1.22e-05	ENSG00000169871	-0.0435076	0.977717	no	TRIM56
UTR3	TRIM56	chr7	101091573	101091573	A	G	DE	0.24236	0	62	0.24236	4.09e-11	6.58e-10	ENSG00000169871	-0.0435076	0.977717	no	TRIM56
UTR3	TRIM56	chr7	101091593	101091593	A	G	DE	0.678705	0.195857	46.5	0.482849	3.07e-33	3.71e-31	ENSG00000169871	-0.0435076	0.977717	no	TRIM56
UTR3	TRIM56	chr7	101091607	101091607	A	G	DE	0.338248	0.185815	48.5	0.152433	0.000122205	0.000517532	ENSG00000169871	-0.0435076	0.977717	no	TRIM56
UTR3	TRIM56	chr7	101091612	101091612	A	G	DE	0.238222	0	51.5	0.238222	9.63e-10	1.22e-08	ENSG00000169871	-0.0435076	0.977717	no	TRIM56
UTR3	METTL2B	chr7	128502779	128502779	A	G	DE	0.411791	0.316239	47.5	0.0955515	0.0167235	0.0336092	ENSG00000165055	0.215697	0.863573	no	METTL2B
UTR3	STRIP2	chr7	129488024	129488024	A	G	DE	0.333333	0.0714286	9	0.261905	0.00321438	0.00859544	ENSG00000128578	-0.0472488	0.982625	no	STRIP2
UTR3	STRIP2	chr7	129488121	129488121	A	G	DE	0.261111	0.0625	9.5	0.198611	0.0202772	0.0392459	ENSG00000128578	-0.0472488	0.982625	no	STRIP2
UTR3	STRIP2	chr7	129488148	129488148	A	G	DE	0.178571	0	14	0.178571	0.00921227	0.0206859	ENSG00000128578	-0.0472488	0.982625	no	STRIP2
UTR3	STRIP2	chr7	129488149	129488149	A	G	DE	0.285714	0.0666667	14	0.219048	0.00140155	0.00425245	ENSG00000128578	-0.0472488	0.982625	no	STRIP2
UTR3	TTC26	chr7	139190299	139190299	A	G	DE	0.233766	0.0666667	9	0.1671	0.0601234	0.0928692	ENSG00000105948	0.0635738	0.968836	no	TTC26
UTR3	NOM1	chr7	156970054	156970054	A	G	DE	0.368603	0.130137	105.5	0.238466	3.42e-17	1.28e-15	ENSG00000146909	0.0349698	0.992753	no	NOM1
UTR3	NOM1	chr7	156970129	156970129	A	G	DE	0.264747	0.0362319	81.5	0.228515	4.28e-12	8.01e-11	ENSG00000146909	0.0349698	0.992753	no	NOM1
UTR3	NOM1	chr7	156970212	156970212	A	G	DE	0.213333	0.110902	46	0.102431	0.0110943	0.0241273	ENSG00000146909	0.0349698	0.992753	no	NOM1
UTR3	NOM1	chr7	156970489	156970489	A	G	DE	0.421818	0.178571	23.5	0.243247	1.4e-06	9.7e-06	ENSG00000146909	0.0349698	0.992753	no	NOM1
UTR3	NOM1	chr7	156970509	156970509	A	G	DE	0.218254	0.0827273	19.5	0.135527	0.0163923	0.0330557	ENSG00000146909	0.0349698	0.992753	no	NOM1
UTR3	NOM1	chr7	156970638	156970638	A	G	DE	0.472264	0.140374	26	0.33189	3.78e-12	7.16e-11	ENSG00000146909	0.0349698	0.992753	no	NOM1
UTR3	NOM1	chr7	156970643	156970643	A	G	DE	0.20069	0	27	0.20069	1.94e-05	0.000101716	ENSG00000146909	0.0349698	0.992753	no	NOM1
UTR3	NOM1	chr7	156970666	156970666	A	G	DE	0.111111	0	29.5	0.111111	0.014616	0.0301437	ENSG00000146909	0.0349698	0.992753	no	NOM1
UTR3	NOM1	chr7	156970678	156970678	A	G	DE	0.357143	0.125822	30	0.23132	3.26e-07	2.61e-06	ENSG00000146909	0.0349698	0.992753	no	NOM1
UTR3	NOM1	chr7	156971486	156971486	A	G	DE	0.305	0.075	63	0.23	3.01e-10	4.17e-09	ENSG00000146909	0.0349698	0.992753	no	NOM1
UTR3	CTSB	chr8	11842909	11842909	T	C	DE	0.239955	0	67	0.239955	1.89e-11	3.19e-10	ENSG00000164733	-0.598739	0.205332	no	CTSB
UTR3	CTSB	chr8	11842910	11842910	T	C	DE	0.368114	0.13469	65.5	0.233424	9.25e-11	1.41e-09	ENSG00000164733	-0.598739	0.205332	no	CTSB
UTR3	CTSB	chr8	11843228	11843228	T	C	DE	0.146217	0	127.5	0.146217	4.26e-10	5.74e-09	ENSG00000164733	-0.598739	0.205332	no	CTSB
UTR3	CTSB	chr8	11843774	11843774	T	C	DE	0.313711	0.125835	78.5	0.187876	2.15e-08	2.17e-07	ENSG00000164733	-0.598739	0.205332	no	CTSB
UTR3	CTSB	chr8	11843786	11843786	T	C	DE	0.208762	0.0592593	71.5	0.149503	1.82e-05	9.59e-05	ENSG00000164733	-0.598739	0.205332	no	CTSB
UTR3	CTSB	chr8	11843814	11843814	T	C	DE	0.359439	0.114387	55.5	0.245052	1.21e-10	1.81e-09	ENSG00000164733	-0.598739	0.205332	no	CTSB
UTR3	CTSB	chr8	11843834	11843834	T	C	DE	0.635057	0.237903	48.5	0.397154	1.39e-23	9.05e-22	ENSG00000164733	-0.598739	0.205332	no	CTSB
UTR3	CTSB	chr8	11843920	11843920	T	C	DE	0.193572	0.0373134	85	0.156258	1.33e-06	9.33e-06	ENSG00000164733	-0.598739	0.205332	no	CTSB
UTR3	CTSB	chr8	11843949	11843949	T	C	DE	0.250399	0.156995	101.5	0.0934039	0.00132771	0.00406026	ENSG00000164733	-0.598739	0.205332	no	CTSB
UTR3	CTSB	chr8	11843981	11843981	T	C	DE	0.373945	0.200203	122.5	0.173741	1.61e-12	3.23e-11	ENSG00000164733	-0.598739	0.205332	no	CTSB
UTR3	GSR	chr8	30678389	30678389	T	C	DE	0.11988	0	339.5	0.11988	5.17e-11	8.16e-10	ENSG00000104687	-0.639476	0.294062	no	GSR
UTR3	GSR	chr8	30678463	30678463	T	C	DE	0.323814	0.241516	524.5	0.0822977	6.56e-06	3.88e-05	ENSG00000104687	-0.639476	0.294062	no	GSR
UTR3	GSR	chr8	30679086	30679086	T	C	DE	0.283709	0.0623003	300	0.221409	7.59e-34	9.58e-32	ENSG00000104687	-0.639476	0.294062	no	GSR
UTR3	TTPA	chr8	63059968	63059968	T	C	DE	0.2	0	8	0.2	0.0381824	0.0650857	ENSG00000137561	-0.325691	0.881546	no	TTPA
UTR3	TTPA	chr8	63059969	63059969	T	C	DE	0.533333	0	8	0.533333	3.24e-08	3.14e-07	ENSG00000137561	-0.325691	0.881546	no	TTPA
UTR3	C8orf37	chr8	95245576	95245576	T	C	DE	0.798077	0.606061	12.5	0.192016	0.00781636	0.017996	ENSG00000156172	-0.0446854	0.98913	no	C8orf37
UTR3	C8orf37	chr8	95245627	95245627	T	C	DE	0.5	0	12	0.5	9.59e-12	1.7e-10	ENSG00000156172	-0.0446854	0.98913	no	C8orf37
UTR3	C8orf37	chr8	95245657	95245657	T	C	DE	0.1875	0	11.5	0.1875	0.0123408	0.0262656	ENSG00000156172	-0.0446854	0.98913	no	C8orf37
UTR3	C8orf37	chr8	95246235	95246235	T	C	DE	0.1875	0	8	0.1875	0.0519757	0.082537	ENSG00000156172	-0.0446854	0.98913	no	C8orf37
UTR3	C8orf37	chr8	95246284	95246284	T	C	DE	0.142857	0	11.5	0.142857	0.0565888	0.0885054	ENSG00000156172	-0.0446854	0.98913	no	C8orf37
exonic	ZC3H3	chr8	143538013	143538013	T	C	DE	0.481838	0.573413	48.5	-0.0915751	0.0210045	0.0403528	ENSG00000014164	0.330772	0.51426	no	ZC3H3
UTR5	EEF1D	chr8	143590715	143590715	T	C	DE	0.352858	0.230037	60	0.122822	0.000937041	0.00301065	ENSG00000104529	-0.214796	0.598954	no	EEF1D
UTR5	EEF1D	chr8	143590731	143590731	T	C	DE	0.31681	0.189423	53	0.127387	0.000969221	0.00310405	ENSG00000104529	-0.214796	0.598954	no	EEF1D
UTR5	EEF1D	chr8	143590737	143590737	T	C	DE	0.0611888	0.194805	48	-0.133616	0.000788706	0.00260341	ENSG00000104529	-0.214796	0.598954	no	EEF1D
UTR3	ZNF517	chr8	144809046	144809046	T	C	DE	0.272101	0.038961	41.5	0.23314	2.19e-08	2.2e-07	ENSG00000197363	-0.372441	0.876522	no	ZNF517
UTR3	ZNF517	chr8	144809089	144809089	T	C	DE	0.225291	0.0326087	29.5	0.192682	2.29e-05	0.000118185	ENSG00000197363	-0.372441	0.876522	no	ZNF517
UTR3	ZNF517	chr8	144809123	144809123	T	C	DE	0.218254	0	16	0.218254	0.000519237	0.00182652	ENSG00000197363	-0.372441	0.876522	no	ZNF517
UTR3	ZNF517	chr8	144809124	144809124	T	C	DE	0.273109	0.047619	15.5	0.22549	0.000437633	0.00157402	ENSG00000197363	-0.372441	0.876522	no	ZNF517
UTR3	CLN8	chr8	1781182	1781182	A	G	DE	0.132479	0	50.5	0.132479	0.000723633	0.00242702	ENSG00000182372	-0.0559608	0.994065	no	CLN8
UTR3	CLN8	chr8	1782231	1782231	A	G	DE	0.15251	0	36	0.15251	0.00046621	0.00166237	ENSG00000182372	-0.0559608	0.994065	no	CLN8
UTR3	CLN8	chr8	1784086	1784086	A	G	DE	0.0909091	0.177778	29.5	-0.0868687	0.0562609	0.0881888	ENSG00000182372	-0.0559608	0.994065	no	CLN8
exonic	FAM86B1	chr8	12183648	12183648	A	G	DE	0.431624	0.142857	11	0.288767	0.000174903	0.000707408	ENSG00000186523	-0.12957	0.97079	no	FAM86B1
UTR3	PLEKHA2	chr8	38970748	38970748	A	G	DE	0.242647	0.0365854	12.5	0.206062	0.00431095	0.0109756	ENSG00000169499	-0.894939	0.146593	no	PLEKHA2
UTR3	PLEKHA2	chr8	38971826	38971826	A	G	DE	0.165179	0.0416667	15	0.123512	0.0592868	0.0919011	ENSG00000169499	-0.894939	0.146593	no	PLEKHA2
UTR3	PLEKHA2	chr8	38972218	38972218	A	G	DE	0.157576	0	13	0.157576	0.0267437	0.0488665	ENSG00000169499	-0.894939	0.146593	no	PLEKHA2
UTR3	PLEKHA2	chr8	38972235	38972235	A	G	DE	0.247596	0	14.5	0.247596	0.000217957	0.000854467	ENSG00000169499	-0.894939	0.146593	no	PLEKHA2
UTR3	PLEKHA2	chr8	38973066	38973066	A	G	DE	0.117647	0	17.5	0.117647	0.0490949	0.0793571	ENSG00000169499	-0.894939	0.146593	no	PLEKHA2
UTR3	HOOK3	chr8	43020459	43020459	A	G	DE	0.219572	0.0990196	25.5	0.120553	0.012456	0.026462	ENSG00000168172	0.0680707	0.952936	no	HOOK3
UTR3	HOOK3	chr8	43020554	43020554	A	G	DE	0.16299	0	20.5	0.16299	0.00291521	0.00793363	ENSG00000168172	0.0680707	0.952936	no	HOOK3
UTR3	HOOK3	chr8	43020567	43020567	A	G	DE	0.314286	0.0761494	18	0.238136	5.3e-05	0.000248582	ENSG00000168172	0.0680707	0.952936	no	HOOK3
UTR3	HOOK3	chr8	43020583	43020583	A	G	DE	0.298913	0.0769231	19.5	0.22199	8.45e-05	0.000374563	ENSG00000168172	0.0680707	0.952936	no	HOOK3
UTR3	HOOK3	chr8	43020593	43020593	A	G	DE	0.508333	0.311037	19	0.197297	0.000572592	0.0019812	ENSG00000168172	0.0680707	0.952936	no	HOOK3
UTR3	HOOK3	chr8	43020594	43020594	A	G	DE	0.715789	0.342391	19.5	0.373398	3.78e-11	6.12e-10	ENSG00000168172	0.0680707	0.952936	no	HOOK3
UTR3	HOOK3	chr8	43020603	43020603	A	G	DE	0.176242	0.05	25.5	0.126242	0.00887337	0.0200191	ENSG00000168172	0.0680707	0.952936	no	HOOK3
UTR3	HOOK3	chr8	43020646	43020646	A	G	DE	0.41113	0.273411	42.5	0.137718	0.000865103	0.0028162	ENSG00000168172	0.0680707	0.952936	no	HOOK3
UTR3	HOOK3	chr8	43020671	43020671	A	G	DE	0.358418	0.09375	54.5	0.264668	4.69e-12	8.66e-11	ENSG00000168172	0.0680707	0.952936	no	HOOK3
UTR3	HOOK3	chr8	43020843	43020843	A	G	DE	0.236124	0.16122	46.5	0.0749039	0.0624035	0.0952451	ENSG00000168172	0.0680707	0.952936	no	HOOK3
UTR3	HOOK3	chr8	43020846	43020846	A	G	DE	0.253171	0.0740741	43.5	0.179097	1.28e-05	7.03e-05	ENSG00000168172	0.0680707	0.952936	no	HOOK3
UTR3	HOOK3	chr8	43020939	43020939	A	G	DE	0.129032	0	29.5	0.129032	0.00457414	0.0115255	ENSG00000168172	0.0680707	0.952936	no	HOOK3
UTR3	HOOK3	chr8	43020955	43020955	A	G	DE	0.417931	0.132805	27	0.285126	1.29e-09	1.6e-08	ENSG00000168172	0.0680707	0.952936	no	HOOK3
UTR3	HOOK3	chr8	43020981	43020981	A	G	DE	0.355114	0.0583333	19	0.29678	2.21e-07	1.82e-06	ENSG00000168172	0.0680707	0.952936	no	HOOK3
UTR3	HOOK3	chr8	43021034	43021034	A	G	DE	0.33908	0.146635	25	0.192446	7.84e-05	0.000350341	ENSG00000168172	0.0680707	0.952936	no	HOOK3
UTR3	HOOK3	chr8	43021403	43021403	A	G	DE	0.298611	0.0428571	25.5	0.255754	1.15e-07	1e-06	ENSG00000168172	0.0680707	0.952936	no	HOOK3
UTR3	HOOK3	chr8	43021404	43021404	A	G	DE	0.467794	0.151553	25	0.316241	8.61e-11	1.32e-09	ENSG00000168172	0.0680707	0.952936	no	HOOK3
UTR3	HOOK3	chr8	43021433	43021433	A	G	DE	0.148148	0	27	0.148148	0.00161344	0.00480487	ENSG00000168172	0.0680707	0.952936	no	HOOK3
UTR3	HOOK3	chr8	43021443	43021443	A	G	DE	0.151515	0.331897	32	-0.180381	5.29e-05	0.000248194	ENSG00000168172	0.0680707	0.952936	no	HOOK3
UTR3	HOOK3	chr8	43021708	43021708	A	G	DE	0.114583	0	28	0.114583	0.0133347	0.0279501	ENSG00000168172	0.0680707	0.952936	no	HOOK3
UTR3	HOOK3	chr8	43021798	43021798	A	G	DE	0.430946	0.0384615	28.5	0.392485	1.45e-17	5.66e-16	ENSG00000168172	0.0680707	0.952936	no	HOOK3
UTR3	HOOK3	chr8	43021808	43021808	A	G	DE	0.275596	0.138095	27	0.137501	0.00342438	0.00905384	ENSG00000168172	0.0680707	0.952936	no	HOOK3
UTR3	HOOK3	chr8	43021851	43021851	A	G	DE	0.161667	0	18.5	0.161667	0.00538433	0.013174	ENSG00000168172	0.0680707	0.952936	no	HOOK3
UTR3	HOOK3	chr8	43021854	43021854	A	G	DE	0.259091	0.0714286	16	0.187662	0.0028435	0.00778089	ENSG00000168172	0.0680707	0.952936	no	HOOK3
UTR3	HOOK3	chr8	43021943	43021943	A	G	DE	0.631222	0	21.5	0.631222	1.61e-32	1.81e-30	ENSG00000168172	0.0680707	0.952936	no	HOOK3
UTR3	HOOK3	chr8	43022951	43022951	A	G	DE	0.265152	0	14.5	0.265152	7.51e-05	0.000337152	ENSG00000168172	0.0680707	0.952936	no	HOOK3
UTR3	HOOK3	chr8	43022952	43022952	A	G	DE	0.143541	0	15	0.143541	0.0283863	0.051372	ENSG00000168172	0.0680707	0.952936	no	HOOK3
UTR3	HOOK3	chr8	43022974	43022974	A	G	DE	0.402778	0.0833333	12.5	0.319444	9.64e-06	5.45e-05	ENSG00000168172	0.0680707	0.952936	no	HOOK3
UTR3	HOOK3	chr8	43022978	43022978	A	G	DE	0.361111	0.219697	13.5	0.141414	0.0433829	0.0719031	ENSG00000168172	0.0680707	0.952936	no	HOOK3
UTR3	HOOK3	chr8	43023059	43023059	A	G	DE	0.269481	0.115385	12.5	0.154096	0.0327929	0.0577705	ENSG00000168172	0.0680707	0.952936	no	HOOK3
UTR3	HOOK3	chr8	43023091	43023091	A	G	DE	0.252174	0	16.5	0.252174	4.44e-05	0.00021238	ENSG00000168172	0.0680707	0.952936	no	HOOK3
UTR3	HOOK3	chr8	43023095	43023095	A	G	DE	0.365385	0.211957	19	0.153428	0.00739641	0.0172032	ENSG00000168172	0.0680707	0.952936	no	HOOK3
UTR3	HOOK3	chr8	43023151	43023151	A	G	DE	0.155556	0	28	0.155556	0.000780559	0.00258156	ENSG00000168172	0.0680707	0.952936	no	HOOK3
UTR3	HOOK3	chr8	43023582	43023582	A	G	DE	0.625874	0.27381	18.5	0.352065	1.35e-09	1.67e-08	ENSG00000168172	0.0680707	0.952936	no	HOOK3
UTR3	HOOK3	chr8	43028273	43028273	A	G	DE	0.407407	0.183824	24	0.223584	7.18e-06	4.2e-05	ENSG00000168172	0.0680707	0.952936	no	HOOK3
UTR3	HOOK3	chr8	43028274	43028274	A	G	DE	0.111111	0	24.5	0.111111	0.024081	0.0449935	ENSG00000168172	0.0680707	0.952936	no	HOOK3
UTR3	HOOK3	chr8	43029211	43029211	A	G	DE	0.133929	0	29.5	0.133929	0.0032485	0.00866768	ENSG00000168172	0.0680707	0.952936	no	HOOK3
UTR3	HOOK3	chr8	43029279	43029279	A	G	DE	0.116667	0.027027	30	0.0896396	0.0477888	0.0776927	ENSG00000168172	0.0680707	0.952936	no	HOOK3
UTR3	HOOK3	chr8	43029333	43029333	A	G	DE	0.105263	0	34.5	0.105263	0.0167316	0.0336224	ENSG00000168172	0.0680707	0.952936	no	HOOK3
UTR3	MCM4	chr8	47977073	47977073	A	G	DE	0.233352	0	443.5	0.233352	2.09e-37	3.12e-35	ENSG00000104738	-0.0109974	0.996916	no	MCM4
UTR3	MCM4	chr8	47977549	47977549	A	G	DE	0.384077	0	343.5	0.384077	3.02e-98	1.05e-95	ENSG00000104738	-0.0109974	0.996916	no	MCM4
UTR3	DPY19L4	chr8	94792262	94792262	A	G	DE	0.127933	0.0471698	53	0.0807627	0.0364615	0.0627233	ENSG00000156162	-0.0801328	0.961329	no	DPY19L4
UTR3	DPY19L4	chr8	94792434	94792434	A	G	DE	0.383333	0.2	11.5	0.183333	0.0144194	0.0298336	ENSG00000156162	-0.0801328	0.961329	no	DPY19L4
UTR3	DPY19L4	chr8	94792448	94792448	A	G	DE	0.272727	0.565789	8.5	-0.293062	0.00154321	0.00462141	ENSG00000156162	-0.0801328	0.961329	no	DPY19L4
UTR3	DPY19L4	chr8	94792679	94792679	A	G	DE	0.261905	0.115556	18	0.146349	0.012989	0.0273293	ENSG00000156162	-0.0801328	0.961329	no	DPY19L4
UTR3	DPY19L4	chr8	94792745	94792745	A	G	DE	0.311448	0.145948	24.5	0.1655	0.000779254	0.00257763	ENSG00000156162	-0.0801328	0.961329	no	DPY19L4
UTR3	DPY19L4	chr8	94792810	94792810	A	G	DE	0.541935	0.141657	28	0.400279	5.38e-18	2.19e-16	ENSG00000156162	-0.0801328	0.961329	no	DPY19L4
UTR3	MTDH	chr8	97728935	97728935	A	G	DE	0.53125	0	12	0.53125	4.54e-13	9.91e-12	ENSG00000147649	0.14213	0.880329	no	MTDH
UTR3	MTDH	chr8	97729188	97729188	A	G	DE	0.116667	0	22.5	0.116667	0.0240637	0.0449689	ENSG00000147649	0.14213	0.880329	no	MTDH
UTR3	SNAPC3	chr9	15460520	15460520	A	G	DE	0.107143	0	18.5	0.107143	0.0651153	0.0984804	ENSG00000164975	-0.0906909	0.949257	no	SNAPC3
UTR3	POLR1E	chr9	37503349	37503349	A	G	DE	0.159197	0	131.5	0.159197	1.29e-12	2.62e-11	ENSG00000137054	0.181374	0.89434	no	POLR1E
UTR3	POLR1E	chr9	37503395	37503395	A	G	DE	0.227315	0.12894	135.5	0.0983749	4.36e-06	2.7e-05	ENSG00000137054	0.181374	0.89434	no	POLR1E
UTR3	FXN	chr9	69075415	69075415	A	G	DE	0.20028	0	19	0.20028	0.000471651	0.00167958	ENSG00000165060	0.213847	0.813568	no	FXN
UTR3	ERCC6L2	chr9	96015154	96015154	A	G	DE	0.291667	0.0714286	8.5	0.220238	0.0173317	0.034475	ENSG00000182150	0.0371434	0.990994	no	ERCC6L2
UTR3	EXOSC2	chr9	130704287	130704287	A	G	DE	0.18277	0	86.5	0.18277	1.16e-08	1.24e-07	ENSG00000130713	0.096841	0.951921	no	EXOSC2
UTR3	EXOSC2	chr9	130704410	130704410	A	G	DE	0.281061	0.194617	81.5	0.0864434	0.00877666	0.019854	ENSG00000130713	0.096841	0.951921	no	EXOSC2
UTR3	AK3	chr9	4710319	4710319	T	C	DE	0	0.138889	14.5	-0.138889	0.0380827	0.0649725	ENSG00000147853	-0.0307871	0.982457	no	AK3
UTR3	AK3	chr9	4710877	4710877	T	C	DE	0.573077	0.377778	11.5	0.195299	0.00915186	0.0205713	ENSG00000147853	-0.0307871	0.982457	no	AK3
UTR3	SMU1	chr9	33042332	33042332	T	C	DE	0.5	0	7	0.5	1.89e-06	1.27e-05	ENSG00000122692	0.0734384	0.952936	no	SMU1
UTR3	PIGO	chr9	35088820	35088820	T	C	DE	0.159875	0	31	0.159875	0.000372487	0.00136749	ENSG00000165282	-0.0835202	0.949257	no	PIGO
UTR3	GNE	chr9	36215202	36215202	T	C	DE	0.192308	0	11.5	0.192308	0.0102758	0.0226433	ENSG00000159921	-0.0676136	0.969271	no	GNE
UTR3	GNE	chr9	36215214	36215214	T	C	DE	0.512987	0.0909091	12.5	0.422078	5.01e-09	5.62e-08	ENSG00000159921	-0.0676136	0.969271	no	GNE
UTR3	GNE	chr9	36215243	36215243	T	C	DE	0.435897	0.254202	14	0.181696	0.00805785	0.0184696	ENSG00000159921	-0.0676136	0.969271	no	GNE
UTR3	GNE	chr9	36215244	36215244	T	C	DE	0.4375	0.138889	15	0.298611	5.12e-06	3.11e-05	ENSG00000159921	-0.0676136	0.969271	no	GNE
UTR3	GNE	chr9	36215249	36215249	T	C	DE	0.6	0.354167	19	0.245833	1.77e-05	9.41e-05	ENSG00000159921	-0.0676136	0.969271	no	GNE
UTR3	GNE	chr9	36215301	36215301	T	C	DE	0.47549	0.400728	54.5	0.0747625	0.0507954	0.0816251	ENSG00000159921	-0.0676136	0.969271	no	GNE
UTR3	GNE	chr9	36216444	36216444	T	C	DE	0.201923	0	10.5	0.201923	0.0111354	0.0241951	ENSG00000159921	-0.0676136	0.969271	no	GNE
UTR3	GNE	chr9	36216468	36216468	T	C	DE	0.136364	0	15	0.136364	0.0373142	0.0638649	ENSG00000159921	-0.0676136	0.969271	no	GNE
UTR3	GNE	chr9	36216702	36216702	T	C	DE	0.161738	0.05	33.5	0.111738	0.0115465	0.0248954	ENSG00000159921	-0.0676136	0.969271	no	GNE
UTR3	GNE	chr9	36216783	36216783	T	C	DE	0.138889	0.0555556	67.5	0.0833333	0.0193848	0.0378624	ENSG00000159921	-0.0676136	0.969271	no	GNE
UTR3	TRMT10B	chr9	37778415	37778415	T	C	DE	0.145614	0	24.5	0.145614	0.00311323	0.00836776	ENSG00000165275	0.0828722	0.963355	no	TRMT10B
UTR3	DCAF10	chr9	37863065	37863065	T	C	DE	0.330882	0.629464	14.5	-0.298582	8.25e-06	4.74e-05	ENSG00000122741	0.339801	0.432444	no	DCAF10
UTR3	SPTLC1	chr9	92079204	92079204	T	C	DE	0.0681818	0.214286	14	-0.146104	0.0331216	0.0582093	ENSG00000090054	0.0189968	0.992141	no	SPTLC1
UTR3	SPTLC1	chr9	92079220	92079220	T	C	DE	0.576923	0.416667	17	0.160256	0.00831684	0.018982	ENSG00000090054	0.0189968	0.992141	no	SPTLC1
UTR3	SPTLC1	chr9	92079240	92079240	T	C	DE	0.136364	0.04	22	0.0963636	0.0660009	0.0995729	ENSG00000090054	0.0189968	0.992141	no	SPTLC1
UTR3	SPTLC1	chr9	92079367	92079367	T	C	DE	0.258114	0.046875	31.5	0.211239	2.37e-06	1.56e-05	ENSG00000090054	0.0189968	0.992141	no	SPTLC1
UTR3	INIP	chr9	112686635	112686635	T	C	DE	0	0.133333	19.5	-0.133333	0.018215	0.03597	ENSG00000148153	-0.0539929	0.97538	no	INIP
UTR3	TRUB2	chr9	128309254	128309254	T	C	DE	0.226033	0	157.5	0.226033	3.34e-35	4.42e-33	ENSG00000167112	0.010489	0.996903	no	TRUB2
UTR3	SEC16A	chr9	136441145	136441145	T	C	DE	0.177596	0	118	0.177596	4.09e-12	7.71e-11	ENSG00000148396	0.13136	0.921061	no	SEC16A
UTR3	ANKRD16	chr10	5862026	5862026	T	C	DE	0.2375	0	9	0.2375	0.00754232	0.0174888	ENSG00000134461	-0.0619286	0.980705	no	ANKRD16
UTR3	DCLRE1C	chr10	14905980	14905980	T	C	DE	0.133333	0.342857	12	-0.209524	0.00430683	0.0109702	ENSG00000152457	0.189209	0.782216	no	DCLRE1C
UTR3	ACBD7	chr10	15075711	15075711	T	C	DE	0.340909	0	8.5	0.340909	0.000230142	0.000896157	ENSG00000176244	-0.945854	0.0342856	no	ACBD7
UTR3	ACBD7	chr10	15077751	15077751	T	C	DE	0.216667	0.0769231	13	0.139744	0.0494664	0.0798307	ENSG00000176244	-0.945854	0.0342856	no	ACBD7
UTR3	ACBD7	chr10	15077761	15077761	T	C	DE	0.161111	0	14.5	0.161111	0.0161372	0.0326461	ENSG00000176244	-0.945854	0.0342856	no	ACBD7
UTR3	A1CF	chr10	50804976	50804976	T	C	DE	0.199858	0	28	0.199858	1.59e-05	8.52e-05	ENSG00000148584	0.262873	0.897251	no	A1CF
UTR3	CWF19L1	chr10	100232524	100232524	T	C	DE	0.280112	0.109909	50	0.170203	1.49e-05	8.07e-05	ENSG00000095485	-0.0829032	0.963464	no	CWF19L1
UTR3	CWF19L1	chr10	100232545	100232545	T	C	DE	0.231643	0	45.5	0.231643	1.04e-08	1.11e-07	ENSG00000095485	-0.0829032	0.963464	no	CWF19L1
UTR3	CWF19L1	chr10	100232550	100232550	T	C	DE	0.727273	0.323892	44	0.403381	5.96e-23	3.64e-21	ENSG00000095485	-0.0829032	0.963464	no	CWF19L1
UTR3	CWF19L1	chr10	100232551	100232551	T	C	DE	0.977273	0.861111	43.5	0.116162	0.00464935	0.0116961	ENSG00000095485	-0.0829032	0.963464	no	CWF19L1
UTR3	CWF19L1	chr10	100232668	100232668	T	C	DE	0.122396	0	80	0.122396	0.000234229	0.000910459	ENSG00000095485	-0.0829032	0.963464	no	CWF19L1
UTR3	CWF19L1	chr10	100233026	100233026	T	C	DE	0.440972	0.0625	70.5	0.378472	3.73e-27	3.09e-25	ENSG00000095485	-0.0829032	0.963464	no	CWF19L1
UTR3	CWF19L1	chr10	100233036	100233036	T	C	DE	0.131211	0	67	0.131211	0.000241217	0.000934312	ENSG00000095485	-0.0829032	0.963464	no	CWF19L1
UTR3	CWF19L1	chr10	100233053	100233053	T	C	DE	0.261364	0.0384615	58.5	0.222902	2.59e-09	3.04e-08	ENSG00000095485	-0.0829032	0.963464	no	CWF19L1
UTR3	CWF19L1	chr10	100233121	100233121	T	C	DE	0.144558	0	51.5	0.144558	0.000206442	0.000817353	ENSG00000095485	-0.0829032	0.963464	no	CWF19L1
UTR3	DCLRE1C	chr10	14905716	14905716	A	G	DE	0.233333	0	10.5	0.233333	0.00335396	0.00890253	ENSG00000152457	0.189209	0.782216	no	DCLRE1C
UTR3	DCLRE1C	chr10	14906995	14906995	A	G	DE	0.205357	0	19	0.205357	0.000337088	0.00125474	ENSG00000152457	0.189209	0.782216	no	DCLRE1C
UTR3	TIMM23B	chr10	49973404	49973404	A	G	DE	0.163333	0.0384615	36.5	0.124872	0.0040263	0.0103481	ENSG00000204152	-0.0813541	0.988039	no	TIMM23B
UTR3	TIMM23B	chr10	49973405	49973405	A	G	DE	0.158027	0	36	0.158027	0.00028779	0.00109047	ENSG00000204152	-0.0813541	0.988039	no	TIMM23B
UTR3	TIMM23B	chr10	49973494	49973494	A	G	DE	0.491186	0	43.5	0.491186	5.22e-33	6.09e-31	ENSG00000204152	-0.0813541	0.988039	no	TIMM23B
UTR3	TIMM23B	chr10	49973602	49973602	A	G	DE	0.16783	0	62.5	0.16783	4.58e-06	2.83e-05	ENSG00000204152	-0.0813541	0.988039	no	TIMM23B
UTR3	TIMM23B	chr10	49973999	49973999	A	G	DE	0.837662	0.301683	12.5	0.53598	1.13e-13	2.7e-12	ENSG00000204152	-0.0813541	0.988039	no	TIMM23B
UTR3	TIMM23B	chr10	49974002	49974002	A	G	DE	0.233766	0	12.5	0.233766	0.00120269	0.00372516	ENSG00000204152	-0.0813541	0.988039	no	TIMM23B
UTR5	ANAPC16	chr10	72220261	72220261	A	G	DE	0.32822	0.208995	65.5	0.119225	0.000935847	0.00300858	ENSG00000166295	-0.165043	0.806921	no	ANAPC16
UTR3	ANAPC16	chr10	72234282	72234282	A	G	DE	0.483516	0	10	0.483516	4.58e-09	5.18e-08	ENSG00000166295	-0.165043	0.806921	no	ANAPC16
UTR3	ANAPC16	chr10	72234934	72234934	A	G	DE	0.504202	0	15.5	0.504202	3.77e-15	1.11e-13	ENSG00000166295	-0.165043	0.806921	no	ANAPC16
UTR3	ANAPC16	chr10	72234949	72234949	A	G	DE	0	0.153896	14.5	-0.153896	0.0215584	0.0412312	ENSG00000166295	-0.165043	0.806921	no	ANAPC16
UTR3	ANAPC16	chr10	72235004	72235004	A	G	DE	0.5	0.0384615	15	0.461538	1.82e-12	3.62e-11	ENSG00000166295	-0.165043	0.806921	no	ANAPC16
UTR3	ANAPC16	chr10	72235070	72235070	A	G	DE	0.337121	0.0789474	11.5	0.258174	0.000570191	0.00197413	ENSG00000166295	-0.165043	0.806921	no	ANAPC16
UTR3	ANAPC16	chr10	72235076	72235076	A	G	DE	0.325	0.117647	11	0.207353	0.00704486	0.0165132	ENSG00000166295	-0.165043	0.806921	no	ANAPC16
UTR3	ANAPC16	chr10	72235305	72235305	A	G	DE	0.669643	0.242857	7.5	0.426786	2.21e-05	0.000114308	ENSG00000166295	-0.165043	0.806921	no	ANAPC16
UTR3	ANAPC16	chr10	72235309	72235309	A	G	DE	0.401786	0.188312	7.5	0.213474	0.0338233	0.0591914	ENSG00000166295	-0.165043	0.806921	no	ANAPC16
exonic	BMPR1A	chr10	86923669	86923669	A	G	DE	0.415806	0.502623	71.5	-0.0868166	0.0128039	0.0270885	ENSG00000107779	-0.0947913	0.955175	no	BMPR1A
UTR3	SFXN2	chr10	102738080	102738080	A	G	DE	0.141429	0	46	0.141429	0.000453817	0.00162398	ENSG00000156398	-0.345186	0.838075	no	SFXN2
UTR5	FAM45A	chr10	119105346	119105346	A	G	DE	0.460784	0.166667	17.5	0.294118	8.68e-07	6.32e-06	ENSG00000119979	-0.263376	0.450691	no	FAM45A
UTR5	FAM45A	chr10	119105374	119105374	A	G	DE	0.242857	0.0801282	20.5	0.162729	0.0029609	0.00804101	ENSG00000119979	-0.263376	0.450691	no	FAM45A
UTR5	FAM45A	chr10	119105381	119105381	A	G	DE	0.465368	0.0576923	21.5	0.407676	1.73e-14	4.64e-13	ENSG00000119979	-0.263376	0.450691	no	FAM45A
UTR3	CHID1	chr11	868361	868361	T	C	DE	0.8	0.611111	10	0.188889	0.0220291	0.0419706	ENSG00000177830	-0.151447	0.792405	no	CHID1
UTR3	CHID1	chr11	868365	868365	T	C	DE	0.2	0	9.5	0.2	0.0194179	0.0378765	ENSG00000177830	-0.151447	0.792405	no	CHID1
UTR3	CHID1	chr11	868401	868401	T	C	DE	0.875	0.142857	8.5	0.732143	2.56e-15	7.69e-14	ENSG00000177830	-0.151447	0.792405	no	CHID1
UTR3	CHID1	chr11	868410	868410	T	C	DE	0.672249	0.385417	15	0.286832	1.19e-05	6.57e-05	ENSG00000177830	-0.151447	0.792405	no	CHID1
UTR3	AP5B1	chr11	65776862	65776862	T	C	DE	0.221429	0	12	0.221429	0.00255314	0.00708619	ENSG00000254470	0.309303	0.807657	no	AP5B1
UTR3	AP5B1	chr11	65776871	65776871	T	C	DE	0.283333	0	12.5	0.283333	8.68e-05	0.000383168	ENSG00000254470	0.309303	0.807657	no	AP5B1
UTR3	AP5B1	chr11	65776910	65776910	T	C	DE	0.133333	0	12.5	0.133333	0.0647477	0.0980595	ENSG00000254470	0.309303	0.807657	no	AP5B1
UTR3	AP5B1	chr11	65776911	65776911	T	C	DE	0.133333	0	12.5	0.133333	0.0647477	0.0980595	ENSG00000254470	0.309303	0.807657	no	AP5B1
UTR3	AP5B1	chr11	65777032	65777032	T	C	DE	0.36875	0.1	13	0.26875	0.000157995	0.00064653	ENSG00000254470	0.309303	0.807657	no	AP5B1
UTR3	AP5B1	chr11	65777096	65777096	T	C	DE	0.44958	0.111111	12	0.338469	3.99e-06	2.51e-05	ENSG00000254470	0.309303	0.807657	no	AP5B1
UTR3	CPT1A	chr11	68755534	68755534	T	C	DE	0.492628	0.312778	104.5	0.17985	2.74e-10	3.82e-09	ENSG00000110090	-0.367521	0.68761	no	CPT1A
UTR3	CPT1A	chr11	68755660	68755660	T	C	DE	0.142857	0	32.5	0.142857	0.00132224	0.00404748	ENSG00000110090	-0.367521	0.68761	no	CPT1A
UTR3	CPT1A	chr11	68755879	68755879	T	C	DE	0.156662	0.0333333	69.5	0.123329	0.000469057	0.00167116	ENSG00000110090	-0.367521	0.68761	no	CPT1A
UTR3	CPT1A	chr11	68755888	68755888	T	C	DE	0.213249	0.0647629	67	0.148486	3.26e-05	0.00016115	ENSG00000110090	-0.367521	0.68761	no	CPT1A
UTR3	CPT1A	chr11	68756000	68756000	T	C	DE	0.482902	0.366944	58	0.115958	0.00200364	0.00577787	ENSG00000110090	-0.367521	0.68761	no	CPT1A
UTR3	CPT1A	chr11	68756004	68756004	T	C	DE	0.524325	0.208333	56.5	0.315992	6.86e-17	2.47e-15	ENSG00000110090	-0.367521	0.68761	no	CPT1A
UTR3	CPT1A	chr11	68756029	68756029	T	C	DE	0.156628	0	57.5	0.156628	3.16e-05	0.000156824	ENSG00000110090	-0.367521	0.68761	no	CPT1A
UTR3	CPT1A	chr11	68756099	68756099	T	C	DE	0.654509	0.380872	27.5	0.273638	4.39e-09	4.97e-08	ENSG00000110090	-0.367521	0.68761	no	CPT1A
exonic	FAM86C1	chr11	71791786	71791786	T	C	DE	0	0.138889	20.5	-0.138889	0.0111999	0.024311	ENSG00000158483	0.0763966	0.969407	no	FAM86C1
UTR3	NDUFC2	chr11	78068592	78068592	T	C	DE	0.204955	0	27.5	0.204955	1.1e-05	6.16e-05	ENSG00000151366	0.22953	0.876522	no	NDUFC2
UTR3	RPL27A	chr11	8686293	8686293	A	G	DE	0.224306	0.322452	76	-0.0981461	0.00392041	0.0101257	ENSG00000166441	-0.257482	0.49583	no	RPL27A
UTR3	RPL27A	chr11	8687252	8687252	A	G	DE	0.280263	0	48.5	0.280263	1.63e-12	3.25e-11	ENSG00000166441	-0.257482	0.49583	no	RPL27A
UTR3	RPL27A	chr11	8687279	8687279	A	G	DE	0.563503	0.290241	39	0.273262	1.28e-10	1.91e-09	ENSG00000166441	-0.257482	0.49583	no	RPL27A
UTR3	RPL27A	chr11	8687342	8687342	A	G	DE	0.344086	0.145889	26	0.198197	3.36e-05	0.000166058	ENSG00000166441	-0.257482	0.49583	no	RPL27A
UTR3	RPL27A	chr11	8687344	8687344	A	G	DE	0.171774	0.02	25.5	0.151774	0.00165435	0.00490693	ENSG00000166441	-0.257482	0.49583	no	RPL27A
UTR3	RPL27A	chr11	8687755	8687755	A	G	DE	0.153636	0	23.5	0.153636	0.00230616	0.00651685	ENSG00000166441	-0.257482	0.49583	no	RPL27A
UTR3	RPL27A	chr11	8687768	8687768	A	G	DE	0.12	0	25	0.12	0.0137963	0.0287667	ENSG00000166441	-0.257482	0.49583	no	RPL27A
UTR3	C11orf58	chr11	16756339	16756339	A	G	DE	0.772727	0.590909	22	0.181818	0.00052296	0.00183609	ENSG00000110696	0.111171	0.908568	no	C11orf58
UTR3	C11orf58	chr11	16756363	16756363	A	G	DE	0.357708	0.195652	22.5	0.162055	0.00172534	0.00508203	ENSG00000110696	0.111171	0.908568	no	C11orf58
UTR3	C11orf58	chr11	16756370	16756370	A	G	DE	0.262061	0.149457	21.5	0.112605	0.0341528	0.0595261	ENSG00000110696	0.111171	0.908568	no	C11orf58
UTR3	C11orf58	chr11	16756395	16756395	A	G	DE	0.275974	0.0617391	25	0.214235	1.1e-05	6.15e-05	ENSG00000110696	0.111171	0.908568	no	C11orf58
UTR3	C11orf58	chr11	16756396	16756396	A	G	DE	0.145455	0	23.5	0.145455	0.00390946	0.010101	ENSG00000110696	0.111171	0.908568	no	C11orf58
UTR3	C11orf58	chr11	16756476	16756476	A	G	DE	0.869281	0.72521	35	0.144071	0.00102259	0.00325117	ENSG00000110696	0.111171	0.908568	no	C11orf58
UTR3	C11orf58	chr11	16756530	16756530	A	G	DE	0.192105	0	39	0.192105	6.18e-06	3.68e-05	ENSG00000110696	0.111171	0.908568	no	C11orf58
UTR3	C11orf58	chr11	16756531	16756531	A	G	DE	0.341987	0.172831	39.5	0.169156	6.42e-05	0.000295061	ENSG00000110696	0.111171	0.908568	no	C11orf58
UTR3	C11orf58	chr11	16756647	16756647	A	G	DE	0.33913	0	19	0.33913	3.21e-09	3.71e-08	ENSG00000110696	0.111171	0.908568	no	C11orf58
UTR3	C11orf58	chr11	16756722	16756722	A	G	DE	0.54902	0.185965	14.5	0.363055	5.92e-08	5.45e-07	ENSG00000110696	0.111171	0.908568	no	C11orf58
UTR3	C11orf58	chr11	16756723	16756723	A	G	DE	0.719457	0.477193	15	0.242264	0.000216077	0.00084892	ENSG00000110696	0.111171	0.908568	no	C11orf58
UTR3	DNAJC24	chr11	31431089	31431089	A	G	DE	0.654605	0.506015	17.5	0.14859	0.0129434	0.0272607	ENSG00000170946	0.0334034	0.990994	no	DNAJC24
UTR3	DNAJC24	chr11	31431120	31431120	A	G	DE	0.236607	0	15	0.236607	0.00030261	0.00114254	ENSG00000170946	0.0334034	0.990994	no	DNAJC24
UTR3	DNAJC24	chr11	31431137	31431137	A	G	DE	0.321429	0.180341	17.5	0.141088	0.0182828	0.0360661	ENSG00000170946	0.0334034	0.990994	no	DNAJC24
UTR3	DNAJC24	chr11	31431181	31431181	A	G	DE	0	0.125	18	-0.125	0.033863	0.0591997	ENSG00000170946	0.0334034	0.990994	no	DNAJC24
UTR3	DNAJC24	chr11	31431203	31431203	A	G	DE	0.0869565	0.40625	19	-0.319293	2.49e-08	2.47e-07	ENSG00000170946	0.0334034	0.990994	no	DNAJC24
UTR3	DNAJC24	chr11	31431241	31431241	A	G	DE	0.744246	0.575	20	0.169246	0.00234186	0.00659792	ENSG00000170946	0.0334034	0.990994	no	DNAJC24
UTR3	DNAJC24	chr11	31431242	31431242	A	G	DE	0.355392	0.0769231	20.5	0.278469	3.67e-07	2.9e-06	ENSG00000170946	0.0334034	0.990994	no	DNAJC24
UTR3	DNAJC24	chr11	31431602	31431602	A	G	DE	0.222222	0	8	0.222222	0.0212669	0.0407376	ENSG00000170946	0.0334034	0.990994	no	DNAJC24
UTR3	DNAJC24	chr11	31431610	31431610	A	G	DE	0.444444	0.894737	8	-0.450292	3.06e-06	1.96e-05	ENSG00000170946	0.0334034	0.990994	no	DNAJC24
UTR3	DNAJC24	chr11	31431626	31431626	A	G	DE	0.211111	0.429952	9.5	-0.218841	0.0105397	0.0231415	ENSG00000170946	0.0334034	0.990994	no	DNAJC24
UTR3	DNAJC24	chr11	31431672	31431672	A	G	DE	0.544118	0.387987	12.5	0.156131	0.0305569	0.0543636	ENSG00000170946	0.0334034	0.990994	no	DNAJC24
UTR3	DNAJC24	chr11	31431676	31431676	A	G	DE	0.236111	0.0454545	13	0.190657	0.00735569	0.0171175	ENSG00000170946	0.0334034	0.990994	no	DNAJC24
UTR3	DNAJC24	chr11	31431762	31431762	A	G	DE	0.325	0.03125	20	0.29375	1.28e-07	1.11e-06	ENSG00000170946	0.0334034	0.990994	no	DNAJC24
UTR5	SSRP1	chr11	57335806	57335806	A	G	DE	0	0.38125	14.5	-0.38125	1.25e-08	1.32e-07	ENSG00000149136	0.0510215	0.975415	no	SSRP1
UTR3	ACER3	chr11	77023818	77023818	A	G	DE	0.363636	0	11	0.363636	2.29e-06	1.51e-05	ENSG00000078124	0.434742	0.374618	no	ACER3
UTR3	ACER3	chr11	77025676	77025676	A	G	DE	0.15	0	14.5	0.15	0.0250986	0.0464992	ENSG00000078124	0.434742	0.374618	no	ACER3
UTR3	ACER3	chr11	77025680	77025680	A	G	DE	0.55	0.285714	14	0.264286	0.000116189	0.000494824	ENSG00000078124	0.434742	0.374618	no	ACER3
UTR3	C11orf54	chr11	93761812	93761812	A	G	DE	0.280125	0.148853	75.5	0.131272	0.000119389	0.000506292	ENSG00000182919	-0.191734	0.876258	no	C11orf54
UTR3	ATM	chr11	108365742	108365742	A	G	DE	0.204068	0.0340909	42	0.169977	4.2e-05	0.000202358	ENSG00000149311	-0.0338758	0.990392	no	ATM
UTR3	ATM	chr11	108365758	108365758	A	G	DE	0.137692	0.0294118	38.5	0.108281	0.0111764	0.024265	ENSG00000149311	-0.0338758	0.990392	no	ATM
UTR3	ATM	chr11	108365796	108365796	A	G	DE	0.385553	0.216667	33.5	0.168887	0.000134822	0.000562287	ENSG00000149311	-0.0338758	0.990392	no	ATM
UTR3	ATM	chr11	108367087	108367087	A	G	DE	0.161765	0	25.5	0.161765	0.000798698	0.00263204	ENSG00000149311	-0.0338758	0.990392	no	ATM
UTR3	ATM	chr11	108367105	108367105	A	G	DE	0.178454	0	25.5	0.178454	0.000216281	0.000849414	ENSG00000149311	-0.0338758	0.990392	no	ATM
UTR3	ATM	chr11	108367117	108367117	A	G	DE	0.16954	0.04	23.5	0.12954	0.0101791	0.0224572	ENSG00000149311	-0.0338758	0.990392	no	ATM
UTR3	ATM	chr11	108367127	108367127	A	G	DE	0.135057	0.02	23.5	0.115057	0.0224663	0.0425303	ENSG00000149311	-0.0338758	0.990392	no	ATM
UTR3	ATM	chr11	108367230	108367230	A	G	DE	0.192308	0.0875	37	0.104808	0.0153464	0.031303	ENSG00000149311	-0.0338758	0.990392	no	ATM
UTR3	ATM	chr11	108367249	108367249	A	G	DE	0.107427	0.0243902	40.5	0.0830368	0.0479513	0.0778726	ENSG00000149311	-0.0338758	0.990392	no	ATM
UTR3	ATM	chr11	108367261	108367261	A	G	DE	0.189123	0.0348837	44.5	0.15424	0.000153681	0.000631549	ENSG00000149311	-0.0338758	0.990392	no	ATM
UTR3	CHEK1	chr11	125656244	125656244	A	G	DE	0.277558	0.195828	84	0.0817299	0.0119409	0.0255906	ENSG00000149554	0.0791196	0.952936	no	CHEK1
UTR3	CHEK1	chr11	125676008	125676008	A	G	DE	0.203167	0	48.5	0.203167	3.05e-07	2.46e-06	ENSG00000149554	0.0791196	0.952936	no	CHEK1
UTR3	CHEK1	chr11	125676033	125676033	A	G	DE	0.120721	0	48.5	0.120721	0.00234668	0.0066084	ENSG00000149554	0.0791196	0.952936	no	CHEK1
UTR3	CHEK1	chr11	125676034	125676034	A	G	DE	0.19315	0	47.5	0.19315	1.32e-06	9.26e-06	ENSG00000149554	0.0791196	0.952936	no	CHEK1
exonic	SLC2A14	chr12	7817837	7817837	A	G	DE	0	0.176364	17.5	-0.176364	0.00317916	0.00851682	ENSG00000173262	-0.161167	0.952885	no	SLC2A14
UTR3	IRAK4	chr12	43787828	43787828	A	G	DE	0.181818	0	11	0.181818	0.0181339	0.0358595	ENSG00000198001	0.189041	0.832703	no	IRAK4
UTR3	IRAK4	chr12	43787848	43787848	A	G	DE	0.407143	0	8.5	0.407143	1.09e-05	6.08e-05	ENSG00000198001	0.189041	0.832703	no	IRAK4
exonic	TUBA1A	chr12	49185118	49185118	A	G	DE	0.239569	0.519808	116.5	-0.280239	0	0	ENSG00000167552	2.29676	2.59e-09	up	TUBA1A
exonic	TUBA1A	chr12	49185517	49185517	A	G	DE	0.057971	0.195833	88.5	-0.137862	1.33e-05	7.25e-05	ENSG00000167552	2.29676	2.59e-09	up	TUBA1A
exonic	TUBA1A	chr12	49185670	49185670	A	G	DE	0.0326087	0.117201	119.5	-0.0845927	0.000817694	0.00268617	ENSG00000167552	2.29676	2.59e-09	up	TUBA1A
exonic	TUBA1A	chr12	49185856	49185856	A	G	DE	0.191918	0.390665	192	-0.198747	0	0	ENSG00000167552	2.29676	2.59e-09	up	TUBA1A
exonic	TUBA1A	chr12	49186409	49186409	A	G	DE	0.170386	0.361962	193.5	-0.191576	0	0	ENSG00000167552	2.29676	2.59e-09	up	TUBA1A
UTR3	DNAJC22	chr12	49351717	49351717	A	G	DE	0.265612	0.156182	92	0.10943	0.000411327	0.00149023	ENSG00000178401	-0.0209569	0.991949	no	DNAJC22
UTR3	DNAJC22	chr12	49351779	49351779	A	G	DE	0.191971	0.0375	79.5	0.154471	3.66e-06	2.31e-05	ENSG00000178401	-0.0209569	0.991949	no	DNAJC22
UTR3	DNAJC22	chr12	49353391	49353391	A	G	DE	0.479412	0.402252	78.5	0.0771595	0.0214695	0.0410827	ENSG00000178401	-0.0209569	0.991949	no	DNAJC22
UTR3	DNAJC22	chr12	49353562	49353562	A	G	DE	0.165301	0.0622581	54.5	0.103042	0.00710185	0.0166166	ENSG00000178401	-0.0209569	0.991949	no	DNAJC22
UTR3	DNAJC22	chr12	49353567	49353567	A	G	DE	0.162281	0.279123	52.5	-0.116842	0.00255005	0.00708029	ENSG00000178401	-0.0209569	0.991949	no	DNAJC22
UTR3	DNAJC22	chr12	49353573	49353573	A	G	DE	0.459574	0.285282	53.5	0.174292	5.97e-06	3.57e-05	ENSG00000178401	-0.0209569	0.991949	no	DNAJC22
UTR3	DNAJC22	chr12	49353574	49353574	A	G	DE	0.146684	0.0612245	52.5	0.0854592	0.0273208	0.04971	ENSG00000178401	-0.0209569	0.991949	no	DNAJC22
UTR3	METTL7A	chr12	50930419	50930419	A	G	DE	0.207927	0.0652174	429	0.14271	5.43e-15	1.56e-13	ENSG00000185432	-0.325715	0.913358	no	METTL7A
UTR3	METTL7A	chr12	50930530	50930530	A	G	DE	0.153635	0.0578512	255.5	0.0957839	1.55e-07	1.33e-06	ENSG00000185432	-0.325715	0.913358	no	METTL7A
UTR3	METTL7A	chr12	50930653	50930653	A	G	DE	0.16087	0.0533333	161	0.107536	3.86e-09	4.41e-08	ENSG00000185432	-0.325715	0.913358	no	METTL7A
UTR3	METTL7A	chr12	50930684	50930684	A	G	DE	0.197665	0.0444015	166.5	0.153263	4.68e-17	1.73e-15	ENSG00000185432	-0.325715	0.913358	no	METTL7A
UTR3	METTL7A	chr12	50930713	50930713	A	G	DE	0.193123	0.0941395	180	0.0989836	5.91e-08	5.44e-07	ENSG00000185432	-0.325715	0.913358	no	METTL7A
UTR3	METTL7A	chr12	50930723	50930723	A	G	DE	0.210249	0	179	0.210249	1.1e-30	1.13e-28	ENSG00000185432	-0.325715	0.913358	no	METTL7A
UTR3	METTL7A	chr12	50930856	50930856	A	G	DE	0.286491	0.145399	199	0.141092	1.09e-14	3.03e-13	ENSG00000185432	-0.325715	0.913358	no	METTL7A
UTR3	METTL7A	chr12	50931454	50931454	A	G	DE	0.119654	0.0462963	131.5	0.0733572	0.00107731	0.00339866	ENSG00000185432	-0.325715	0.913358	no	METTL7A
UTR3	METTL7A	chr12	50931504	50931504	A	G	DE	0.194392	0	114.5	0.194392	1.73e-13	4.01e-12	ENSG00000185432	-0.325715	0.913358	no	METTL7A
UTR3	METTL7A	chr12	50931564	50931564	A	G	DE	0.213621	0	81.5	0.213621	9.41e-11	1.43e-09	ENSG00000185432	-0.325715	0.913358	no	METTL7A
UTR3	METTL7A	chr12	50931657	50931657	A	G	DE	0.152072	0.0597015	137.5	0.0923707	9.79e-06	5.53e-05	ENSG00000185432	-0.325715	0.913358	no	METTL7A
UTR3	METTL7A	chr12	50931754	50931754	A	G	DE	0.262835	0.119932	113	0.142903	8.75e-08	7.81e-07	ENSG00000185432	-0.325715	0.913358	no	METTL7A
UTR3	MDM2	chr12	68843230	68843230	A	G	DE	0.288099	0.138919	333.5	0.14918	3.06e-16	1.03e-14	ENSG00000135679	-0.179439	0.921061	no	MDM2
UTR3	MDM2	chr12	68843263	68843263	A	G	DE	0.429979	0.164634	400	0.265345	7.43e-48	1.55e-45	ENSG00000135679	-0.179439	0.921061	no	MDM2
UTR3	MDM2	chr12	68843729	68843729	A	G	DE	0.212245	0	250.5	0.212245	3.07e-31	3.26e-29	ENSG00000135679	-0.179439	0.921061	no	MDM2
UTR3	MDM2	chr12	68843749	68843749	A	G	DE	0.214052	0	265	0.214052	9.59e-32	1.03e-29	ENSG00000135679	-0.179439	0.921061	no	MDM2
UTR3	MDM2	chr12	68843754	68843754	A	G	DE	0.286254	0	273	0.286254	2.11e-55	5.39e-53	ENSG00000135679	-0.179439	0.921061	no	MDM2
UTR3	TMEM19	chr12	71702445	71702445	A	G	DE	0.911538	0.798077	18	0.113462	0.0541232	0.0853852	ENSG00000139291	-0.0293075	0.990994	no	TMEM19
UTR3	TMEM19	chr12	71702550	71702550	A	G	DE	0.269841	0	16	0.269841	1.78e-05	9.43e-05	ENSG00000139291	-0.0293075	0.990994	no	TMEM19
UTR3	TMEM19	chr12	71702551	71702551	A	G	DE	0.309955	0	15	0.309955	2.21e-06	1.47e-05	ENSG00000139291	-0.0293075	0.990994	no	TMEM19
UTR3	TMEM19	chr12	71703062	71703062	A	G	DE	0.385417	0	17	0.385417	2.2e-10	3.15e-09	ENSG00000139291	-0.0293075	0.990994	no	TMEM19
UTR3	TMEM19	chr12	71703070	71703070	A	G	DE	0.535714	0.379808	18.5	0.155907	0.00727615	0.0169666	ENSG00000139291	-0.0293075	0.990994	no	TMEM19
UTR3	TMPO	chr12	98548843	98548843	A	G	DE	0.192437	0	179	0.192437	5.64e-26	4.31e-24	ENSG00000120802	0.00894858	0.997787	no	TMPO
UTR3	TMPO	chr12	98548910	98548910	A	G	DE	0.930434	0.748471	216.5	0.181962	2.14e-23	1.35e-21	ENSG00000120802	0.00894858	0.997787	no	TMPO
UTR3	TMPO	chr12	98548917	98548917	A	G	DE	0.454084	0.25108	215.5	0.203004	1.01e-28	9.43e-27	ENSG00000120802	0.00894858	0.997787	no	TMPO
UTR3	TMPO	chr12	98548920	98548920	A	G	DE	0.0673575	0.207199	219	-0.139842	1.87e-14	4.97e-13	ENSG00000120802	0.00894858	0.997787	no	TMPO
UTR3	TMPO	chr12	98549046	98549046	A	G	DE	0.387716	0.144143	97.5	0.243572	3.74e-16	1.25e-14	ENSG00000120802	0.00894858	0.997787	no	TMPO
UTR3	TMPO	chr12	98549107	98549107	A	G	DE	0.762675	0.534198	83	0.228477	2.81e-12	5.41e-11	ENSG00000120802	0.00894858	0.997787	no	TMPO
UTR3	TMPO	chr12	98549108	98549108	A	G	DE	0.401732	0.0921835	85.5	0.309548	7.57e-22	4.2e-20	ENSG00000120802	0.00894858	0.997787	no	TMPO
UTR3	TMPO	chr12	98549318	98549318	A	G	DE	0.393597	0.143171	127.5	0.250426	1.08e-26	8.7e-25	ENSG00000120802	0.00894858	0.997787	no	TMPO
UTR3	TMPO	chr12	98549324	98549324	A	G	DE	0.186899	0	127.5	0.186899	1.45e-15	4.5e-14	ENSG00000120802	0.00894858	0.997787	no	TMPO
UTR3	TMPO	chr12	98549325	98549325	A	G	DE	0.27376	0.113435	126.5	0.160325	1.22e-11	2.12e-10	ENSG00000120802	0.00894858	0.997787	no	TMPO
UTR3	GAS2L3	chr12	100626890	100626890	A	G	DE	0.208148	0.0394737	26	0.168674	0.000415976	0.00150351	ENSG00000139354	-0.105362	0.94015	no	GAS2L3
UTR3	GAS2L3	chr12	100626928	100626928	A	G	DE	0.375	0.185065	20	0.189935	0.000637678	0.0021752	ENSG00000139354	-0.105362	0.94015	no	GAS2L3
UTR3	GAS2L3	chr12	100626929	100626929	A	G	DE	0.105263	0	19	0.105263	0.066119	0.099703	ENSG00000139354	-0.105362	0.94015	no	GAS2L3
UTR3	GAS2L3	chr12	100626968	100626968	A	G	DE	0.439394	0.244444	11.5	0.194949	0.00927731	0.0208149	ENSG00000139354	-0.105362	0.94015	no	GAS2L3
UTR3	GAS2L3	chr12	100627344	100627344	A	G	DE	0.27381	0.0454545	16.5	0.228355	0.000217566	0.000853242	ENSG00000139354	-0.105362	0.94015	no	GAS2L3
UTR3	GAS2L3	chr12	100627374	100627374	A	G	DE	0.320513	0.0555556	15.5	0.264957	3.6e-05	0.000176554	ENSG00000139354	-0.105362	0.94015	no	GAS2L3
UTR3	GAS2L3	chr12	100627375	100627375	A	G	DE	0.514957	0.188889	15.5	0.326068	3.68e-07	2.91e-06	ENSG00000139354	-0.105362	0.94015	no	GAS2L3
UTR3	GAS2L3	chr12	100627414	100627414	A	G	DE	0.632353	0.381818	13.5	0.250535	0.000345283	0.00128133	ENSG00000139354	-0.105362	0.94015	no	GAS2L3
UTR3	GAS2L3	chr12	100627457	100627457	A	G	DE	0.121154	0	23	0.121154	0.0176172	0.0349796	ENSG00000139354	-0.105362	0.94015	no	GAS2L3
UTR3	GAS2L3	chr12	100627498	100627498	A	G	DE	0.246686	0	32.5	0.246686	2.94e-08	2.88e-07	ENSG00000139354	-0.105362	0.94015	no	GAS2L3
UTR3	RIC8B	chr12	106886627	106886627	A	G	DE	0.238095	0	16.5	0.238095	0.000115533	0.000492506	ENSG00000111785	0.158208	0.872212	no	RIC8B
UTR3	FBXW8	chr12	117029666	117029666	A	G	DE	0.745098	0.5	19	0.245098	1.88e-05	9.89e-05	ENSG00000174989	-0.119819	0.942423	no	FBXW8
UTR3	FBXW8	chr12	117029739	117029739	A	G	DE	0.242081	0	15	0.242081	0.000218463	0.000856301	ENSG00000174989	-0.119819	0.942423	no	FBXW8
UTR3	FBXW8	chr12	117029749	117029749	A	G	DE	0.323864	0	13.5	0.323864	3.72e-06	2.35e-05	ENSG00000174989	-0.119819	0.942423	no	FBXW8
UTR3	FBXW8	chr12	117029775	117029775	A	G	DE	0.6	0.303846	12.5	0.296154	4.09e-05	0.000197279	ENSG00000174989	-0.119819	0.942423	no	FBXW8
UTR3	GATC	chr12	120460750	120460750	A	G	DE	0.641656	0.204666	141	0.43699	1.76e-106	6.35e-104	ENSG00000257218	0.228635	0.789757	no	GATC
UTR3	GATC	chr12	120460894	120460894	A	G	DE	0.155184	0	109.5	0.155184	1.58e-08	1.63e-07	ENSG00000257218	0.228635	0.789757	no	GATC
UTR3	GATC	chr12	120460911	120460911	A	G	DE	0.841599	0.650786	104	0.190814	2.49e-11	4.13e-10	ENSG00000257218	0.228635	0.789757	no	GATC
UTR3	GATC	chr12	120460926	120460926	A	G	DE	0.428409	0.0406977	99	0.387711	3.36e-39	5.39e-37	ENSG00000257218	0.228635	0.789757	no	GATC
UTR3	GATC	chr12	120461140	120461140	A	G	DE	0.286585	0	82	0.286585	2.95e-18	1.23e-16	ENSG00000257218	0.228635	0.789757	no	GATC
UTR3	GATC	chr12	120461175	120461175	A	G	DE	0.163927	0.0319149	92	0.132012	2.03e-05	0.000106168	ENSG00000257218	0.228635	0.789757	no	GATC
UTR3	GATC	chr12	120461196	120461196	A	G	DE	0.290172	0.0924929	75.5	0.197679	6.89e-09	7.56e-08	ENSG00000257218	0.228635	0.789757	no	GATC
UTR3	GATC	chr12	120461213	120461213	A	G	DE	0.129167	0	73.5	0.129167	0.000181005	0.00072686	ENSG00000257218	0.228635	0.789757	no	GATC
UTR3	GATC	chr12	120461272	120461272	A	G	DE	0.757389	0.457373	99.5	0.300015	2.7e-24	1.85e-22	ENSG00000257218	0.228635	0.789757	no	GATC
UTR3	GATC	chr12	120461365	120461365	A	G	DE	0.100982	0	150.5	0.100982	3.18e-08	3.09e-07	ENSG00000257218	0.228635	0.789757	no	GATC
UTR3	TMEM120B	chr12	121777049	121777049	A	G	DE	0.247159	0.0588235	19	0.188336	0.00100959	0.00321598	ENSG00000188735	0.0131811	0.995924	no	TMEM120B
UTR3	TMEM120B	chr12	121777152	121777152	A	G	DE	0.287267	0	18.5	0.287267	7.6e-07	5.62e-06	ENSG00000188735	0.0131811	0.995924	no	TMEM120B
UTR3	TMEM120B	chr12	121777222	121777222	A	G	DE	0.332359	0.0454545	23	0.286904	1.9e-08	1.93e-07	ENSG00000188735	0.0131811	0.995924	no	TMEM120B
UTR3	TMEM120B	chr12	121777232	121777232	A	G	DE	0.196429	0.0606061	24	0.135823	0.00640029	0.0152565	ENSG00000188735	0.0131811	0.995924	no	TMEM120B
UTR3	TMEM120B	chr12	121777244	121777244	A	G	DE	0.214932	0.0322581	21.5	0.182674	0.000589573	0.00203035	ENSG00000188735	0.0131811	0.995924	no	TMEM120B
UTR3	TMEM120B	chr12	121780151	121780151	A	G	DE	0.283333	0	12.5	0.283333	8.68e-05	0.000383168	ENSG00000188735	0.0131811	0.995924	no	TMEM120B
UTR3	GTF2H3	chr12	123661548	123661548	A	G	DE	0.5074	0.297847	80	0.209554	3e-10	4.16e-09	ENSG00000111358	-0.204228	0.860026	no	GTF2H3
UTR3	GTF2H3	chr12	123662050	123662050	A	G	DE	0.133295	0	42	0.133295	0.0013181	0.00403705	ENSG00000111358	-0.204228	0.860026	no	GTF2H3
exonic	UBC	chr12	124912818	124912818	A	G	DE	0.231057	0.45448	946.5	-0.223423	0	0	ENSG00000150991	0.214042	0.791589	no	UBC
UTR3	PGAM5	chr12	132721318	132721318	A	G	DE	0.557185	0.271007	409.5	0.286178	2.26e-55	5.69e-53	ENSG00000247077	0.127758	0.969271	no	PGAM5
UTR3	PGAM5	chr12	132721380	132721380	A	G	DE	0.291786	0.12833	310	0.163456	3.46e-19	1.55e-17	ENSG00000247077	0.127758	0.969271	no	PGAM5
UTR3	PGAM5	chr12	132721388	132721388	A	G	DE	0.154014	0	314.5	0.154014	3.29e-17	1.24e-15	ENSG00000247077	0.127758	0.969271	no	PGAM5
UTR3	PGAM5	chr12	132721509	132721509	A	G	DE	0.158386	0	236	0.158386	4.13e-18	1.7e-16	ENSG00000247077	0.127758	0.969271	no	PGAM5
UTR3	PGAM5	chr12	132721535	132721535	A	G	DE	0.318376	0	203	0.318376	4.23e-68	1.27e-65	ENSG00000247077	0.127758	0.969271	no	PGAM5
UTR3	PGAM5	chr12	132721669	132721669	A	G	DE	0.338215	0.112698	196.5	0.225516	4.75e-35	6.24e-33	ENSG00000247077	0.127758	0.969271	no	PGAM5
UTR3	PGAM5	chr12	132721689	132721689	A	G	DE	0.15082	0	200	0.15082	1.45e-16	5.09e-15	ENSG00000247077	0.127758	0.969271	no	PGAM5
UTR3	PGAM5	chr12	132721753	132721753	A	G	DE	0.390434	0.238454	197	0.15198	8.48e-17	3.03e-15	ENSG00000247077	0.127758	0.969271	no	PGAM5
UTR3	PGAM5	chr12	132721763	132721763	A	G	DE	0.201493	0	195.5	0.201493	2.56e-28	2.31e-26	ENSG00000247077	0.127758	0.969271	no	PGAM5
UTR3	PGAM5	chr12	132721837	132721837	A	G	DE	0.520087	0.171667	168	0.34842	3.45e-81	1.15e-78	ENSG00000247077	0.127758	0.969271	no	PGAM5
UTR3	SLC2A14	chr12	7813997	7813997	T	C	DE	0.127789	0.308108	23	-0.180319	0.000411352	0.00149023	ENSG00000173262	-0.161167	0.952885	no	SLC2A14
exonic	TUBA1A	chr12	49186397	49186397	T	C	DE	0.201019	0.380081	187.5	-0.179062	0	0	ENSG00000167552	2.29676	2.59e-09	up	TUBA1A
UTR5	CERS5	chr12	50144954	50144954	T	C	DE	0.105263	0	20.5	0.105263	0.054565	0.0859957	ENSG00000139624	0.111484	0.949257	no	CERS5
UTR3	CBX5	chr12	54235425	54235425	T	C	DE	0.392857	0.127005	10.5	0.265852	0.000831525	0.00272382	ENSG00000094916	-0.826901	0.101144	no	CBX5
UTR3	RNF41	chr12	56203844	56203844	T	C	DE	0.153846	0	12	0.153846	0.0360681	0.0622467	ENSG00000181852	-0.0970824	0.949257	no	RNF41
UTR3	NUDT4	chr12	93400948	93400948	T	C	DE	0.528598	0.459415	238	0.069183	0.000151066	0.000621884	ENSG00000173598	0.0480564	0.977717	no	NUDT4
UTR3	SSH1	chr12	108786643	108786643	T	C	DE	0.191667	0	19.5	0.191667	0.000688161	0.00232188	ENSG00000084112	-0.0741902	0.958697	no	SSH1
UTR3	RBM19	chr12	113817972	113817972	T	C	DE	0.106183	0	33.5	0.106183	0.0163892	0.0330557	ENSG00000122965	0.218855	0.598328	no	RBM19
UTR3	C12orf49	chr12	116714628	116714628	T	C	DE	0.351144	0.210623	89.5	0.140521	7.94e-06	4.58e-05	ENSG00000111412	0.139793	0.949257	no	C12orf49
UTR3	COX6A1	chr12	120440727	120440727	T	C	DE	0.309524	0.190476	27.5	0.119048	0.0106708	0.0233845	ENSG00000111775	0.334519	0.783425	no	COX6A1
UTR5	CAMKK2	chr12	121296644	121296644	T	C	DE	0	0.160839	23.5	-0.160839	0.00141997	0.00430046	ENSG00000110931	-0.209541	0.586611	no	CAMKK2
UTR3	TMEM120B	chr12	121777058	121777058	T	C	DE	0.119048	0	20.5	0.119048	0.0297009	0.0531892	ENSG00000188735	0.0131811	0.995924	no	TMEM120B
UTR3	TMEM120B	chr12	121777249	121777249	T	C	DE	0.0967742	0.188095	27	-0.091321	0.0519135	0.082537	ENSG00000188735	0.0131811	0.995924	no	TMEM120B
exonic	HCAR3	chr12	122715787	122715787	T	C	DE	0.572727	0.833333	10.5	-0.260606	0.00105238	0.00333197	ENSG00000255398	0.196651	0.962775	no	HCAR3
UTR3	GOLGA3	chr12	132770000	132770000	T	C	DE	0.144181	0.0612245	73.5	0.0829564	0.0161878	0.0327333	ENSG00000090615	0.0222722	0.993193	no	GOLGA3
UTR3	GOLGA3	chr12	132770121	132770121	T	C	DE	0.14053	0	51.5	0.14053	0.000309032	0.00116385	ENSG00000090615	0.0222722	0.993193	no	GOLGA3
UTR3	GOLGA3	chr12	132770731	132770731	T	C	DE	0.115385	0	28.5	0.115385	0.0121452	0.0259525	ENSG00000090615	0.0222722	0.993193	no	GOLGA3
UTR3	GOLGA3	chr12	132770861	132770861	T	C	DE	0.127016	0.0416667	39.5	0.0853495	0.0437424	0.0723951	ENSG00000090615	0.0222722	0.993193	no	GOLGA3
UTR3	MPHOSPH8	chr13	19672219	19672219	A	G	DE	0.379881	0.47451	59.5	-0.0946286	0.0110127	0.0239688	ENSG00000196199	0.229404	0.630788	no	MPHOSPH8
UTR3	MPHOSPH8	chr13	19672245	19672245	A	G	DE	0.123338	0.0444444	61	0.0788934	0.032598	0.0574594	ENSG00000196199	0.229404	0.630788	no	MPHOSPH8
UTR3	MPHOSPH8	chr13	19672262	19672262	A	G	DE	0.321299	0.19295	62.5	0.128349	0.000456495	0.0016317	ENSG00000196199	0.229404	0.630788	no	MPHOSPH8
UTR3	MPHOSPH8	chr13	19672378	19672378	A	G	DE	0.1308	0.0465116	57.5	0.0842881	0.0251156	0.0465267	ENSG00000196199	0.229404	0.630788	no	MPHOSPH8
UTR3	MPHOSPH8	chr13	19672884	19672884	A	G	DE	0.233744	0.0530303	64	0.180714	6.51e-07	4.9e-06	ENSG00000196199	0.229404	0.630788	no	MPHOSPH8
UTR3	MPHOSPH8	chr13	19672935	19672935	A	G	DE	0.303788	0.130024	57.5	0.173764	3.89e-06	2.45e-05	ENSG00000196199	0.229404	0.630788	no	MPHOSPH8
UTR3	BRCA2	chr13	32399024	32399024	A	G	DE	0.169098	0	27.5	0.169098	0.00028699	0.00108781	ENSG00000139618	0.165832	0.809383	no	BRCA2
UTR3	BRCA2	chr13	32399052	32399052	A	G	DE	0.1875	0	27	0.1875	6.58e-05	0.000301005	ENSG00000139618	0.165832	0.809383	no	BRCA2
UTR3	BRCA2	chr13	32399063	32399063	A	G	DE	0.16067	0	28.5	0.16067	0.000479098	0.00170334	ENSG00000139618	0.165832	0.809383	no	BRCA2
exonic	HNRNPA1L2	chr13	52643391	52643391	A	G	DE	0.236288	0.314155	71	-0.0778673	0.0259797	0.0478567	ENSG00000139675	-0.107642	0.958697	no	HNRNPA1L2
UTR3	SPRYD7	chr13	49913177	49913177	T	C	DE	0.423077	0.116516	26	0.306561	1.41e-10	2.09e-09	ENSG00000123178	0.0215756	0.991411	no	SPRYD7
UTR3	SPRYD7	chr13	49913217	49913217	T	C	DE	0.175	0	17.5	0.175	0.0034219	0.00905114	ENSG00000123178	0.0215756	0.991411	no	SPRYD7
UTR3	SPRYD7	chr13	49913257	49913257	T	C	DE	0.26738	0	14	0.26738	9.65e-05	0.000421004	ENSG00000123178	0.0215756	0.991411	no	SPRYD7
UTR3	SPRYD7	chr13	49913805	49913805	T	C	DE	0.466667	0.302564	15	0.164103	0.0122143	0.0260773	ENSG00000123178	0.0215756	0.991411	no	SPRYD7
UTR3	TEP1	chr14	20366278	20366278	T	C	DE	0.407143	0.591954	12	-0.184811	0.0118004	0.0253365	ENSG00000129566	0.0853266	0.966014	no	TEP1
UTR3	TEP1	chr14	20366308	20366308	T	C	DE	0.5	0.796296	10.5	-0.296296	0.000195465	0.000778527	ENSG00000129566	0.0853266	0.966014	no	TEP1
UTR3	TEP1	chr14	20366898	20366898	T	C	DE	0.183824	0	18.5	0.183824	0.00155337	0.00464677	ENSG00000129566	0.0853266	0.966014	no	TEP1
UTR3	TEP1	chr14	20366901	20366901	T	C	DE	0.413313	0.0606061	18	0.352707	2.14e-09	2.54e-08	ENSG00000129566	0.0853266	0.966014	no	TEP1
UTR3	TEP1	chr14	20366933	20366933	T	C	DE	0.106725	0	18.5	0.106725	0.0661694	0.099763	ENSG00000129566	0.0853266	0.966014	no	TEP1
UTR3	TEP1	chr14	20367119	20367119	T	C	DE	0.440476	0.329502	19.5	0.110974	0.0493842	0.0797837	ENSG00000129566	0.0853266	0.966014	no	TEP1
UTR3	TEP1	chr14	20367129	20367129	T	C	DE	0.588158	0.454545	19.5	0.133612	0.0179736	0.0356162	ENSG00000129566	0.0853266	0.966014	no	TEP1
UTR3	TEP1	chr14	20367219	20367219	T	C	DE	0.230882	0	18.5	0.230882	7.05e-05	0.000319783	ENSG00000129566	0.0853266	0.966014	no	TEP1
UTR3	TEP1	chr14	20367228	20367228	T	C	DE	0.4	0.596065	18	-0.196065	0.000874958	0.00284147	ENSG00000129566	0.0853266	0.966014	no	TEP1
UTR3	TEP1	chr14	20367251	20367251	T	C	DE	0.680556	0.37013	15	0.310426	2.13e-06	1.42e-05	ENSG00000129566	0.0853266	0.966014	no	TEP1
UTR3	TEP1	chr14	20367276	20367276	T	C	DE	0.136364	0	17.5	0.136364	0.0225591	0.0426807	ENSG00000129566	0.0853266	0.966014	no	TEP1
UTR3	TEP1	chr14	20367280	20367280	T	C	DE	0.125	0	17.5	0.125	0.0365503	0.0628269	ENSG00000129566	0.0853266	0.966014	no	TEP1
UTR3	TEP1	chr14	20367306	20367306	T	C	DE	0.192308	0	17.5	0.192308	0.00129746	0.00398326	ENSG00000129566	0.0853266	0.966014	no	TEP1
UTR3	TEP1	chr14	20367311	20367311	T	C	DE	0.53125	0.166667	14	0.364583	1.06e-07	9.31e-07	ENSG00000129566	0.0853266	0.966014	no	TEP1
UTR3	TEP1	chr14	20367737	20367737	T	C	DE	0.390152	0.147059	17.5	0.243093	4.78e-05	0.000227106	ENSG00000129566	0.0853266	0.966014	no	TEP1
UTR3	TEP1	chr14	20367747	20367747	T	C	DE	0.458333	0.247899	17	0.210434	0.000529833	0.00185577	ENSG00000129566	0.0853266	0.966014	no	TEP1
UTR3	TEP1	chr14	20367778	20367778	T	C	DE	0.225	0	15	0.225	0.000590782	0.00203419	ENSG00000129566	0.0853266	0.966014	no	TEP1
UTR3	TEP1	chr14	20367780	20367780	T	C	DE	0	0.142593	16	-0.142593	0.023361	0.0438086	ENSG00000129566	0.0853266	0.966014	no	TEP1
UTR3	TEP1	chr14	20367810	20367810	T	C	DE	0.69697	0.572581	19	0.124389	0.0298931	0.0534817	ENSG00000129566	0.0853266	0.966014	no	TEP1
UTR3	TEP1	chr14	20367882	20367882	T	C	DE	0.137931	0.0416667	24	0.0962644	0.0533057	0.0842863	ENSG00000129566	0.0853266	0.966014	no	TEP1
UTR3	RAB2B	chr14	21460342	21460342	T	C	DE	0.168233	0	94	0.168233	3.79e-08	3.62e-07	ENSG00000129472	-0.0700735	0.960548	no	RAB2B
UTR3	RAB2B	chr14	21460463	21460463	T	C	DE	0.180741	0.0406977	60.5	0.140044	0.000154912	0.000634979	ENSG00000129472	-0.0700735	0.960548	no	RAB2B
UTR3	RAB2B	chr14	21460473	21460473	T	C	DE	0.739137	0.467297	59.5	0.27184	2.81e-13	6.36e-12	ENSG00000129472	-0.0700735	0.960548	no	RAB2B
UTR3	RAB2B	chr14	21460499	21460499	T	C	DE	0.292405	0.0938391	55	0.198566	1.97e-07	1.64e-06	ENSG00000129472	-0.0700735	0.960548	no	RAB2B
UTR3	RAB2B	chr14	21460523	21460523	T	C	DE	0.151158	0	48.5	0.151158	0.000139234	0.00057871	ENSG00000129472	-0.0700735	0.960548	no	RAB2B
UTR3	RAB2B	chr14	21460541	21460541	T	C	DE	0.19201	0	41	0.19201	4.4e-06	2.73e-05	ENSG00000129472	-0.0700735	0.960548	no	RAB2B
UTR3	RAB2B	chr14	21460679	21460679	T	C	DE	0.109428	0	24.5	0.109428	0.0263066	0.0482687	ENSG00000129472	-0.0700735	0.960548	no	RAB2B
UTR3	RAB2B	chr14	21460687	21460687	T	C	DE	0.152778	0.0340909	25.5	0.118687	0.0138829	0.0289088	ENSG00000129472	-0.0700735	0.960548	no	RAB2B
UTR3	RAB2B	chr14	21460692	21460692	T	C	DE	0.535862	0.33125	27	0.204612	1.33e-05	7.26e-05	ENSG00000129472	-0.0700735	0.960548	no	RAB2B
UTR3	RAB2B	chr14	21460751	21460751	T	C	DE	0.747619	0.38339	38.5	0.364229	1.41e-17	5.51e-16	ENSG00000129472	-0.0700735	0.960548	no	RAB2B
UTR3	RAB2B	chr14	21460752	21460752	T	C	DE	0.414683	0.0322581	39	0.382424	2.29e-19	1.04e-17	ENSG00000129472	-0.0700735	0.960548	no	RAB2B
UTR3	RAB2B	chr14	21460839	21460839	T	C	DE	0.514286	0.366516	58	0.14777	8.24e-05	0.000366356	ENSG00000129472	-0.0700735	0.960548	no	RAB2B
UTR3	AJUBA	chr14	22972186	22972186	T	C	DE	0.12934	0	758	0.12934	1.4e-12	2.82e-11	ENSG00000129474	0.851766	0.0741071	no	AJUBA
UTR3	AJUBA	chr14	22972940	22972940	T	C	DE	0.267234	0.16355	685.5	0.103684	1.35e-08	1.42e-07	ENSG00000129474	0.851766	0.0741071	no	AJUBA
UTR3	AJUBA	chr14	22972941	22972941	T	C	DE	0.126527	0	686.5	0.126527	4.2e-12	7.9e-11	ENSG00000129474	0.851766	0.0741071	no	AJUBA
UTR3	L2HGDH	chr14	50246001	50246001	T	C	DE	0.165	0	18.5	0.165	0.00450462	0.0113973	ENSG00000087299	-0.234277	0.845795	no	L2HGDH
UTR3	ERO1A	chr14	52643014	52643014	T	C	DE	0.103332	0	107.5	0.103332	0.000209141	0.000826219	ENSG00000197930	-0.411122	0.0729316	no	ERO1A
UTR3	GNPNAT1	chr14	52775636	52775636	T	C	DE	0.233575	0	120	0.233575	1.66e-20	8.24e-19	ENSG00000100522	-0.00131691	0.999201	no	GNPNAT1
UTR3	GNPNAT1	chr14	52775699	52775699	T	C	DE	0.118642	0	134.5	0.118642	4.41e-08	4.15e-07	ENSG00000100522	-0.00131691	0.999201	no	GNPNAT1
UTR3	GNPNAT1	chr14	52775760	52775760	T	C	DE	0.279396	0.172345	127	0.107051	5.41e-06	3.27e-05	ENSG00000100522	-0.00131691	0.999201	no	GNPNAT1
UTR3	GNPNAT1	chr14	52775933	52775933	T	C	DE	0.138707	0.0441176	128.5	0.0945891	4.47e-05	0.00021388	ENSG00000100522	-0.00131691	0.999201	no	GNPNAT1
UTR3	GNPNAT1	chr14	52776676	52776676	T	C	DE	0.66549	0.524442	160	0.141048	1.11e-14	3.08e-13	ENSG00000100522	-0.00131691	0.999201	no	GNPNAT1
UTR3	GNPNAT1	chr14	52776688	52776688	T	C	DE	0.153441	0	157	0.153441	4.3e-17	1.6e-15	ENSG00000100522	-0.00131691	0.999201	no	GNPNAT1
UTR3	GNPNAT1	chr14	52776693	52776693	T	C	DE	0.277982	0.093844	152.5	0.184138	6.39e-24	4.27e-22	ENSG00000100522	-0.00131691	0.999201	no	GNPNAT1
UTR3	GNPNAT1	chr14	52776827	52776827	T	C	DE	0.219895	0	121.5	0.219895	8.1e-19	3.56e-17	ENSG00000100522	-0.00131691	0.999201	no	GNPNAT1
UTR3	GNPNAT1	chr14	52776828	52776828	T	C	DE	0.175602	0.0333333	121	0.142269	1.16e-08	1.24e-07	ENSG00000100522	-0.00131691	0.999201	no	GNPNAT1
UTR3	GNPNAT1	chr14	52776836	52776836	T	C	DE	0.142952	0	112	0.142952	1.1e-07	9.63e-07	ENSG00000100522	-0.00131691	0.999201	no	GNPNAT1
UTR3	ATG14	chr14	55367486	55367486	T	C	DE	0.544091	0.0689655	34.5	0.475125	3.47e-27	2.9e-25	ENSG00000126775	-0.04495	0.977717	no	ATG14
UTR3	ATG14	chr14	55367492	55367492	T	C	DE	0.858049	0.5	33	0.358049	6.97e-16	2.23e-14	ENSG00000126775	-0.04495	0.977717	no	ATG14
UTR3	ATG14	chr14	55367498	55367498	T	C	DE	0.221026	0.0904121	32	0.130614	0.00342118	0.00905114	ENSG00000126775	-0.04495	0.977717	no	ATG14
UTR3	ATG14	chr14	55367499	55367499	T	C	DE	0.37641	0.0731707	32	0.30324	1.08e-11	1.88e-10	ENSG00000126775	-0.04495	0.977717	no	ATG14
UTR3	ATG14	chr14	55367526	55367526	T	C	DE	0.31746	0.178679	32	0.138782	0.00186979	0.00544133	ENSG00000126775	-0.04495	0.977717	no	ATG14
UTR3	ATG14	chr14	55367578	55367578	T	C	DE	0.632401	0.364046	25.5	0.268355	2.66e-08	2.62e-07	ENSG00000126775	-0.04495	0.977717	no	ATG14
UTR3	ATG14	chr14	55367700	55367700	T	C	DE	0.285714	0.0625	21	0.223214	3.5e-05	0.000172229	ENSG00000126775	-0.04495	0.977717	no	ATG14
UTR3	ATG14	chr14	55367730	55367730	T	C	DE	0.299465	0.16129	19.5	0.138175	0.0144067	0.0298157	ENSG00000126775	-0.04495	0.977717	no	ATG14
UTR3	ATG14	chr14	55368248	55368248	T	C	DE	0.237984	0.0801282	36.5	0.157856	0.000277114	0.00105529	ENSG00000126775	-0.04495	0.977717	no	ATG14
UTR3	ATG14	chr14	55368341	55368341	T	C	DE	0	0.189394	50.5	-0.189394	1.35e-06	9.4e-06	ENSG00000126775	-0.04495	0.977717	no	ATG14
UTR3	ATG14	chr14	55368479	55368479	T	C	DE	0.269737	0.097561	35	0.172176	8.68e-05	0.000383168	ENSG00000126775	-0.04495	0.977717	no	ATG14
UTR3	ATG14	chr14	55368487	55368487	T	C	DE	0.282051	0.0217391	36	0.260312	2.33e-09	2.74e-08	ENSG00000126775	-0.04495	0.977717	no	ATG14
UTR3	ATG14	chr14	55368492	55368492	T	C	DE	0.203125	0.0910973	36	0.112028	0.0101533	0.0224071	ENSG00000126775	-0.04495	0.977717	no	ATG14
UTR3	ATG14	chr14	55368515	55368515	T	C	DE	0.12	0	45	0.12	0.00312585	0.00839757	ENSG00000126775	-0.04495	0.977717	no	ATG14
UTR3	EXOC5	chr14	57203192	57203192	T	C	DE	0.279221	0	9	0.279221	0.00168221	0.00497324	ENSG00000070367	0.272081	0.674474	no	EXOC5
UTR3	SYNJ2BP	chr14	70369354	70369354	T	C	DE	0.367669	0	46	0.367669	7.79e-20	3.7e-18	ENSG00000213463	0.000980637	0.999521	no	SYNJ2BP
UTR3	SYNJ2BP	chr14	70371547	70371547	T	C	DE	0.106638	0	59	0.106638	0.00427567	0.0109022	ENSG00000213463	0.000980637	0.999521	no	SYNJ2BP
UTR3	SYNJ2BP	chr14	70371607	70371607	T	C	DE	0.167615	0.0508475	55	0.116767	0.00221844	0.00630387	ENSG00000213463	0.000980637	0.999521	no	SYNJ2BP
UTR3	ALDH6A1	chr14	74058071	74058071	T	C	DE	0.53125	0.155354	19	0.375896	5.3e-11	8.36e-10	ENSG00000119711	-0.915647	0.00426704	no	ALDH6A1
UTR3	ALDH6A1	chr14	74058241	74058241	T	C	DE	0.187395	0	26	0.187395	8.8e-05	0.000387885	ENSG00000119711	-0.915647	0.00426704	no	ALDH6A1
UTR3	ALDH6A1	chr14	74058840	74058840	T	C	DE	0.135135	0	30	0.135135	0.0028471	0.00778881	ENSG00000119711	-0.915647	0.00426704	no	ALDH6A1
UTR3	ALDH6A1	chr14	74060273	74060273	T	C	DE	0.188988	0.0535714	29	0.135417	0.00307286	0.00827141	ENSG00000119711	-0.915647	0.00426704	no	ALDH6A1
UTR3	ATXN3	chr14	92060897	92060897	T	C	DE	0.222222	0.0714286	12	0.150794	0.0399208	0.0676146	ENSG00000066427	-0.11195	0.95334	no	ATXN3
UTR3	ATXN3	chr14	92060966	92060966	T	C	DE	0.333333	0	10	0.333333	5.32e-05	0.000249472	ENSG00000066427	-0.11195	0.95334	no	ATXN3
UTR3	C14orf119	chr14	23098742	23098742	A	G	DE	0.233766	0.05	9	0.183766	0.0386975	0.0658526	ENSG00000179933	0.206124	0.795528	no	C14orf119
UTR3	C14orf119	chr14	23098765	23098765	A	G	DE	0.309524	0	10	0.309524	0.000175219	0.000708428	ENSG00000179933	0.206124	0.795528	no	C14orf119
UTR3	C14orf119	chr14	23098795	23098795	A	G	DE	0.441558	0.0588235	9	0.382735	1.66e-05	8.89e-05	ENSG00000179933	0.206124	0.795528	no	C14orf119
UTR3	AP4S1	chr14	31085650	31085650	A	G	DE	0.416667	0.166667	6	0.25	0.0287223	0.0517369	ENSG00000100478	0.192742	0.923882	no	AP4S1
UTR3	AP4S1	chr14	31085652	31085652	A	G	DE	0.52381	0.166667	6.5	0.357143	0.00111003	0.00348835	ENSG00000100478	0.192742	0.923882	no	AP4S1
UTR3	AP4S1	chr14	31093550	31093550	A	G	DE	0.19697	0	20	0.19697	0.000397792	0.00144756	ENSG00000100478	0.192742	0.923882	no	AP4S1
UTR3	AP4S1	chr14	31093551	31093551	A	G	DE	0.376263	0	20	0.376263	1.33e-11	2.29e-10	ENSG00000100478	0.192742	0.923882	no	AP4S1
UTR3	AP4S1	chr14	31093586	31093586	A	G	DE	0.283333	0.0322581	12.5	0.251075	0.000505144	0.00178204	ENSG00000100478	0.192742	0.923882	no	AP4S1
UTR3	AP4S1	chr14	31093596	31093596	A	G	DE	0.181818	0	11.5	0.181818	0.0152486	0.0311556	ENSG00000100478	0.192742	0.923882	no	AP4S1
UTR3	AP4S1	chr14	31093698	31093698	A	G	DE	0.154762	0	16	0.154762	0.0138553	0.0288623	ENSG00000100478	0.192742	0.923882	no	AP4S1
UTR3	AP4S1	chr14	31094145	31094145	A	G	DE	0.183824	0	14.5	0.183824	0.00605197	0.0145398	ENSG00000100478	0.192742	0.923882	no	AP4S1
UTR3	AP4S1	chr14	31094475	31094475	A	G	DE	0.183333	0	27	0.183333	9.52e-05	0.000416339	ENSG00000100478	0.192742	0.923882	no	AP4S1
UTR3	AP4S1	chr14	31095073	31095073	A	G	DE	0.225758	0.0980861	36.5	0.127671	0.00327602	0.00872781	ENSG00000100478	0.192742	0.923882	no	AP4S1
UTR3	AP4S1	chr14	31095088	31095088	A	G	DE	0.291667	0.146196	36.5	0.145471	0.000806534	0.00265427	ENSG00000100478	0.192742	0.923882	no	AP4S1
UTR3	AP4S1	chr14	31095444	31095444	A	G	DE	0.503509	0.22792	17	0.275589	5.68e-06	3.41e-05	ENSG00000100478	0.192742	0.923882	no	AP4S1
UTR3	AP4S1	chr14	31095491	31095491	A	G	DE	0.177632	0.03125	15.5	0.146382	0.02245	0.0425105	ENSG00000100478	0.192742	0.923882	no	AP4S1
UTR3	AP4S1	chr14	31095494	31095494	A	G	DE	0.762032	0.564655	14	0.197377	0.0039981	0.0102901	ENSG00000100478	0.192742	0.923882	no	AP4S1
UTR3	AP4S1	chr14	31095496	31095496	A	G	DE	0.183824	0.0277778	14.5	0.156046	0.0197977	0.0384711	ENSG00000100478	0.192742	0.923882	no	AP4S1
UTR3	AP4S1	chr14	31095546	31095546	A	G	DE	0.176923	0	11.5	0.176923	0.0182211	0.03597	ENSG00000100478	0.192742	0.923882	no	AP4S1
UTR3	AP4S1	chr14	31095602	31095602	A	G	DE	0.33125	0.05	18	0.28125	1.81e-06	1.23e-05	ENSG00000100478	0.192742	0.923882	no	AP4S1
UTR3	AP4S1	chr14	31095619	31095619	A	G	DE	0.184314	0	16	0.184314	0.00337959	0.0089565	ENSG00000100478	0.192742	0.923882	no	AP4S1
UTR3	AP4S1	chr14	31095628	31095628	A	G	DE	0.154762	0.0294118	17.5	0.12535	0.0360282	0.0622316	ENSG00000100478	0.192742	0.923882	no	AP4S1
UTR3	AP4S1	chr14	31095826	31095826	A	G	DE	0.210526	0	19	0.210526	0.000237633	0.000922383	ENSG00000100478	0.192742	0.923882	no	AP4S1
UTR3	AP4S1	chr14	31095859	31095859	A	G	DE	0.154762	0.05	19.5	0.104762	0.0635614	0.0965166	ENSG00000100478	0.192742	0.923882	no	AP4S1
UTR3	AP4S1	chr14	31095882	31095882	A	G	DE	0.457666	0.240741	21	0.216925	5.78e-05	0.000268295	ENSG00000100478	0.192742	0.923882	no	AP4S1
UTR3	AP4S1	chr14	31095938	31095938	A	G	DE	0.596639	0.308333	15.5	0.288305	6.93e-06	4.08e-05	ENSG00000100478	0.192742	0.923882	no	AP4S1
UTR3	AP4S1	chr14	31095954	31095954	A	G	DE	0.496491	0.02	17	0.476491	4.28e-15	1.25e-13	ENSG00000100478	0.192742	0.923882	no	AP4S1
UTR3	AP4S1	chr14	31095962	31095962	A	G	DE	0.236842	0.037037	16.5	0.199805	0.00121475	0.00375998	ENSG00000100478	0.192742	0.923882	no	AP4S1
UTR3	AP4S1	chr14	31095964	31095964	A	G	DE	0.166667	0	19	0.166667	0.00361939	0.00947195	ENSG00000100478	0.192742	0.923882	no	AP4S1
UTR3	AP4S1	chr14	31095965	31095965	A	G	DE	0.2	0.0555556	18.5	0.144444	0.0128966	0.0272268	ENSG00000100478	0.192742	0.923882	no	AP4S1
UTR3	AP4S1	chr14	31095974	31095974	A	G	DE	0.198889	0	21.5	0.198889	0.000183004	0.000733287	ENSG00000100478	0.192742	0.923882	no	AP4S1
UTR3	AP4S1	chr14	31095991	31095991	A	G	DE	0.725	0.476974	20	0.248026	8.21e-06	4.72e-05	ENSG00000100478	0.192742	0.923882	no	AP4S1
UTR3	AP4S1	chr14	31096000	31096000	A	G	DE	0.272727	0	22	0.272727	1.96e-07	1.64e-06	ENSG00000100478	0.192742	0.923882	no	AP4S1
UTR3	AP4S1	chr14	31096006	31096006	A	G	DE	0.561905	0.294872	20.5	0.267033	1.08e-06	7.72e-06	ENSG00000100478	0.192742	0.923882	no	AP4S1
exonic	HEATR5A	chr14	31350707	31350707	A	G	DE	1	0.5	39.5	0.5	3.32e-32	3.67e-30	ENSG00000129493	0.241247	0.882339	no	HEATR5A
UTR3	KIAA0586	chr14	58548656	58548656	A	G	DE	0.125	0	16.5	0.125	0.0429605	0.0715628	ENSG00000100578	0.110498	0.963413	no	KIAA0586
UTR3	FCF1	chr14	74735669	74735669	A	G	DE	0.156724	0	147	0.156724	9.15e-18	3.63e-16	ENSG00000119616	0.0333915	0.990422	no	FCF1
UTR3	FCF1	chr14	74735670	74735670	A	G	DE	0.691064	0.314559	145.5	0.376505	1.18e-90	4.06e-88	ENSG00000119616	0.0333915	0.990422	no	FCF1
UTR3	FCF1	chr14	74735699	74735699	A	G	DE	0.769387	0.483949	152	0.285438	4.27e-55	1.05e-52	ENSG00000119616	0.0333915	0.990422	no	FCF1
UTR3	FCF1	chr14	74735709	74735709	A	G	DE	0.276124	0.132583	144.5	0.143541	3.5e-14	9.03e-13	ENSG00000119616	0.0333915	0.990422	no	FCF1
UTR3	FCF1	chr14	74735841	74735841	A	G	DE	0.138716	0	173.5	0.138716	3.01e-14	7.8e-13	ENSG00000119616	0.0333915	0.990422	no	FCF1
UTR3	FCF1	chr14	74736153	74736153	A	G	DE	0.208902	0	219	0.208902	2.58e-30	2.56e-28	ENSG00000119616	0.0333915	0.990422	no	FCF1
UTR3	FCF1	chr14	74736154	74736154	A	G	DE	0.142555	0	214	0.142555	5.81e-15	1.66e-13	ENSG00000119616	0.0333915	0.990422	no	FCF1
UTR3	FCF1	chr14	74736291	74736291	A	G	DE	0.291837	0.136603	94	0.155234	3.87e-07	3.04e-06	ENSG00000119616	0.0333915	0.990422	no	FCF1
UTR3	FCF1	chr14	74736292	74736292	A	G	DE	0.380909	0.166533	94	0.214376	2.4e-12	4.67e-11	ENSG00000119616	0.0333915	0.990422	no	FCF1
UTR3	FCF1	chr14	74736301	74736301	A	G	DE	0.557509	0.386425	91	0.171083	4.05e-08	3.83e-07	ENSG00000119616	0.0333915	0.990422	no	FCF1
UTR3	FCF1	chr14	74736364	74736364	A	G	DE	0.382682	0.229115	74	0.153567	8.06e-06	4.64e-05	ENSG00000119616	0.0333915	0.990422	no	FCF1
UTR3	GPATCH2L	chr14	76205039	76205039	A	G	DE	0.409919	0.313067	22.5	0.0968519	0.061078	0.0937577	ENSG00000089916	-0.122383	0.949257	no	GPATCH2L
UTR3	GPATCH2L	chr14	76207066	76207066	A	G	DE	0.257576	0.0416667	18.5	0.215909	0.0002017	0.000801181	ENSG00000089916	-0.122383	0.949257	no	GPATCH2L
UTR3	GPATCH2L	chr14	76207236	76207236	A	G	DE	0.232143	0.05	28	0.182143	8.36e-05	0.000371039	ENSG00000089916	-0.122383	0.949257	no	GPATCH2L
UTR3	KLF13	chr15	31376491	31376491	A	G	DE	0.467703	0.595925	87	-0.128223	5.96e-05	0.000275547	ENSG00000169926	0.248781	0.801425	no	KLF13
exonic	CHRNA7	chr15	32158511	32158511	A	G	DE	0.585859	0.8875	10	-0.301641	0.00025544	0.000983673	ENSG00000175344	0.768123	0.817855	no	CHRNA7
UTR3	GOLGA8A	chr15	34379708	34379708	A	G	DE	0.195798	0.314754	52	-0.118956	0.0021923	0.00624089	ENSG00000175265	-0.386439	0.297338	no	GOLGA8A
UTR3	GOLGA8B	chr15	34526136	34526136	A	G	DE	0.559299	0.434211	139	0.125089	1.02e-09	1.29e-08	ENSG00000215252	-0.301082	0.411015	no	GOLGA8B
UTR3	HAUS2	chr15	42567184	42567184	A	G	DE	0.201754	0.0945946	57	0.10716	0.00451952	0.0114271	ENSG00000137814	0.303025	0.829059	no	HAUS2
UTR3	HAUS2	chr15	42567307	42567307	A	G	DE	0.12284	0.0328947	109	0.0899455	0.00109812	0.00345586	ENSG00000137814	0.303025	0.829059	no	HAUS2
UTR3	HAUS2	chr15	42567308	42567308	A	G	DE	0.153173	0.0672316	107.5	0.085941	0.00204449	0.00587344	ENSG00000137814	0.303025	0.829059	no	HAUS2
UTR3	HAUS2	chr15	42567882	42567882	A	G	DE	0.143315	0.0568182	62.5	0.0864964	0.0181711	0.0359169	ENSG00000137814	0.303025	0.829059	no	HAUS2
UTR3	HAUS2	chr15	42569406	42569406	A	G	DE	0.167857	0	39.5	0.167857	7.31e-05	0.000329677	ENSG00000137814	0.303025	0.829059	no	HAUS2
UTR3	HAUS2	chr15	42569407	42569407	A	G	DE	0.291362	0.0789474	39	0.212415	5.79e-07	4.4e-06	ENSG00000137814	0.303025	0.829059	no	HAUS2
exonic	TPM1	chr15	63061737	63061737	A	G	DE	0	0.1875	20	-0.1875	0.000748203	0.00248891	ENSG00000140416	0.417327	0.071754	no	TPM1
UTR3	SNX1	chr15	64140837	64140837	A	G	DE	0.25817	0.0526316	22	0.205538	8.81e-05	0.000388119	ENSG00000028528	0.1185	0.965993	no	SNX1
UTR3	SNX1	chr15	64142130	64142130	A	G	DE	0.125455	0	40	0.125455	0.00291856	0.00793879	ENSG00000028528	0.1185	0.965993	no	SNX1
exonic	NEIL1	chr15	75353745	75353745	A	G	DE	0.665789	0.334416	19.5	0.331374	4.4e-09	4.98e-08	ENSG00000140398	-0.483501	0.644882	no	NEIL1
exonic	NEIL1	chr15	75353746	75353746	A	G	DE	0.384211	0.0909091	19.5	0.293301	2.06e-07	1.71e-06	ENSG00000140398	-0.483501	0.644882	no	NEIL1
UTR3	SLC12A6	chr15	34231108	34231108	T	C	DE	0.336364	0.181818	26.5	0.154545	0.0011033	0.0034697	ENSG00000140199	-0.343708	0.677279	no	SLC12A6
UTR3	SLC12A6	chr15	34231136	34231136	T	C	DE	0.218166	0	25	0.218166	7.57e-06	4.4e-05	ENSG00000140199	-0.343708	0.677279	no	SLC12A6
UTR3	SLC12A6	chr15	34231142	34231142	T	C	DE	0.489286	0	24	0.489286	9.05e-23	5.43e-21	ENSG00000140199	-0.343708	0.677279	no	SLC12A6
UTR3	SLC12A6	chr15	34231213	34231213	T	C	DE	0.160714	0	21	0.160714	0.00288685	0.00787498	ENSG00000140199	-0.343708	0.677279	no	SLC12A6
UTR3	SLC12A6	chr15	34231218	34231218	T	C	DE	0.107143	0	21.5	0.107143	0.0438508	0.0725636	ENSG00000140199	-0.343708	0.677279	no	SLC12A6
UTR3	SLC12A6	chr15	34231222	34231222	T	C	DE	0.105911	0.242857	21.5	-0.136946	0.00999069	0.0220991	ENSG00000140199	-0.343708	0.677279	no	SLC12A6
UTR3	SLC12A6	chr15	34231237	34231237	T	C	DE	0.657778	0.401786	17	0.255992	2.49e-05	0.000127182	ENSG00000140199	-0.343708	0.677279	no	SLC12A6
UTR3	SLC12A6	chr15	34231279	34231279	T	C	DE	0.264957	0.131579	17.5	0.133378	0.0256885	0.047408	ENSG00000140199	-0.343708	0.677279	no	SLC12A6
UTR3	SLC12A6	chr15	34231299	34231299	T	C	DE	0.125	0	16	0.125	0.0468421	0.0764816	ENSG00000140199	-0.343708	0.677279	no	SLC12A6
UTR3	SLC12A6	chr15	34231318	34231318	T	C	DE	0.333333	0	15.5	0.333333	2.01e-07	1.68e-06	ENSG00000140199	-0.343708	0.677279	no	SLC12A6
UTR3	SLC12A6	chr15	34231650	34231650	T	C	DE	0.405294	0.154878	33.5	0.250416	1.51e-08	1.57e-07	ENSG00000140199	-0.343708	0.677279	no	SLC12A6
UTR3	SLC12A6	chr15	34231666	34231666	T	C	DE	0.1625	0	28	0.1625	0.000448815	0.00160791	ENSG00000140199	-0.343708	0.677279	no	SLC12A6
UTR3	SLC12A6	chr15	34231754	34231754	T	C	DE	0.468013	0.28655	19	0.181464	0.00153557	0.00460355	ENSG00000140199	-0.343708	0.677279	no	SLC12A6
UTR3	SLC12A6	chr15	34231819	34231819	T	C	DE	0.466667	0.193182	18.5	0.273485	2.5e-06	1.64e-05	ENSG00000140199	-0.343708	0.677279	no	SLC12A6
UTR3	SLC12A6	chr15	34231836	34231836	T	C	DE	0.615385	0.50463	19.5	0.110755	0.0498352	0.0803644	ENSG00000140199	-0.343708	0.677279	no	SLC12A6
UTR3	SLC12A6	chr15	34231862	34231862	T	C	DE	0.227273	0	16.5	0.227273	0.000233078	0.000906692	ENSG00000140199	-0.343708	0.677279	no	SLC12A6
UTR3	SLC12A6	chr15	34232344	34232344	T	C	DE	0.17731	0	27.5	0.17731	0.000143018	0.000592194	ENSG00000140199	-0.343708	0.677279	no	SLC12A6
UTR3	SLC12A6	chr15	34232507	34232507	T	C	DE	0.269886	0.157576	19	0.112311	0.0499203	0.0804663	ENSG00000140199	-0.343708	0.677279	no	SLC12A6
exonic	GOLGA8B	chr15	34528203	34528203	T	C	DE	0.966667	0.72619	12	0.240476	0.00105104	0.00332918	ENSG00000215252	-0.301082	0.411015	no	GOLGA8B
UTR3	LRRC57	chr15	42543009	42543009	T	C	DE	0.13417	0	25.5	0.13417	0.00541537	0.0132349	ENSG00000180979	0.242485	0.862502	no	LRRC57
UTR3	PIGBOS1	chr15	55317452	55317452	T	C	DE	0.235294	0.0546875	87.5	0.180607	1.41e-08	1.48e-07	ENSG00000225973	0.250095	0.767583	no	PIGBOS1
UTR3	ICE2	chr15	60422221	60422221	T	C	DE	0.188995	0.0344828	20.5	0.154512	0.00477671	0.0119508	ENSG00000128915	0.0178621	0.995485	no	ICE2
UTR3	ICE2	chr15	60422224	60422224	T	C	DE	0.690789	0.192734	21.5	0.498055	7.31e-21	3.73e-19	ENSG00000128915	0.0178621	0.995485	no	ICE2
UTR3	ICE2	chr15	60422301	60422301	T	C	DE	0.583333	0.145833	19	0.4375	2.21e-14	5.85e-13	ENSG00000128915	0.0178621	0.995485	no	ICE2
UTR3	ICE2	chr15	60422302	60422302	T	C	DE	0.542105	0.265833	19.5	0.276272	9.95e-07	7.17e-06	ENSG00000128915	0.0178621	0.995485	no	ICE2
UTR3	ICE2	chr15	60422727	60422727	T	C	DE	0.55042	0.216667	12	0.333754	5.43e-06	3.28e-05	ENSG00000128915	0.0178621	0.995485	no	ICE2
UTR3	ANKDD1A	chr15	64957195	64957195	T	C	DE	0	0.333333	9	-0.333333	0.00017681	0.000712813	ENSG00000166839	-0.157272	0.958697	no	ANKDD1A
UTR3	ANKDD1A	chr15	64957222	64957222	T	C	DE	0	0.214286	8.5	-0.214286	0.0205975	0.0397363	ENSG00000166839	-0.157272	0.958697	no	ANKDD1A
UTR3	ARID3B	chr15	74597015	74597015	T	C	DE	0.602679	0.371758	75	0.23092	1.49e-11	2.54e-10	ENSG00000179361	0.487776	0.021036	no	ARID3B
UTR3	TBC1D2B	chr15	77995134	77995134	T	C	DE	0.458333	0.348333	36	0.11	0.0116016	0.0249903	ENSG00000167202	-0.0148519	0.993927	no	TBC1D2B
UTR3	C15orf40	chr15	83005358	83005358	T	C	DE	0.421601	0.296339	43	0.125262	0.00235776	0.00663449	ENSG00000169609	0.0837716	0.974462	no	C15orf40
UTR3	C15orf40	chr15	83005413	83005413	T	C	DE	0.0340909	0.124643	45.5	-0.0905517	0.0252488	0.0467379	ENSG00000169609	0.0837716	0.974462	no	C15orf40
UTR3	AP3S2	chr15	89832289	89832289	T	C	DE	0	0.166667	15	-0.166667	0.0109263	0.0238091	ENSG00000157823	-0.0672617	0.969407	no	AP3S2
UTR3	AP3S2	chr15	89832761	89832761	T	C	DE	0.188235	0	13.5	0.188235	0.00717066	0.0167526	ENSG00000157823	-0.0672617	0.969407	no	AP3S2
UTR3	ARPIN	chr15	89897446	89897446	T	C	DE	0.414286	0.166667	8.5	0.247619	0.00746321	0.0173292	ENSG00000242498	-0.240384	0.923882	no	ARPIN
UTR3	ARPIN	chr15	89897864	89897864	T	C	DE	0.145833	0	24	0.145833	0.00341703	0.00904261	ENSG00000242498	-0.240384	0.923882	no	ARPIN
UTR3	ARPIN	chr15	89899302	89899302	T	C	DE	0.45	0.175084	14	0.274916	6.1e-05	0.000281711	ENSG00000242498	-0.240384	0.923882	no	ARPIN
UTR3	ARPIN	chr15	89899322	89899322	T	C	DE	0.55	0.386364	20	0.163636	0.00325883	0.008691	ENSG00000242498	-0.240384	0.923882	no	ARPIN
UTR3	ARPIN	chr15	89899357	89899357	T	C	DE	0.121558	0	36	0.121558	0.00528318	0.0129667	ENSG00000242498	-0.240384	0.923882	no	ARPIN
UTR3	ARPIN	chr15	89899358	89899358	T	C	DE	0.246774	0.0151515	35.5	0.231623	1.18e-07	1.03e-06	ENSG00000242498	-0.240384	0.923882	no	ARPIN
UTR3	ARPIN	chr15	89901422	89901422	T	C	DE	0.545833	0.108696	15.5	0.437138	9.32e-12	1.65e-10	ENSG00000242498	-0.240384	0.923882	no	ARPIN
UTR3	ARPIN	chr15	89901435	89901435	T	C	DE	0.215461	0.0416667	17.5	0.173794	0.00365054	0.00954322	ENSG00000242498	-0.240384	0.923882	no	ARPIN
UTR3	ARPIN	chr15	89901453	89901453	T	C	DE	0.529412	0.0714286	17	0.457983	4.64e-14	1.18e-12	ENSG00000242498	-0.240384	0.923882	no	ARPIN
UTR3	ARPIN	chr15	89901461	89901461	T	C	DE	0.460526	0	17.5	0.460526	1.33e-14	3.63e-13	ENSG00000242498	-0.240384	0.923882	no	ARPIN
UTR3	ARPIN	chr15	89901496	89901496	T	C	DE	0.544513	0.155556	22	0.388958	1.17e-13	2.79e-12	ENSG00000242498	-0.240384	0.923882	no	ARPIN
UTR5	MRPS34	chr16	1773137	1773137	A	G	DE	0	0.111111	21.5	-0.111111	0.0366032	0.0628834	ENSG00000074071	0.206438	0.776888	no	MRPS34
exonic	PKD1	chr16	2106849	2106849	A	G	DE	0.315645	0.42542	50.5	-0.109776	0.00509211	0.0125835	ENSG00000008710	-0.270631	0.562236	no	PKD1
exonic	PKD1	chr16	2110972	2110972	A	G	DE	0.488588	0.364332	57.5	0.124256	0.000961308	0.00308186	ENSG00000008710	-0.270631	0.562236	no	PKD1
UTR3	ALG1	chr16	5086137	5086137	A	G	DE	0.04	0.201872	21	-0.161872	0.002691	0.0074163	ENSG00000033011	0.191194	0.769253	no	ALG1
UTR3	ALG1	chr16	5086174	5086174	A	G	DE	0.261111	0	14	0.261111	0.000140245	0.00058203	ENSG00000033011	0.191194	0.769253	no	ALG1
UTR3	ALG1	chr16	5086526	5086526	A	G	DE	0.687198	0.865926	20.5	-0.178728	0.00109874	0.00345731	ENSG00000033011	0.191194	0.769253	no	ALG1
UTR3	ALG1	chr16	5086528	5086528	A	G	DE	0.329365	0.597778	19.5	-0.268413	2e-06	1.34e-05	ENSG00000033011	0.191194	0.769253	no	ALG1
UTR3	ALG1	chr16	5086571	5086571	A	G	DE	0	0.12069	22.5	-0.12069	0.0196006	0.0381716	ENSG00000033011	0.191194	0.769253	no	ALG1
UTR3	ALG1	chr16	5086816	5086816	A	G	DE	0.215909	0	11.5	0.215909	0.00395944	0.0102085	ENSG00000033011	0.191194	0.769253	no	ALG1
UTR3	ERCC4	chr16	13948692	13948692	A	G	DE	0.0384615	0.222222	10	-0.183761	0.0259007	0.0477154	ENSG00000175595	0.572813	0.0251866	no	ERCC4
UTR3	MPV17L	chr16	15408808	15408808	A	G	DE	0.187037	0.134717	146.5	0.052319	0.00435446	0.0110671	ENSG00000156968	-0.164108	0.942423	no	MPV17L
UTR3	MPV17L	chr16	15408943	15408943	A	G	DE	0.195894	0.0978881	98.5	0.0980055	0.000967183	0.00309888	ENSG00000156968	-0.164108	0.942423	no	MPV17L
UTR3	ITPRIPL2	chr16	19120576	19120576	A	G	DE	0.190541	0.0454545	33.5	0.145086	0.00103994	0.00329498	ENSG00000205730	0.902407	0.0624408	no	ITPRIPL2
UTR3	ANKS4B	chr16	21251244	21251244	A	G	DE	0.202047	0	101.5	0.202047	3.82e-12	7.24e-11	ENSG00000175311	0.356432	0.600146	no	ANKS4B
UTR3	EEF2K	chr16	22285539	22285539	A	G	DE	0.615741	0.139122	108	0.476618	4.77e-66	1.42e-63	ENSG00000103319	-0.320452	0.251757	no	EEF2K
UTR3	EEF2K	chr16	22285617	22285617	A	G	DE	0.129805	0	119	0.129805	3.18e-07	2.55e-06	ENSG00000103319	-0.320452	0.251757	no	EEF2K
UTR3	EEF2K	chr16	22287178	22287178	A	G	DE	0.175	0	20	0.175	0.00165223	0.00490328	ENSG00000103319	-0.320452	0.251757	no	EEF2K
UTR3	EEF2K	chr16	22287191	22287191	A	G	DE	0.325	0.0588235	20	0.266176	1.7e-06	1.16e-05	ENSG00000103319	-0.320452	0.251757	no	EEF2K
UTR3	EEF2K	chr16	22287853	22287853	A	G	DE	0.361111	0	10.5	0.361111	5.64e-06	3.39e-05	ENSG00000103319	-0.320452	0.251757	no	EEF2K
UTR3	EEF2K	chr16	22288376	22288376	A	G	DE	0.296364	0.141667	18	0.154697	0.0086455	0.019626	ENSG00000103319	-0.320452	0.251757	no	EEF2K
UTR3	DCTN5	chr16	23672865	23672865	A	G	DE	0.192164	0.0428571	57.5	0.149307	7.27e-05	0.000328116	ENSG00000166847	0.0699344	0.974462	no	DCTN5
UTR3	DCTN5	chr16	23672944	23672944	A	G	DE	0.378676	0.0849057	41	0.293771	2.14e-12	4.23e-11	ENSG00000166847	0.0699344	0.974462	no	DCTN5
UTR3	DCTN5	chr16	23673304	23673304	A	G	DE	0.145882	0	63	0.145882	6.48e-05	0.000297246	ENSG00000166847	0.0699344	0.974462	no	DCTN5
UTR3	DCTN5	chr16	23673315	23673315	A	G	DE	0.764232	0.323383	60.5	0.440849	1.06e-32	1.22e-30	ENSG00000166847	0.0699344	0.974462	no	DCTN5
UTR3	LONP2	chr16	48352384	48352384	A	G	DE	0.132609	0.0522388	79.5	0.0803706	0.0160009	0.0324213	ENSG00000102910	0.0862093	0.9352	no	LONP2
UTR3	LONP2	chr16	48352514	48352514	A	G	DE	0.168229	0.0757576	62	0.0924716	0.0117873	0.0253182	ENSG00000102910	0.0862093	0.9352	no	LONP2
UTR3	LONP2	chr16	48352531	48352531	A	G	DE	0.180328	0.0661765	61	0.114151	0.00198787	0.00573931	ENSG00000102910	0.0862093	0.9352	no	LONP2
UTR3	LONP2	chr16	48353264	48353264	A	G	DE	0.247475	0.15625	45.5	0.0912247	0.0241833	0.0451539	ENSG00000102910	0.0862093	0.9352	no	LONP2
UTR3	LONP2	chr16	48353290	48353290	A	G	DE	0.196931	0.108796	40	0.0881346	0.0365425	0.0628269	ENSG00000102910	0.0862093	0.9352	no	LONP2
UTR3	LONP2	chr16	48353359	48353359	A	G	DE	0.131724	0	39.5	0.131724	0.0018567	0.00540898	ENSG00000102910	0.0862093	0.9352	no	LONP2
UTR3	LONP2	chr16	48353443	48353443	A	G	DE	0.265838	0.154283	36	0.111555	0.0104755	0.0230256	ENSG00000102910	0.0862093	0.9352	no	LONP2
UTR3	HEATR3	chr16	50105226	50105226	A	G	DE	0.640602	0.34004	79	0.300562	2.63e-19	1.19e-17	ENSG00000155393	0.0718101	0.97029	no	HEATR3
UTR3	HEATR3	chr16	50105228	50105228	A	G	DE	0.276721	0.0405405	83.5	0.236181	4.38e-13	9.58e-12	ENSG00000155393	0.0718101	0.97029	no	HEATR3
UTR3	HEATR3	chr16	50105229	50105229	A	G	DE	0.223352	0.04	85.5	0.183352	1.27e-08	1.34e-07	ENSG00000155393	0.0718101	0.97029	no	HEATR3
UTR3	HEATR3	chr16	50105274	50105274	A	G	DE	0.238113	0.0960816	90.5	0.142031	5.56e-06	3.35e-05	ENSG00000155393	0.0718101	0.97029	no	HEATR3
UTR3	HEATR3	chr16	50105283	50105283	A	G	DE	0.568725	0.393388	89	0.175337	2.75e-08	2.71e-07	ENSG00000155393	0.0718101	0.97029	no	HEATR3
UTR3	HEATR3	chr16	50105417	50105417	A	G	DE	0.615973	0.18383	46	0.432143	8.68e-27	7.01e-25	ENSG00000155393	0.0718101	0.97029	no	HEATR3
UTR3	PDP2	chr16	66887684	66887684	A	G	DE	0.58577	0.258065	32.5	0.327705	1.76e-13	4.08e-12	ENSG00000172840	-0.038532	0.986029	no	PDP2
UTR3	PDP2	chr16	66887698	66887698	A	G	DE	0.212302	0.0625	32	0.149802	0.000787549	0.00260037	ENSG00000172840	-0.038532	0.986029	no	PDP2
UTR3	PDP2	chr16	66887733	66887733	A	G	DE	0.139746	0	24	0.139746	0.00502704	0.012448	ENSG00000172840	-0.038532	0.986029	no	PDP2
UTR3	PDP2	chr16	66887873	66887873	A	G	DE	0	0.241379	16	-0.241379	0.000123856	0.000523413	ENSG00000172840	-0.038532	0.986029	no	PDP2
UTR3	PDP2	chr16	66888161	66888161	A	G	DE	0.464286	0	11.5	0.464286	5.79e-10	7.63e-09	ENSG00000172840	-0.038532	0.986029	no	PDP2
UTR3	PDP2	chr16	66888252	66888252	A	G	DE	0.452381	0	11	0.452381	4.13e-09	4.69e-08	ENSG00000172840	-0.038532	0.986029	no	PDP2
UTR3	PDP2	chr16	66888298	66888298	A	G	DE	0.230769	0.06	25.5	0.170769	0.000400276	0.00145563	ENSG00000172840	-0.038532	0.986029	no	PDP2
UTR3	PDP2	chr16	66888343	66888343	A	G	DE	0.167258	0.0454545	36	0.121804	0.00519187	0.0127754	ENSG00000172840	-0.038532	0.986029	no	PDP2
UTR3	PDP2	chr16	66889332	66889332	A	G	DE	0.189521	0.0740741	31	0.115447	0.0101737	0.0224477	ENSG00000172840	-0.038532	0.986029	no	PDP2
UTR3	PDP2	chr16	66889394	66889394	A	G	DE	0.268205	0.0526316	32	0.215574	1.36e-06	9.46e-06	ENSG00000172840	-0.038532	0.986029	no	PDP2
UTR3	PDP2	chr16	66889429	66889429	A	G	DE	0.731532	0.382237	33.5	0.349295	2.89e-15	8.62e-14	ENSG00000172840	-0.038532	0.986029	no	PDP2
UTR3	PDP2	chr16	66889490	66889490	A	G	DE	0.652778	0.195122	34.5	0.457656	2.42e-25	1.76e-23	ENSG00000172840	-0.038532	0.986029	no	PDP2
UTR3	PDP2	chr16	66889532	66889532	A	G	DE	0.300164	0.030303	35	0.269861	7.66e-10	9.93e-09	ENSG00000172840	-0.038532	0.986029	no	PDP2
UTR3	PDP2	chr16	66889565	66889565	A	G	DE	0.323317	0.147059	42	0.176258	2.16e-05	0.000112323	ENSG00000172840	-0.038532	0.986029	no	PDP2
UTR3	PDP2	chr16	66890101	66890101	A	G	DE	0.707108	0.478992	29	0.228116	6.14e-07	4.64e-06	ENSG00000172840	-0.038532	0.986029	no	PDP2
UTR3	PDP2	chr16	66890102	66890102	A	G	DE	0.193439	0	30	0.193439	1.94e-05	0.000102001	ENSG00000172840	-0.038532	0.986029	no	PDP2
UTR3	PDP2	chr16	66890103	66890103	A	G	DE	0.171429	0.0441176	30	0.127311	0.00493842	0.0122617	ENSG00000172840	-0.038532	0.986029	no	PDP2
UTR3	PDP2	chr16	66890109	66890109	A	G	DE	0.639881	0.19697	29.5	0.442911	2.17e-22	1.26e-20	ENSG00000172840	-0.038532	0.986029	no	PDP2
UTR3	PDP2	chr16	66890169	66890169	A	G	DE	0.350985	0.192411	28.5	0.158575	0.000567618	0.00196678	ENSG00000172840	-0.038532	0.986029	no	PDP2
UTR3	PDP2	chr16	66890208	66890208	A	G	DE	0.106061	0	37	0.106061	0.0141639	0.0293964	ENSG00000172840	-0.038532	0.986029	no	PDP2
UTR5	PDPR	chr16	70114432	70114432	A	G	DE	0.494379	0.270833	47.5	0.223546	2.17e-08	2.19e-07	ENSG00000090857	-0.324373	0.503252	no	PDPR
UTR3	DDX19A	chr16	70372975	70372975	A	G	DE	0.132214	0	215.5	0.132214	4.43e-13	9.68e-12	ENSG00000168872	-0.115515	0.949257	no	DDX19A
UTR3	DHODH	chr16	72024713	72024713	A	G	DE	0.165909	0	21	0.165909	0.00209907	0.00600978	ENSG00000102967	-0.0715104	0.969407	no	DHODH
UTR3	DHODH	chr16	72024918	72024918	A	G	DE	0.211575	0.119906	32.5	0.091669	0.0393495	0.0668068	ENSG00000102967	-0.0715104	0.969407	no	DHODH
UTR3	CENPN	chr16	81029639	81029639	A	G	DE	0.0606061	0.212798	30.5	-0.152192	0.000738787	0.00246644	ENSG00000166451	-0.0286221	0.990994	no	CENPN
UTR3	CENPN	chr16	81029693	81029693	A	G	DE	0.0441176	0.171875	32.5	-0.127757	0.00408272	0.0104808	ENSG00000166451	-0.0286221	0.990994	no	CENPN
UTR3	CENPN	chr16	81029740	81029740	A	G	DE	0.26	0.169732	25	0.0902676	0.0639709	0.0970437	ENSG00000166451	-0.0286221	0.990994	no	CENPN
UTR3	CENPN	chr16	81029784	81029784	A	G	DE	0.3069	0.120298	33.5	0.186602	2.47e-05	0.000125865	ENSG00000166451	-0.0286221	0.990994	no	CENPN
UTR3	CENPN	chr16	81030558	81030558	A	G	DE	0.599972	0.449159	105.5	0.150813	9.7e-08	8.6e-07	ENSG00000166451	-0.0286221	0.990994	no	CENPN
UTR3	CENPN	chr16	81030584	81030584	A	G	DE	0.0816327	0.14954	88.5	-0.0679076	0.0319165	0.0564575	ENSG00000166451	-0.0286221	0.990994	no	CENPN
UTR3	CENPN	chr16	81030629	81030629	A	G	DE	0.299301	0.431746	80.5	-0.132445	6.54e-05	0.00029959	ENSG00000166451	-0.0286221	0.990994	no	CENPN
UTR3	CENPN	chr16	81030835	81030835	A	G	DE	0.445015	0.26396	64	0.181055	6.21e-07	4.69e-06	ENSG00000166451	-0.0286221	0.990994	no	CENPN
UTR3	CENPN	chr16	81030902	81030902	A	G	DE	0.380952	0.104403	42	0.276549	2.66e-11	4.39e-10	ENSG00000166451	-0.0286221	0.990994	no	CENPN
UTR3	CENPN	chr16	81030929	81030929	A	G	DE	0.31517	0.112417	34	0.202753	4.32e-06	2.68e-05	ENSG00000166451	-0.0286221	0.990994	no	CENPN
UTR3	CENPN	chr16	81030969	81030969	A	G	DE	0.245238	0.371981	32.5	-0.126743	0.00438722	0.0111401	ENSG00000166451	-0.0286221	0.990994	no	CENPN
UTR3	SPG7	chr16	89537555	89537555	A	G	DE	0.14966	0	45.5	0.14966	0.000217165	0.000852383	ENSG00000197912	-0.0525419	0.969271	no	SPG7
UTR3	RPL13	chr16	89563618	89563618	A	G	DE	0.188238	0	43.5	0.188238	4.51e-06	2.79e-05	ENSG00000167526	-0.294759	0.268562	no	RPL13
exonic	PKD1	chr16	2105425	2105425	T	C	DE	0.28647	0.414249	38	-0.127779	0.00287057	0.00783934	ENSG00000008710	-0.270631	0.562236	no	PKD1
UTR3	ZNF500	chr16	4750833	4750833	T	C	DE	0.277778	0	12	0.277778	0.000153875	0.000631671	ENSG00000103199	-0.25914	0.604449	no	ZNF500
UTR3	EMP2	chr16	10529809	10529809	T	C	DE	0.466667	0.10084	15	0.365826	2.32e-08	2.32e-07	ENSG00000213853	-0.667111	0.0458824	no	EMP2
UTR3	EMP2	chr16	10529819	10529819	T	C	DE	0.29375	0	15.5	0.29375	4.63e-06	2.86e-05	ENSG00000213853	-0.667111	0.0458824	no	EMP2
UTR3	EMP2	chr16	10529848	10529848	T	C	DE	0.535714	0.25	12	0.285714	9.91e-05	0.000430166	ENSG00000213853	-0.667111	0.0458824	no	EMP2
UTR3	EMP2	chr16	10529849	10529849	T	C	DE	0.416667	0.205	12.5	0.211667	0.00336671	0.00893097	ENSG00000213853	-0.667111	0.0458824	no	EMP2
UTR3	EMP2	chr16	10529893	10529893	T	C	DE	0.0862069	0.210425	24	-0.124218	0.0126462	0.026809	ENSG00000213853	-0.667111	0.0458824	no	EMP2
UTR3	EMP2	chr16	10531456	10531456	T	C	DE	0.276592	0.19339	57.5	0.0832029	0.0270508	0.0493456	ENSG00000213853	-0.667111	0.0458824	no	EMP2
UTR3	EMP2	chr16	10531468	10531468	T	C	DE	0.199085	0.0566038	40.5	0.142482	0.00068961	0.00232596	ENSG00000213853	-0.667111	0.0458824	no	EMP2
UTR3	EMP2	chr16	10531499	10531499	T	C	DE	0.173977	0	37	0.173977	5.72e-05	0.000266294	ENSG00000213853	-0.667111	0.0458824	no	EMP2
UTR3	EMP2	chr16	10531557	10531557	T	C	DE	0.116154	0	25.5	0.116154	0.0160502	0.0325092	ENSG00000213853	-0.667111	0.0458824	no	EMP2
UTR3	RSL1D1	chr16	11834868	11834868	T	C	DE	0.112923	0	29.5	0.112923	0.0130806	0.0274963	ENSG00000171490	0.249807	0.862736	no	RSL1D1
UTR3	RSL1D1	chr16	11834989	11834989	T	C	DE	0.370968	0.1	31	0.270968	1.62e-09	1.97e-08	ENSG00000171490	0.249807	0.862736	no	RSL1D1
UTR3	RSL1D1	chr16	11835319	11835319	T	C	DE	0.425499	0.125	26	0.300499	3.21e-10	4.43e-09	ENSG00000171490	0.249807	0.862736	no	RSL1D1
UTR3	RSL1D1	chr16	11835320	11835320	T	C	DE	0.245601	0	26.5	0.245601	2.16e-07	1.79e-06	ENSG00000171490	0.249807	0.862736	no	RSL1D1
UTR3	RSL1D1	chr16	11835346	11835346	T	C	DE	0.203125	0	29.5	0.203125	8.05e-06	4.64e-05	ENSG00000171490	0.249807	0.862736	no	RSL1D1
UTR3	CPPED1	chr16	12660856	12660856	T	C	DE	0.2	0	22.5	0.2	0.000109903	0.000472361	ENSG00000103381	0.0199525	0.991262	no	CPPED1
exonic	FOPNL	chr16	15882974	15882974	T	C	DE	0.260504	0	12	0.260504	0.000386143	0.00141125	ENSG00000133393	0.079246	0.974462	no	FOPNL
exonic	ACSM2A	chr16	20465530	20465530	T	C	DE	0.192593	0	21	0.192593	0.000356247	0.00131314	ENSG00000183747	-0.441383	0.891712	no	ACSM2A
UTR3	GGA2	chr16	23465260	23465260	T	C	DE	0.468788	0.0531915	41.5	0.415596	1.93e-23	1.23e-21	ENSG00000103365	-0.316212	0.540142	no	GGA2
UTR3	GFOD2	chr16	67681501	67681501	T	C	DE	0.119792	0	34	0.119792	0.00662419	0.0156812	ENSG00000141098	0.172739	0.877661	no	GFOD2
UTR3	GFOD2	chr16	67681688	67681688	T	C	DE	0.125	0	16	0.125	0.0468421	0.0764816	ENSG00000141098	0.172739	0.877661	no	GFOD2
UTR3	GFOD2	chr16	67681959	67681959	T	C	DE	0.172619	0.0454545	23	0.127165	0.0127268	0.0269514	ENSG00000141098	0.172739	0.877661	no	GFOD2
UTR3	GFOD2	chr16	67681987	67681987	T	C	DE	0.466667	0.205357	22.5	0.26131	4.34e-07	3.39e-06	ENSG00000141098	0.172739	0.877661	no	GFOD2
UTR3	GFOD2	chr16	67682014	67682014	T	C	DE	0.327059	0.09375	21	0.233309	1.52e-05	8.22e-05	ENSG00000141098	0.172739	0.877661	no	GFOD2
UTR3	GFOD2	chr16	67683125	67683125	T	C	DE	0.210498	0.0344828	30.5	0.176015	9.5e-05	0.000415514	ENSG00000141098	0.172739	0.877661	no	GFOD2
UTR3	GFOD2	chr16	67684297	67684297	T	C	DE	0.309211	0.0576923	17.5	0.251518	2.59e-05	0.000131419	ENSG00000141098	0.172739	0.877661	no	GFOD2
UTR3	GFOD2	chr16	67684613	67684613	T	C	DE	0.20202	0	10	0.20202	0.0143232	0.0296708	ENSG00000141098	0.172739	0.877661	no	GFOD2
UTR3	TERF2	chr16	69356611	69356611	T	C	DE	0.199879	0	29.5	0.199879	1.12e-05	6.24e-05	ENSG00000132604	0.200842	0.883486	no	TERF2
UTR3	TMEM170A	chr16	75445424	75445424	T	C	DE	0.196959	0.0344828	75.5	0.162476	1.92e-06	1.29e-05	ENSG00000166822	0.151835	0.834162	no	TMEM170A
UTR3	TMEM170A	chr16	75445426	75445426	T	C	DE	0.145889	0.056338	76	0.0895506	0.00849155	0.0193185	ENSG00000166822	0.151835	0.834162	no	TMEM170A
UTR3	TMEM170A	chr16	75445433	75445433	T	C	DE	0.450854	0.0692308	73.5	0.381623	1.92e-28	1.75e-26	ENSG00000166822	0.151835	0.834162	no	TMEM170A
UTR3	TMEM170A	chr16	75445496	75445496	T	C	DE	0.853753	0.554019	83	0.299734	4.92e-20	2.37e-18	ENSG00000166822	0.151835	0.834162	no	TMEM170A
UTR3	TMEM170A	chr16	75445523	75445523	T	C	DE	0.329732	0.0652174	84	0.264515	4.08e-16	1.36e-14	ENSG00000166822	0.151835	0.834162	no	TMEM170A
UTR3	TMEM170A	chr16	75445572	75445572	T	C	DE	0.281005	0.047619	91	0.233386	7.02e-14	1.73e-12	ENSG00000166822	0.151835	0.834162	no	TMEM170A
UTR3	TMEM170A	chr16	75445576	75445576	T	C	DE	0.443723	0.141667	88	0.302056	1.83e-21	9.9e-20	ENSG00000166822	0.151835	0.834162	no	TMEM170A
UTR3	TMEM170A	chr16	75446009	75446009	T	C	DE	0.410904	0.135436	99	0.275468	1.32e-20	6.6e-19	ENSG00000166822	0.151835	0.834162	no	TMEM170A
UTR3	TMEM170A	chr16	75446123	75446123	T	C	DE	0.151818	0	52.5	0.151818	8.83e-05	0.00038914	ENSG00000166822	0.151835	0.834162	no	TMEM170A
UTR3	TMEM231	chr16	75539986	75539986	T	C	DE	0.698413	0.486928	16	0.211485	0.000771043	0.00255543	ENSG00000205084	-0.241421	0.802857	no	TMEM231
UTR3	ADAT1	chr16	75599324	75599324	T	C	DE	0.128619	0	35	0.128619	0.00336801	0.00893295	ENSG00000065457	-0.0681797	0.98155	no	ADAT1
UTR3	ADAT1	chr16	75599337	75599337	T	C	DE	0.138258	0.0441176	36.5	0.0941399	0.0301385	0.053846	ENSG00000065457	-0.0681797	0.98155	no	ADAT1
UTR3	VPS53	chr17	516452	516452	T	C	DE	0.212946	0.0934783	27	0.119467	0.0109915	0.0239321	ENSG00000141252	-0.00744959	0.997787	no	VPS53
UTR3	VPS53	chr17	517588	517588	T	C	DE	0.238095	0.0694444	21	0.168651	0.00176796	0.00518786	ENSG00000141252	-0.00744959	0.997787	no	VPS53
UTR3	VPS53	chr17	517617	517617	T	C	DE	0.342857	0.0868056	14.5	0.256052	0.00013157	0.000551976	ENSG00000141252	-0.00744959	0.997787	no	VPS53
UTR3	VPS53	chr17	517618	517618	T	C	DE	0.625	0.295139	15	0.329861	4.73e-07	3.64e-06	ENSG00000141252	-0.00744959	0.997787	no	VPS53
UTR3	VPS53	chr17	517622	517622	T	C	DE	0.117647	0	16	0.117647	0.0613728	0.0941301	ENSG00000141252	-0.00744959	0.997787	no	VPS53
UTR3	VPS53	chr17	517658	517658	T	C	DE	0.366228	0.140909	21.5	0.225319	2.25e-05	0.00011614	ENSG00000141252	-0.00744959	0.997787	no	VPS53
UTR3	VPS53	chr17	518681	518681	T	C	DE	0.211111	0	9.5	0.211111	0.0136149	0.028437	ENSG00000141252	-0.00744959	0.997787	no	VPS53
UTR3	VPS53	chr17	518684	518684	T	C	DE	0.205357	0	7.5	0.205357	0.041203	0.0692468	ENSG00000141252	-0.00744959	0.997787	no	VPS53
UTR3	VPS53	chr17	518685	518685	T	C	DE	0.1875	0	8	0.1875	0.0519757	0.082537	ENSG00000141252	-0.00744959	0.997787	no	VPS53
UTR3	SMYD4	chr17	1780278	1780278	T	C	DE	0.110383	0	31.5	0.110383	0.0136711	0.0285462	ENSG00000186532	-0.226877	0.677176	no	SMYD4
UTR3	SMYD4	chr17	1780285	1780285	T	C	DE	0.136207	0	29.5	0.136207	0.00276018	0.00757366	ENSG00000186532	-0.226877	0.677176	no	SMYD4
UTR3	SMYD4	chr17	1780444	1780444	T	C	DE	0.17608	0	39	0.17608	3.43e-05	0.000168937	ENSG00000186532	-0.226877	0.677176	no	SMYD4
UTR3	SMYD4	chr17	1780760	1780760	T	C	DE	0.427536	0.286458	19	0.141078	0.0137839	0.0287435	ENSG00000186532	-0.226877	0.677176	no	SMYD4
UTR3	SMYD4	chr17	1781012	1781012	T	C	DE	0.332016	0.121212	22.5	0.210804	4.57e-05	0.000218064	ENSG00000186532	-0.226877	0.677176	no	SMYD4
UTR3	SMYD4	chr17	1781057	1781057	T	C	DE	0.166667	0.037037	18	0.12963	0.027787	0.0504454	ENSG00000186532	-0.226877	0.677176	no	SMYD4
UTR3	SMYD4	chr17	1781058	1781058	T	C	DE	0.299708	0.0740741	18.5	0.225634	0.000102632	0.00044389	ENSG00000186532	-0.226877	0.677176	no	SMYD4
UTR3	METTL16	chr17	2417192	2417192	T	C	DE	0.207792	0	9	0.207792	0.0194037	0.0378765	ENSG00000127804	0.172488	0.929339	no	METTL16
UTR3	METTL16	chr17	2417212	2417212	T	C	DE	0.275	0	9	0.275	0.00197625	0.00570951	ENSG00000127804	0.172488	0.929339	no	METTL16
UTR3	METTL16	chr17	2417215	2417215	T	C	DE	0.402778	0.166667	8.5	0.236111	0.0107384	0.0234836	ENSG00000127804	0.172488	0.929339	no	METTL16
UTR3	METTL16	chr17	2417220	2417220	T	C	DE	0.225	0	9	0.225	0.0113649	0.0246036	ENSG00000127804	0.172488	0.929339	no	METTL16
UTR3	METTL16	chr17	2417277	2417277	T	C	DE	0.215278	0.0322581	25.5	0.18302	0.000148333	0.000612124	ENSG00000127804	0.172488	0.929339	no	METTL16
UTR3	METTL16	chr17	2417357	2417357	T	C	DE	0.682692	0.588452	52	0.0942402	0.0152457	0.0311556	ENSG00000127804	0.172488	0.929339	no	METTL16
UTR3	METTL16	chr17	2418312	2418312	T	C	DE	0.311616	0.177877	54.5	0.133739	0.000475862	0.00169293	ENSG00000127804	0.172488	0.929339	no	METTL16
UTR3	METTL16	chr17	2418318	2418318	T	C	DE	0.354976	0.157151	52	0.197825	3.51e-07	2.78e-06	ENSG00000127804	0.172488	0.929339	no	METTL16
UTR3	METTL16	chr17	2418393	2418393	T	C	DE	0.111111	0	45.5	0.111111	0.00603992	0.0145172	ENSG00000127804	0.172488	0.929339	no	METTL16
UTR3	METTL16	chr17	2418394	2418394	T	C	DE	0.631137	0.290816	39.5	0.340321	8.93e-16	2.82e-14	ENSG00000127804	0.172488	0.929339	no	METTL16
UTR3	METTL16	chr17	2418411	2418411	T	C	DE	0.571895	0.155385	39.5	0.416511	7.5e-23	4.54e-21	ENSG00000127804	0.172488	0.929339	no	METTL16
UTR3	METTL16	chr17	2418468	2418468	T	C	DE	0.809211	0.322917	29	0.486294	2.14e-26	1.67e-24	ENSG00000127804	0.172488	0.929339	no	METTL16
UTR3	METTL16	chr17	2418478	2418478	T	C	DE	0.535714	0.194853	28.5	0.340861	1.28e-13	3.02e-12	ENSG00000127804	0.172488	0.929339	no	METTL16
UTR3	METTL16	chr17	2418482	2418482	T	C	DE	0.275362	0	28	0.275362	2.73e-09	3.19e-08	ENSG00000127804	0.172488	0.929339	no	METTL16
UTR3	METTL16	chr17	2418507	2418507	T	C	DE	0.664916	0.301471	31	0.363445	5.95e-16	1.93e-14	ENSG00000127804	0.172488	0.929339	no	METTL16
UTR3	METTL16	chr17	2418508	2418508	T	C	DE	0.253043	0.030303	31.5	0.22274	6.5e-07	4.9e-06	ENSG00000127804	0.172488	0.929339	no	METTL16
UTR3	KRBA2	chr17	8368984	8368984	T	C	DE	0.559524	0.285714	6.5	0.27381	0.0124147	0.0264003	ENSG00000184619	-0.365084	0.917647	no	KRBA2
UTR3	TVP23C	chr17	15537929	15537929	T	C	DE	0.192308	0	11.5	0.192308	0.0102758	0.0226433	ENSG00000175106	-0.345006	0.694188	no	TVP23C
UTR3	TVP23C	chr17	15538401	15538401	T	C	DE	0.237179	0	12.5	0.237179	0.00101793	0.00323833	ENSG00000175106	-0.345006	0.694188	no	TVP23C
UTR3	TOP3A	chr17	18274061	18274061	T	C	DE	0.267028	0.117199	45.5	0.149828	0.000213628	0.000841256	ENSG00000177302	0.0933435	0.965993	no	TOP3A
UTR3	TOP3A	chr17	18274065	18274065	T	C	DE	0.180828	0.0588235	44	0.122004	0.00285044	0.00779406	ENSG00000177302	0.0933435	0.965993	no	TOP3A
exonic	TVP23B	chr17	18798907	18798907	T	C	DE	0.53125	0.586806	100	-0.0555556	0.0588057	0.0913868	ENSG00000171928	-0.150481	0.868252	no	TVP23B
UTR3	TVP23B	chr17	18806179	18806179	T	C	DE	0.576131	0.493503	189	0.0826273	6.02e-06	3.59e-05	ENSG00000171928	-0.150481	0.868252	no	TVP23B
UTR3	C17orf75	chr17	32329129	32329129	T	C	DE	0.253623	0.0588235	16	0.1948	0.00195052	0.00564408	ENSG00000108666	0.025709	0.990994	no	C17orf75
UTR3	C17orf75	chr17	32329889	32329889	T	C	DE	0.257576	0	14	0.257576	0.000172526	0.000698441	ENSG00000108666	0.025709	0.990994	no	C17orf75
UTR3	C17orf75	chr17	32329908	32329908	T	C	DE	0.166667	0	12.5	0.166667	0.0209577	0.0402824	ENSG00000108666	0.025709	0.990994	no	C17orf75
exonic	ZNHIT3	chr17	36497723	36497723	T	C	DE	0.278571	0.0714286	12	0.207143	0.00476765	0.0119338	ENSG00000273611	-0.135242	0.921505	no	ZNHIT3
UTR3	SYNRG	chr17	37515526	37515526	T	C	DE	0.376471	0.498168	16	-0.121698	0.0529638	0.0839119	ENSG00000275066	0.198963	0.874814	no	SYNRG
UTR3	SYNRG	chr17	37515635	37515635	T	C	DE	0.205645	0.105263	31.5	0.100382	0.0249366	0.0462263	ENSG00000275066	0.198963	0.874814	no	SYNRG
UTR3	SYNRG	chr17	37515636	37515636	T	C	DE	0.126008	0	31.5	0.126008	0.00488029	0.0121711	ENSG00000275066	0.198963	0.874814	no	SYNRG
UTR3	SYNRG	chr17	37515637	37515637	T	C	DE	0.209173	0.121429	31.5	0.0877448	0.0499856	0.0805537	ENSG00000275066	0.198963	0.874814	no	SYNRG
UTR3	SYNRG	chr17	37515696	37515696	T	C	DE	0.301821	0.179231	46.5	0.122589	0.00229062	0.00647877	ENSG00000275066	0.198963	0.874814	no	SYNRG
UTR3	SYNRG	chr17	37517003	37517003	T	C	DE	0.643182	0.371711	21	0.271471	4.83e-07	3.71e-06	ENSG00000275066	0.198963	0.874814	no	SYNRG
UTR3	SYNRG	chr17	37517042	37517042	T	C	DE	0.649321	0.354031	15	0.295291	6.51e-06	3.85e-05	ENSG00000275066	0.198963	0.874814	no	SYNRG
UTR3	SYNRG	chr17	37517049	37517049	T	C	DE	0.38914	0.09375	15	0.29539	6.46e-06	3.83e-05	ENSG00000275066	0.198963	0.874814	no	SYNRG
UTR3	SYNRG	chr17	37517052	37517052	T	C	DE	0.75	0.410326	14	0.339674	7.29e-07	5.4e-06	ENSG00000275066	0.198963	0.874814	no	SYNRG
UTR3	SYNRG	chr17	37517175	37517175	T	C	DE	0.410714	0.163235	13.5	0.247479	0.000407669	0.00147835	ENSG00000275066	0.198963	0.874814	no	SYNRG
exonic	SYNRG	chr17	37577539	37577539	T	C	DE	0.573969	0.69	37.5	-0.116031	0.00702833	0.0164798	ENSG00000275066	0.198963	0.874814	no	SYNRG
UTR3	DDX52	chr17	37611612	37611612	T	C	DE	0.174242	0	23	0.174242	0.000641007	0.00218452	ENSG00000278053	0.191323	0.852368	no	DDX52
UTR3	DDX52	chr17	37611634	37611634	T	C	DE	0.245238	0	20.5	0.245238	7.51e-06	4.37e-05	ENSG00000278053	0.191323	0.852368	no	DDX52
UTR3	DDX52	chr17	37611696	37611696	T	C	DE	0.317647	0.451049	16	-0.133402	0.033894	0.0592491	ENSG00000278053	0.191323	0.852368	no	DDX52
UTR3	DDX52	chr17	37612150	37612150	T	C	DE	0.485714	0.145833	24	0.339881	8.92e-12	1.59e-10	ENSG00000278053	0.191323	0.852368	no	DDX52
UTR3	DDX52	chr17	37612201	37612201	T	C	DE	0.346591	0.115385	28.5	0.231206	5.03e-07	3.86e-06	ENSG00000278053	0.191323	0.852368	no	DDX52
UTR3	DDX52	chr17	37612349	37612349	T	C	DE	0.332016	0.108824	22.5	0.223192	1.59e-05	8.53e-05	ENSG00000278053	0.191323	0.852368	no	DDX52
UTR3	DDX52	chr17	37612366	37612366	T	C	DE	0.446023	0	19	0.446023	6.9e-15	1.96e-13	ENSG00000278053	0.191323	0.852368	no	DDX52
UTR3	FBXL20	chr17	39256064	39256064	T	C	DE	0.222488	0.0555556	15	0.166932	0.0108	0.0235994	ENSG00000108306	-0.172609	0.945314	no	FBXL20
UTR3	FBXL20	chr17	39256177	39256177	T	C	DE	0.145614	0	17	0.145614	0.0164932	0.0332134	ENSG00000108306	-0.172609	0.945314	no	FBXL20
UTR3	FBXL20	chr17	39256199	39256199	T	C	DE	0.277193	0	17	0.277193	5.01e-06	3.05e-05	ENSG00000108306	-0.172609	0.945314	no	FBXL20
UTR3	FBXL20	chr17	39256239	39256239	T	C	DE	0.297619	0.0909091	13	0.20671	0.00366106	0.00955753	ENSG00000108306	-0.172609	0.945314	no	FBXL20
UTR3	FBXL20	chr17	39256277	39256277	T	C	DE	0.253968	0	8	0.253968	0.00848233	0.0193043	ENSG00000108306	-0.172609	0.945314	no	FBXL20
UTR3	FBXL20	chr17	39257045	39257045	T	C	DE	0.208333	0	9	0.208333	0.0190899	0.0373995	ENSG00000108306	-0.172609	0.945314	no	FBXL20
UTR3	FBXL20	chr17	39259739	39259739	T	C	DE	0.115385	0	16.5	0.115385	0.0617072	0.0945637	ENSG00000108306	-0.172609	0.945314	no	FBXL20
UTR3	KLHL11	chr17	41851655	41851655	T	C	DE	0.138528	0	37.5	0.138528	0.00129035	0.00396421	ENSG00000178502	0.0879788	0.97568	no	KLHL11
UTR3	KLHL11	chr17	41852185	41852185	T	C	DE	0.225822	0.037037	34.5	0.188785	1.78e-05	9.43e-05	ENSG00000178502	0.0879788	0.97568	no	KLHL11
UTR3	KLHL11	chr17	41852216	41852216	T	C	DE	0.455487	0.211364	32.5	0.244123	4.08e-08	3.86e-07	ENSG00000178502	0.0879788	0.97568	no	KLHL11
UTR3	KLHL11	chr17	41852243	41852243	T	C	DE	0.388199	0.164918	32.5	0.22328	5.2e-07	3.98e-06	ENSG00000178502	0.0879788	0.97568	no	KLHL11
UTR3	KLHL11	chr17	41852534	41852534	T	C	DE	0.127907	0	43	0.127907	0.00190131	0.00551696	ENSG00000178502	0.0879788	0.97568	no	KLHL11
UTR3	KLHL11	chr17	41852608	41852608	T	C	DE	0.173132	0.04	26.5	0.133132	0.00494355	0.0122648	ENSG00000178502	0.0879788	0.97568	no	KLHL11
UTR3	KLHL11	chr17	41852642	41852642	T	C	DE	0.175595	0.0744681	26	0.101127	0.0343262	0.0597904	ENSG00000178502	0.0879788	0.97568	no	KLHL11
UTR5	HSD17B1	chr17	42551987	42551987	T	C	DE	0.136364	0	25.5	0.136364	0.00470299	0.0118053	ENSG00000108786	0.292487	0.860026	no	HSD17B1
UTR3	ARL17A	chr17	46552960	46552960	T	C	DE	0.32381	0.0350877	41.5	0.288722	4.18e-12	7.87e-11	ENSG00000185829	0.436972	0.823485	no	ARL17A
UTR3	ARL17A	chr17	46552993	46552993	T	C	DE	0.180108	0	39.5	0.180108	2.09e-05	0.00010869	ENSG00000185829	0.436972	0.823485	no	ARL17A
UTR3	ARL17A	chr17	46553003	46553003	T	C	DE	0.55	0.131463	36	0.418537	7.71e-22	4.27e-20	ENSG00000185829	0.436972	0.823485	no	ARL17A
UTR3	ARL17A	chr17	46553081	46553081	T	C	DE	0.188224	0.0862069	25.5	0.102017	0.0344532	0.0599783	ENSG00000185829	0.436972	0.823485	no	ARL17A
UTR3	ARL17A	chr17	46553559	46553559	T	C	DE	0.44023	0.0885714	52	0.351658	1.37e-19	6.41e-18	ENSG00000185829	0.436972	0.823485	no	ARL17A
UTR3	ARL17A	chr17	46553567	46553567	T	C	DE	0.242308	0.0232558	42.5	0.219052	1.17e-07	1.02e-06	ENSG00000185829	0.436972	0.823485	no	ARL17A
UTR3	ARL17A	chr17	46553582	46553582	T	C	DE	0.324478	0.0263158	39.5	0.298162	1.86e-12	3.7e-11	ENSG00000185829	0.436972	0.823485	no	ARL17A
UTR3	ARL17A	chr17	46553608	46553608	T	C	DE	0.635255	0.212144	26	0.423111	8.43e-19	3.69e-17	ENSG00000185829	0.436972	0.823485	no	ARL17A
UTR3	ARL17A	chr17	46553609	46553609	T	C	DE	0.670996	0.164918	26.5	0.506078	1.21e-26	9.62e-25	ENSG00000185829	0.436972	0.823485	no	ARL17A
UTR3	ZNF652	chr17	49296668	49296668	T	C	DE	0.329861	0.037037	21.5	0.292824	3.62e-08	3.48e-07	ENSG00000198740	-0.0267558	0.990994	no	ZNF652
UTR3	ZNF652	chr17	49296739	49296739	T	C	DE	0.204751	0	21.5	0.204751	0.000117316	0.000498944	ENSG00000198740	-0.0267558	0.990994	no	ZNF652
UTR3	SPAG9	chr17	50964331	50964331	T	C	DE	0.161928	0	65	0.161928	7.39e-06	4.3e-05	ENSG00000008294	0.0986537	0.951029	no	SPAG9
UTR3	SPAG9	chr17	50964371	50964371	T	C	DE	0.138561	0	53	0.138561	0.000332328	0.00123954	ENSG00000008294	0.0986537	0.951029	no	SPAG9
UTR3	SPAG9	chr17	50964385	50964385	T	C	DE	0.166667	0.0306122	45.5	0.136054	0.000773893	0.00256376	ENSG00000008294	0.0986537	0.951029	no	SPAG9
UTR3	SPAG9	chr17	50964403	50964403	T	C	DE	0.512821	0.254006	42	0.258814	4.47e-10	6e-09	ENSG00000008294	0.0986537	0.951029	no	SPAG9
UTR3	SPAG9	chr17	50964408	50964408	T	C	DE	0.500874	0.27904	41.5	0.221835	1.01e-07	8.91e-07	ENSG00000008294	0.0986537	0.951029	no	SPAG9
UTR3	SPAG9	chr17	50964425	50964425	T	C	DE	0.486768	0.194444	42.5	0.292324	1.54e-12	3.1e-11	ENSG00000008294	0.0986537	0.951029	no	SPAG9
UTR3	SPAG9	chr17	50964466	50964466	T	C	DE	0.312901	0.0340909	35.5	0.27881	1.82e-10	2.65e-09	ENSG00000008294	0.0986537	0.951029	no	SPAG9
UTR3	SPAG9	chr17	50964479	50964479	T	C	DE	0.268223	0.148352	35	0.119871	0.00628409	0.0150039	ENSG00000008294	0.0986537	0.951029	no	SPAG9
UTR3	SPAG9	chr17	50964505	50964505	T	C	DE	0.786492	0.256303	30.5	0.53019	6.53e-32	7.06e-30	ENSG00000008294	0.0986537	0.951029	no	SPAG9
UTR3	SPAG9	chr17	50964855	50964855	T	C	DE	0.265829	0.129985	91	0.135844	1.31e-05	7.18e-05	ENSG00000008294	0.0986537	0.951029	no	SPAG9
UTR3	SPAG9	chr17	50964891	50964891	T	C	DE	0.869759	0.777616	66.5	0.0921428	0.0101321	0.022367	ENSG00000008294	0.0986537	0.951029	no	SPAG9
UTR3	SPAG9	chr17	50964917	50964917	T	C	DE	0.36619	0.194054	33.5	0.172136	9.99e-05	0.000433264	ENSG00000008294	0.0986537	0.951029	no	SPAG9
UTR3	SPAG9	chr17	50964962	50964962	T	C	DE	0.469086	0.176141	27.5	0.292945	3.32e-10	4.58e-09	ENSG00000008294	0.0986537	0.951029	no	SPAG9
UTR3	SPAG9	chr17	50965007	50965007	T	C	DE	0.25641	0.113889	40.5	0.142521	0.000687229	0.00231971	ENSG00000008294	0.0986537	0.951029	no	SPAG9
UTR3	SPAG9	chr17	50965027	50965027	T	C	DE	0.369518	0.0813953	43	0.288122	2.66e-12	5.14e-11	ENSG00000008294	0.0986537	0.951029	no	SPAG9
UTR3	TRIM65	chr17	75889858	75889858	T	C	DE	0.321392	0.0460526	70	0.275339	4.87e-15	1.4e-13	ENSG00000141569	-0.00977827	0.997787	no	TRIM65
UTR3	ACOX1	chr17	75943996	75943996	T	C	DE	0.367045	0.162667	64	0.204378	1.84e-08	1.88e-07	ENSG00000161533	-0.109599	0.957274	no	ACOX1
UTR3	ACOX1	chr17	75944039	75944039	T	C	DE	0.273307	0.116384	63	0.156923	1.73e-05	9.21e-05	ENSG00000161533	-0.109599	0.957274	no	ACOX1
UTR3	ACOX1	chr17	75944106	75944106	T	C	DE	0.657143	0.491327	51.5	0.165816	2.07e-05	0.000108178	ENSG00000161533	-0.109599	0.957274	no	ACOX1
UTR3	ACOX1	chr17	75944112	75944112	T	C	DE	0.509259	0.213235	49.5	0.296024	6.03e-14	1.5e-12	ENSG00000161533	-0.109599	0.957274	no	ACOX1
UTR3	ACOX1	chr17	75944122	75944122	T	C	DE	0.340278	0.108586	49.5	0.231692	4.21e-09	4.77e-08	ENSG00000161533	-0.109599	0.957274	no	ACOX1
UTR3	ACOX1	chr17	75944150	75944150	T	C	DE	0.181217	0.0357143	48.5	0.145503	0.000245411	0.000948215	ENSG00000161533	-0.109599	0.957274	no	ACOX1
UTR3	ACOX1	chr17	75944226	75944226	T	C	DE	0.905702	0.795882	62	0.10982	0.00278126	0.00762865	ENSG00000161533	-0.109599	0.957274	no	ACOX1
UTR3	ACOX1	chr17	75944920	75944920	T	C	DE	0.149876	0	48	0.149876	0.000166414	0.000676315	ENSG00000161533	-0.109599	0.957274	no	ACOX1
UTR3	ACOX1	chr17	75945018	75945018	T	C	DE	0.118989	0.03	57	0.0889891	0.018376	0.0362241	ENSG00000161533	-0.109599	0.957274	no	ACOX1
UTR3	MXRA7	chr17	76677164	76677164	T	C	DE	0.180045	0	37	0.180045	3.12e-05	0.000155321	ENSG00000182534	-0.0526215	0.982457	no	MXRA7
UTR3	MXRA7	chr17	76677278	76677278	T	C	DE	0.145474	0.0625	30.5	0.0829741	0.065782	0.0992767	ENSG00000182534	-0.0526215	0.982457	no	MXRA7
UTR5	SEC14L1	chr17	77140987	77140987	T	C	DE	0	0.119048	20	-0.119048	0.0323149	0.0570244	ENSG00000129657	0.232325	0.686513	no	SEC14L1
exonic	B3GNTL1	chr17	82946975	82946975	T	C	DE	0.252876	0.434581	47	-0.181705	5.75e-06	3.45e-05	ENSG00000175711	-0.179946	0.884203	no	B3GNTL1
UTR3	RPH3AL	chr17	213307	213307	A	G	DE	0.455844	0.355185	45	0.100659	0.0131826	0.0276817	ENSG00000181031	-0.0283628	0.990994	no	RPH3AL
exonic	PRPF8	chr17	1681030	1681030	A	G	DE	0.472214	0.243243	319.5	0.228971	4.44e-36	6.25e-34	ENSG00000174231	0.119468	0.904657	no	PRPF8
UTR3	KIF1C	chr17	5025010	5025010	A	G	DE	0.171429	0	17	0.171429	0.00475914	0.0119217	ENSG00000129250	0.0321885	0.980705	no	KIF1C
UTR3	KIF1C	chr17	5025071	5025071	A	G	DE	0.198413	0.0576923	30	0.14072	0.0018893	0.00548646	ENSG00000129250	0.0321885	0.980705	no	KIF1C
UTR3	KIF1C	chr17	5025540	5025540	A	G	DE	0.203846	0.0714286	21.5	0.132418	0.0127395	0.0269757	ENSG00000129250	0.0321885	0.980705	no	KIF1C
UTR3	KIF1C	chr17	5025546	5025546	A	G	DE	0.133333	0	23.5	0.133333	0.00817081	0.0186993	ENSG00000129250	0.0321885	0.980705	no	KIF1C
UTR3	KIF1C	chr17	5025699	5025699	A	G	DE	0.383333	0.211111	24	0.172222	0.000545751	0.00190239	ENSG00000129250	0.0321885	0.980705	no	KIF1C
UTR3	KIF1C	chr17	5026495	5026495	A	G	DE	0.0666667	0.181818	30	-0.115152	0.0110049	0.0239565	ENSG00000129250	0.0321885	0.980705	no	KIF1C
UTR3	KIF1C	chr17	5026521	5026521	A	G	DE	0.184588	0.0652174	29	0.11937	0.00906573	0.0204132	ENSG00000129250	0.0321885	0.980705	no	KIF1C
UTR3	KIF1C	chr17	5026566	5026566	A	G	DE	0.136923	0	25.5	0.136923	0.00453546	0.0114542	ENSG00000129250	0.0321885	0.980705	no	KIF1C
UTR3	KIF1C	chr17	5026568	5026568	A	G	DE	0.349498	0.166667	24.5	0.182832	0.000205675	0.000814612	ENSG00000129250	0.0321885	0.980705	no	KIF1C
UTR3	KIF1C	chr17	5026810	5026810	A	G	DE	0.289216	0.113636	17.5	0.175579	0.00331679	0.0088252	ENSG00000129250	0.0321885	0.980705	no	KIF1C
UTR3	KIF1C	chr17	5026816	5026816	A	G	DE	0.111111	0	19	0.111111	0.0524154	0.0831511	ENSG00000129250	0.0321885	0.980705	no	KIF1C
UTR3	KIF1C	chr17	5026826	5026826	A	G	DE	0.320833	0.0681818	15.5	0.252652	8.15e-05	0.000362729	ENSG00000129250	0.0321885	0.980705	no	KIF1C
UTR3	KIF1C	chr17	5027206	5027206	A	G	DE	0.153846	0	11	0.153846	0.0455702	0.0748894	ENSG00000129250	0.0321885	0.980705	no	KIF1C
UTR3	KIF1C	chr17	5027209	5027209	A	G	DE	0.340909	0.136364	9.5	0.204545	0.0168239	0.033774	ENSG00000129250	0.0321885	0.980705	no	KIF1C
UTR3	KIF1C	chr17	5027258	5027258	A	G	DE	0.163462	0	10.5	0.163462	0.0398876	0.0675636	ENSG00000129250	0.0321885	0.980705	no	KIF1C
UTR3	KIF1C	chr17	5027262	5027262	A	G	DE	0.708333	0.254011	10	0.454323	3.64e-08	3.49e-07	ENSG00000129250	0.0321885	0.980705	no	KIF1C
UTR3	KIF1C	chr17	5027295	5027295	A	G	DE	0.166667	0	12	0.166667	0.0231568	0.0434739	ENSG00000129250	0.0321885	0.980705	no	KIF1C
UTR3	KIF1C	chr17	5027393	5027393	A	G	DE	0.252632	0.111111	14.5	0.14152	0.0345785	0.0601487	ENSG00000129250	0.0321885	0.980705	no	KIF1C
UTR3	KIF1C	chr17	5027404	5027404	A	G	DE	0.236842	0.0588235	14	0.178019	0.00943126	0.021072	ENSG00000129250	0.0321885	0.980705	no	KIF1C
UTR3	KIF1C	chr17	5027723	5027723	A	G	DE	0.360606	0.05	13	0.310606	1.26e-05	6.95e-05	ENSG00000129250	0.0321885	0.980705	no	KIF1C
UTR3	KIF1C	chr17	5027724	5027724	A	G	DE	0.393939	0.05	13	0.343939	1.33e-06	9.31e-06	ENSG00000129250	0.0321885	0.980705	no	KIF1C
UTR3	KIF1C	chr17	5027769	5027769	A	G	DE	0.207977	0	20	0.207977	0.000184415	0.000738704	ENSG00000129250	0.0321885	0.980705	no	KIF1C
UTR3	KIF1C	chr17	5027797	5027797	A	G	DE	0	0.134576	23	-0.134576	0.00837624	0.0191037	ENSG00000129250	0.0321885	0.980705	no	KIF1C
UTR3	KIF1C	chr17	5027822	5027822	A	G	DE	0.494907	0.121667	25	0.37324	1.87e-14	4.98e-13	ENSG00000129250	0.0321885	0.980705	no	KIF1C
UTR3	PFAS	chr17	8269931	8269931	A	G	DE	0.242015	0.172917	83.5	0.0690983	0.0340766	0.0594216	ENSG00000178921	-0.0892081	0.939968	no	PFAS
UTR3	PFAS	chr17	8269981	8269981	A	G	DE	0.163866	0.22561	94.5	-0.0617442	0.0428534	0.0714486	ENSG00000178921	-0.0892081	0.939968	no	PFAS
UTR3	TVP23C	chr17	15537907	15537907	A	G	DE	0.147059	0	15	0.147059	0.0247278	0.0459557	ENSG00000175106	-0.345006	0.694188	no	TVP23C
UTR3	MPRIP	chr17	17186598	17186598	A	G	DE	0.24213	0.105556	33.5	0.136574	0.00202126	0.00581831	ENSG00000133030	0.0318109	0.982457	no	MPRIP
UTR3	TMEM106A	chr17	43218414	43218414	A	G	DE	0.214489	0.121429	43.5	0.0930601	0.0233605	0.0438086	ENSG00000184988	-0.28913	0.876522	no	TMEM106A
UTR3	TMEM106A	chr17	43218441	43218441	A	G	DE	0.395833	0.174707	34.5	0.221127	5.01e-07	3.84e-06	ENSG00000184988	-0.28913	0.876522	no	TMEM106A
UTR3	TMEM106A	chr17	43218485	43218485	A	G	DE	0.217949	0.0655738	41	0.152375	0.000268808	0.00102758	ENSG00000184988	-0.28913	0.876522	no	TMEM106A
UTR3	TMEM106A	chr17	43218499	43218499	A	G	DE	0.126383	0.0403226	36	0.0860604	0.0482995	0.078331	ENSG00000184988	-0.28913	0.876522	no	TMEM106A
UTR3	TMEM106A	chr17	43218611	43218611	A	G	DE	0.23227	0.0652174	44.5	0.167052	4.14e-05	0.000199504	ENSG00000184988	-0.28913	0.876522	no	TMEM106A
UTR3	TMEM106A	chr17	43219653	43219653	A	G	DE	0.310435	0.0510204	24	0.259414	1.91e-07	1.6e-06	ENSG00000184988	-0.28913	0.876522	no	TMEM106A
UTR3	TMEM106A	chr17	43219682	43219682	A	G	DE	0.116667	0	32.5	0.116667	0.00873117	0.0197714	ENSG00000184988	-0.28913	0.876522	no	TMEM106A
UTR3	ACBD4	chr17	45142742	45142742	A	G	DE	0.235294	0	17.5	0.235294	8.3e-05	0.000368767	ENSG00000181513	-0.533885	0.731185	no	ACBD4
UTR3	ACBD4	chr17	45142818	45142818	A	G	DE	0.379167	0.121622	19.5	0.257545	5.09e-06	3.1e-05	ENSG00000181513	-0.533885	0.731185	no	ACBD4
UTR3	ARL17A	chr17	46553269	46553269	A	G	DE	0.125776	0.0222222	33.5	0.103554	0.0192468	0.0376533	ENSG00000185829	0.436972	0.823485	no	ARL17A
UTR3	PRR11	chr17	59201709	59201709	A	G	DE	0.409974	0.268062	161.5	0.141912	7.67e-15	2.17e-13	ENSG00000068489	-0.160535	0.949113	no	PRR11
UTR3	PRR11	chr17	59201903	59201903	A	G	DE	0.764095	0.615476	88.5	0.148619	2.66e-06	1.74e-05	ENSG00000068489	-0.160535	0.949113	no	PRR11
UTR3	PRR11	chr17	59201921	59201921	A	G	DE	0.636194	0.539833	106.5	0.0963618	0.000599045	0.00205813	ENSG00000068489	-0.160535	0.949113	no	PRR11
UTR3	PRR11	chr17	59201923	59201923	A	G	DE	0.460223	0.269079	109.5	0.191144	3.33e-12	6.34e-11	ENSG00000068489	-0.160535	0.949113	no	PRR11
UTR3	PRR11	chr17	59203288	59203288	A	G	DE	0.705216	0.618008	97.5	0.0872071	0.00353628	0.00929197	ENSG00000068489	-0.160535	0.949113	no	PRR11
UTR3	PRR11	chr17	59203289	59203289	A	G	DE	0.354208	0.297591	98.5	0.056617	0.0566079	0.0885289	ENSG00000068489	-0.160535	0.949113	no	PRR11
UTR3	PRR11	chr17	59203311	59203311	A	G	DE	0.399794	0.311885	103	0.0879095	0.00226591	0.00641799	ENSG00000068489	-0.160535	0.949113	no	PRR11
UTR3	PRR11	chr17	59203405	59203405	A	G	DE	0.125474	0	96.5	0.125474	3.06e-05	0.000152385	ENSG00000068489	-0.160535	0.949113	no	PRR11
UTR3	PRR11	chr17	59203408	59203408	A	G	DE	0.675891	0.348406	88.5	0.327485	4.34e-25	3.13e-23	ENSG00000068489	-0.160535	0.949113	no	PRR11
UTR3	PRR11	chr17	59203409	59203409	A	G	DE	0.588606	0.355473	86.5	0.233132	3.4e-13	7.58e-12	ENSG00000068489	-0.160535	0.949113	no	PRR11
UTR3	PRR11	chr17	59203410	59203410	A	G	DE	0.231638	0.0928981	89	0.13874	1.1e-05	6.15e-05	ENSG00000068489	-0.160535	0.949113	no	PRR11
UTR3	PRR11	chr17	59203459	59203459	A	G	DE	0.198455	0	112.5	0.198455	1.35e-13	3.18e-12	ENSG00000068489	-0.160535	0.949113	no	PRR11
UTR3	PRR11	chr17	59203477	59203477	A	G	DE	0.327114	0	123	0.327114	9.84e-41	1.62e-38	ENSG00000068489	-0.160535	0.949113	no	PRR11
UTR3	PRR11	chr17	59203697	59203697	A	G	DE	0.273424	0.190278	92	0.0831462	0.00727051	0.016957	ENSG00000068489	-0.160535	0.949113	no	PRR11
UTR3	PRR11	chr17	59203698	59203698	A	G	DE	0.326261	0.196535	89.5	0.129725	3.73e-05	0.000182118	ENSG00000068489	-0.160535	0.949113	no	PRR11
UTR3	PRR11	chr17	59203715	59203715	A	G	DE	0	0.101667	93	-0.101667	0.000957193	0.00306956	ENSG00000068489	-0.160535	0.949113	no	PRR11
UTR3	PRR11	chr17	59203764	59203764	A	G	DE	0.281409	0.0897248	100	0.191684	7.04e-11	1.09e-09	ENSG00000068489	-0.160535	0.949113	no	PRR11
UTR3	PRR11	chr17	59206274	59206274	A	G	DE	0.443723	0.22619	16	0.217532	0.000541867	0.00189068	ENSG00000068489	-0.160535	0.949113	no	PRR11
UTR3	GDPD1	chr17	59275116	59275116	A	G	DE	0	0.181818	22.5	-0.181818	0.000438073	0.00157534	ENSG00000153982	0.072044	0.990994	no	GDPD1
UTR3	METTL2A	chr17	62449501	62449501	A	G	DE	0.241071	0	22.5	0.241071	3.13e-06	2e-05	ENSG00000087995	0.374082	0.61269	no	METTL2A
UTR3	METTL2A	chr17	62449591	62449591	A	G	DE	0.265385	0.0294118	16.5	0.235973	0.000132885	0.000556217	ENSG00000087995	0.374082	0.61269	no	METTL2A
UTR3	METTL2A	chr17	62449651	62449651	A	G	DE	0.1625	0	24.5	0.1625	0.000969753	0.0031053	ENSG00000087995	0.374082	0.61269	no	METTL2A
UTR3	SKA1	chr18	50392804	50392804	A	G	DE	0.238313	0.0425532	32.5	0.19576	1.08e-05	6.05e-05	ENSG00000154839	0.0753889	0.966765	no	SKA1
UTR3	SKA1	chr18	50393235	50393235	A	G	DE	0.583333	0.323095	43.5	0.260238	2.28e-10	3.24e-09	ENSG00000154839	0.0753889	0.966765	no	SKA1
UTR3	TMEM241	chr18	23296417	23296417	T	C	DE	0.220161	0.0757576	25.5	0.144404	0.00275918	0.00757366	ENSG00000134490	-0.026419	0.990994	no	TMEM241
UTR3	TMEM241	chr18	23297317	23297317	T	C	DE	0.145455	0	21	0.145455	0.00700448	0.0164344	ENSG00000134490	-0.026419	0.990994	no	TMEM241
UTR3	TMEM241	chr18	23297458	23297458	T	C	DE	0.225161	0.0333333	28	0.191828	3.43e-05	0.000168972	ENSG00000134490	-0.026419	0.990994	no	TMEM241
UTR3	TMEM241	chr18	23297499	23297499	T	C	DE	0.425	0.0588235	22	0.366176	2.83e-12	5.44e-11	ENSG00000134490	-0.026419	0.990994	no	TMEM241
UTR3	TMEM241	chr18	23297504	23297504	T	C	DE	0.375	0.149306	21	0.225694	2.86e-05	0.000143586	ENSG00000134490	-0.026419	0.990994	no	TMEM241
UTR3	ZSCAN30	chr18	35252525	35252525	T	C	DE	0.163441	0	23	0.163441	0.00136465	0.00415528	ENSG00000186814	0.171874	0.93294	no	ZSCAN30
UTR3	ZNF562	chr19	9650786	9650786	T	C	DE	0.173651	0.0631579	110.5	0.110493	4.98e-05	0.000235151	ENSG00000171466	0.376866	0.741193	no	ZNF562
UTR3	SLC35E1	chr19	16550480	16550480	T	C	DE	0.598776	0.390873	35	0.207903	2.14e-06	1.43e-05	ENSG00000127526	-0.215112	0.817855	no	SLC35E1
UTR3	SLC35E1	chr19	16550559	16550559	T	C	DE	0.183696	0.04	21.5	0.143696	0.00686908	0.0161893	ENSG00000127526	-0.215112	0.817855	no	SLC35E1
UTR3	SLC35E1	chr19	16550568	16550568	T	C	DE	0.252174	0.0731908	19	0.178983	0.00178064	0.00521568	ENSG00000127526	-0.215112	0.817855	no	SLC35E1
UTR3	SLC35E1	chr19	16550650	16550650	T	C	DE	0.229675	0.121851	38.5	0.107824	0.0115225	0.0248811	ENSG00000127526	-0.215112	0.817855	no	SLC35E1
UTR3	SLC35E1	chr19	16550680	16550680	T	C	DE	0.202128	0	47	0.202128	4.53e-07	3.51e-06	ENSG00000127526	-0.215112	0.817855	no	SLC35E1
UTR3	SLC35E1	chr19	16552459	16552459	T	C	DE	0.1014	0.0335366	115.5	0.0678636	0.00949191	0.0211817	ENSG00000127526	-0.215112	0.817855	no	SLC35E1
UTR3	JAK3	chr19	17825712	17825712	T	C	DE	0.241081	0.0483871	31	0.192694	1.79e-05	9.49e-05	ENSG00000105639	-0.279061	0.800466	no	JAK3
UTR3	ZNF626	chr19	20623626	20623626	T	C	DE	0.0416667	0.166667	16.5	-0.125	0.0429605	0.0715628	ENSG00000188171	0.218458	0.836204	no	ZNF626
UTR3	ZNF708	chr19	21292092	21292092	T	C	DE	0.150735	0	20.5	0.150735	0.00590989	0.0142454	ENSG00000182141	0.135235	0.921334	no	ZNF708
UTR3	ZNF708	chr19	21292128	21292128	T	C	DE	0.223982	0	21.5	0.223982	2.52e-05	0.00012809	ENSG00000182141	0.135235	0.921334	no	ZNF708
UTR3	ZNF708	chr19	21292139	21292139	T	C	DE	0.363636	0	17	0.363636	2.12e-09	2.53e-08	ENSG00000182141	0.135235	0.921334	no	ZNF708
UTR3	ZNF708	chr19	21292170	21292170	T	C	DE	0.697115	0.427273	18.5	0.269843	3.4e-06	2.16e-05	ENSG00000182141	0.135235	0.921334	no	ZNF708
UTR3	ZNF708	chr19	21292199	21292199	T	C	DE	0.597222	0	10.5	0.597222	6.01e-14	1.5e-12	ENSG00000182141	0.135235	0.921334	no	ZNF708
UTR3	ZNF708	chr19	21292228	21292228	T	C	DE	0.664773	0.45	9.5	0.214773	0.0120711	0.0258267	ENSG00000182141	0.135235	0.921334	no	ZNF708
exonic	KIAA0355	chr19	34351583	34351583	T	C	DE	0.420178	0.539474	55.5	-0.119296	0.00172174	0.00507369	ENSG00000166398	-0.0438569	0.979446	no	KIAA0355
UTR3	ZFP14	chr19	36337924	36337924	T	C	DE	0.291667	0.0714286	9	0.220238	0.0132232	0.0277429	ENSG00000142065	-0.309437	0.876522	no	ZFP14
UTR3	ZNF566	chr19	36445654	36445654	T	C	DE	0.583333	0.281818	13	0.301515	2.25e-05	0.000116067	ENSG00000186017	0.0829427	0.958697	no	ZNF566
UTR3	ZNF566	chr19	36445711	36445711	T	C	DE	0.302521	0	12	0.302521	3.76e-05	0.000183314	ENSG00000186017	0.0829427	0.958697	no	ZNF566
UTR3	ZNF566	chr19	36446377	36446377	T	C	DE	0.214286	0	7.5	0.214286	0.0331517	0.0582204	ENSG00000186017	0.0829427	0.958697	no	ZNF566
UTR3	ZNF566	chr19	36446404	36446404	T	C	DE	0.325397	0.142857	8	0.18254	0.0585011	0.0909842	ENSG00000186017	0.0829427	0.958697	no	ZNF566
UTR3	ZNF850	chr19	36745556	36745556	T	C	DE	0.408333	0.115	11	0.293333	0.000137791	0.000573364	ENSG00000267041	-0.182181	0.868252	no	ZNF850
UTR3	ZNF850	chr19	36745615	36745615	T	C	DE	0	0.25	8	-0.25	0.00956659	0.0212813	ENSG00000267041	-0.182181	0.868252	no	ZNF850
UTR3	ZNF850	chr19	36746488	36746488	T	C	DE	0.548951	0.183333	12	0.365618	6.31e-07	4.76e-06	ENSG00000267041	-0.182181	0.868252	no	ZNF850
UTR3	ZNF850	chr19	36746515	36746515	T	C	DE	0.166667	0	12	0.166667	0.0231568	0.0434739	ENSG00000267041	-0.182181	0.868252	no	ZNF850
UTR3	ZNF850	chr19	36746554	36746554	T	C	DE	0.2	0	11.5	0.2	0.00760631	0.0175982	ENSG00000267041	-0.182181	0.868252	no	ZNF850
UTR3	ZNF850	chr19	36746896	36746896	T	C	DE	0.258741	0	12	0.258741	0.000422912	0.00152532	ENSG00000267041	-0.182181	0.868252	no	ZNF850
UTR3	ZFP30	chr19	37632978	37632978	T	C	DE	0.811818	0.49537	23.5	0.316448	3.44e-10	4.72e-09	ENSG00000120784	0.150473	0.918417	no	ZFP30
UTR3	ZFP30	chr19	37633005	37633005	T	C	DE	0.954451	0.785714	22	0.168737	0.00128571	0.00395217	ENSG00000120784	0.150473	0.918417	no	ZFP30
UTR3	ZFP30	chr19	37633008	37633008	T	C	DE	0.152174	0.422101	23	-0.269928	1.23e-07	1.07e-06	ENSG00000120784	0.150473	0.918417	no	ZFP30
UTR3	ZFP30	chr19	37633031	37633031	T	C	DE	0.244048	0.0555556	29	0.188492	3.78e-05	0.000184246	ENSG00000120784	0.150473	0.918417	no	ZFP30
UTR3	ZFP30	chr19	37633383	37633383	T	C	DE	0.425686	0.139898	50.5	0.285788	3.04e-13	6.85e-12	ENSG00000120784	0.150473	0.918417	no	ZFP30
UTR3	ZFP30	chr19	37633446	37633446	T	C	DE	0.885621	0.75	26	0.135621	0.00453907	0.0114594	ENSG00000120784	0.150473	0.918417	no	ZFP30
UTR3	RINL	chr19	38868084	38868084	T	C	DE	0.457644	0.183701	50.5	0.273943	2.74e-12	5.3e-11	ENSG00000187994	-0.257224	0.845704	no	RINL
UTR3	RINL	chr19	38868164	38868164	T	C	DE	0.128191	0	43.5	0.128191	0.00178718	0.00523057	ENSG00000187994	-0.257224	0.845704	no	RINL
UTR3	RINL	chr19	38868182	38868182	T	C	DE	0.244538	0	38	0.244538	1.16e-08	1.24e-07	ENSG00000187994	-0.257224	0.845704	no	RINL
UTR3	RINL	chr19	38868415	38868415	T	C	DE	0.302083	0.0526316	17	0.249452	4e-05	0.000193199	ENSG00000187994	-0.257224	0.845704	no	RINL
UTR3	RINL	chr19	38868460	38868460	T	C	DE	0.101224	0	30	0.101224	0.0254164	0.0469966	ENSG00000187994	-0.257224	0.845704	no	RINL
UTR3	RINL	chr19	38869067	38869067	T	C	DE	0.190476	0.0714286	19	0.119048	0.0376858	0.0644005	ENSG00000187994	-0.257224	0.845704	no	RINL
UTR3	ZNF780B	chr19	40031255	40031255	T	C	DE	0.216374	0	18.5	0.216374	0.000195404	0.000778425	ENSG00000128000	-0.0908805	0.977717	no	ZNF780B
UTR3	ZNF780B	chr19	40031256	40031256	T	C	DE	0.349415	0.232684	18.5	0.116731	0.044481	0.0734625	ENSG00000128000	-0.0908805	0.977717	no	ZNF780B
UTR3	ZNF780B	chr19	40031289	40031289	T	C	DE	0.495455	0.330357	21	0.165097	0.00220749	0.00627356	ENSG00000128000	-0.0908805	0.977717	no	ZNF780B
UTR3	ZNF780B	chr19	40031354	40031354	T	C	DE	0.166667	0	14	0.166667	0.0150793	0.0309017	ENSG00000128000	-0.0908805	0.977717	no	ZNF780B
UTR3	ZNF780B	chr19	40031464	40031464	T	C	DE	0.181818	0	11	0.181818	0.0181339	0.0358595	ENSG00000128000	-0.0908805	0.977717	no	ZNF780B
UTR3	ZNF780B	chr19	40032529	40032529	T	C	DE	0.608333	0.497159	20.5	0.111174	0.0423288	0.0707597	ENSG00000128000	-0.0908805	0.977717	no	ZNF780B
UTR3	ZNF780B	chr19	40032596	40032596	T	C	DE	0.546791	0.208333	19.5	0.338458	2.05e-09	2.45e-08	ENSG00000128000	-0.0908805	0.977717	no	ZNF780B
UTR3	OPA3	chr19	45549717	45549717	T	C	DE	0.160104	0	62	0.160104	1.3e-05	7.12e-05	ENSG00000125741	0.134808	0.931313	no	OPA3
UTR3	OPA3	chr19	45549901	45549901	T	C	DE	0.289583	0.111111	15.5	0.178472	0.00538443	0.013174	ENSG00000125741	0.134808	0.931313	no	OPA3
UTR3	OPA3	chr19	45549937	45549937	T	C	DE	0.392857	0.234127	14	0.15873	0.0206275	0.0397871	ENSG00000125741	0.134808	0.931313	no	OPA3
UTR3	OPA3	chr19	45549974	45549974	T	C	DE	0.629464	0.313725	15	0.315739	1.43e-06	9.87e-06	ENSG00000125741	0.134808	0.931313	no	OPA3
UTR3	OPA3	chr19	45550009	45550009	T	C	DE	0.628289	0.494203	17.5	0.134087	0.0249139	0.046196	ENSG00000125741	0.134808	0.931313	no	OPA3
UTR3	OPA3	chr19	45550058	45550058	T	C	DE	0.214862	0.0863636	29.5	0.128498	0.00474506	0.0118939	ENSG00000125741	0.134808	0.931313	no	OPA3
UTR3	OPA3	chr19	45550071	45550071	T	C	DE	0.254902	0.137447	32	0.117455	0.00848269	0.0193043	ENSG00000125741	0.134808	0.931313	no	OPA3
UTR3	OPA3	chr19	45551163	45551163	T	C	DE	0.160317	0.0660377	47	0.0942797	0.0186127	0.0366249	ENSG00000125741	0.134808	0.931313	no	OPA3
UTR5	C19orf48	chr19	50802597	50802597	T	C	DE	0.500906	0.253448	35	0.247458	1.69e-08	1.74e-07	ENSG00000167747	0.101662	0.942423	no	C19orf48
UTR3	ZNF841	chr19	52064710	52064710	T	C	DE	0.173619	0	61.5	0.173619	2.41e-06	1.58e-05	ENSG00000197608	0.308031	0.882241	no	ZNF841
UTR3	ZNF841	chr19	52064772	52064772	T	C	DE	0.247794	0.0666667	54	0.181127	2.38e-06	1.56e-05	ENSG00000197608	0.308031	0.882241	no	ZNF841
UTR3	ZNF841	chr19	52064798	52064798	T	C	DE	0.161141	0.0277778	40.5	0.133363	0.00149073	0.00448383	ENSG00000197608	0.308031	0.882241	no	ZNF841
UTR3	ZNF841	chr19	52064837	52064837	T	C	DE	0.467984	0.3684	39	0.0995839	0.0191207	0.0374361	ENSG00000197608	0.308031	0.882241	no	ZNF841
UTR3	ZNF841	chr19	52064853	52064853	T	C	DE	0.245342	0.108173	39.5	0.137169	0.00119161	0.00370443	ENSG00000197608	0.308031	0.882241	no	ZNF841
UTR3	ZNF841	chr19	52064906	52064906	T	C	DE	0.163462	0.0625	29.5	0.100962	0.0265064	0.0484894	ENSG00000197608	0.308031	0.882241	no	ZNF841
UTR3	ZNF841	chr19	52064907	52064907	T	C	DE	0.276923	0.114379	29.5	0.162544	0.000354217	0.00130895	ENSG00000197608	0.308031	0.882241	no	ZNF841
UTR3	ZNF611	chr19	52703364	52703364	T	C	DE	0.181818	0	11	0.181818	0.0181339	0.0358595	ENSG00000213020	0.113951	0.949113	no	ZNF611
exonic	ZNF888	chr19	52906723	52906723	T	C	DE	0.664439	0.261905	19.5	0.402534	1.01e-12	2.09e-11	ENSG00000213793	0.405946	0.513698	no	ZNF888
UTR3	ZNF552	chr19	57807717	57807717	T	C	DE	0.294624	0.05	23	0.244624	1.65e-06	1.13e-05	ENSG00000178935	-0.0800667	0.963413	no	ZNF552
UTR3	ZNF417	chr19	57906506	57906506	T	C	DE	0.190385	0.0625	23	0.127885	0.0122302	0.0261062	ENSG00000173480	0.0538058	0.977785	no	ZNF417
UTR3	ZNF417	chr19	57906528	57906528	T	C	DE	0.177647	0	21	0.177647	0.000989628	0.00316155	ENSG00000173480	0.0538058	0.977785	no	ZNF417
UTR3	ZNF417	chr19	57906544	57906544	T	C	DE	0.3875	0.0769231	19.5	0.310577	3.8e-08	3.62e-07	ENSG00000173480	0.0538058	0.977785	no	ZNF417
UTR3	ZNF417	chr19	57907047	57907047	T	C	DE	0.166667	0	13.5	0.166667	0.0172788	0.0343885	ENSG00000173480	0.0538058	0.977785	no	ZNF417
UTR3	ZNF417	chr19	57907048	57907048	T	C	DE	0.388889	0	13.5	0.388889	2.78e-08	2.73e-07	ENSG00000173480	0.0538058	0.977785	no	ZNF417
UTR3	ZNF417	chr19	57907086	57907086	T	C	DE	0.264205	0.0277778	19	0.236427	3.67e-05	0.000179482	ENSG00000173480	0.0538058	0.977785	no	ZNF417
UTR3	ZNF417	chr19	57907087	57907087	T	C	DE	0.44837	0.272222	19.5	0.176147	0.00181208	0.00529515	ENSG00000173480	0.0538058	0.977785	no	ZNF417
UTR3	ZNF329	chr19	58126805	58126805	T	C	DE	0.341667	0.09375	17.5	0.247917	3.37e-05	0.000166624	ENSG00000181894	0.00480383	0.997787	no	ZNF329
UTR3	ZNF329	chr19	58127338	58127338	T	C	DE	0.295031	0.0434783	18.5	0.251553	1.49e-05	8.05e-05	ENSG00000181894	0.00480383	0.997787	no	ZNF329
UTR3	ZNF329	chr19	58127380	58127380	T	C	DE	0.177885	0	18.5	0.177885	0.00219654	0.00625133	ENSG00000181894	0.00480383	0.997787	no	ZNF329
UTR3	ZNF329	chr19	58127386	58127386	T	C	DE	0.421329	0.105978	17.5	0.31535	1.33e-07	1.15e-06	ENSG00000181894	0.00480383	0.997787	no	ZNF329
UTR5	OAZ1	chr19	2269528	2269528	A	G	DE	0	0.107143	18.5	-0.107143	0.0651153	0.0984804	ENSG00000104904	-0.118973	0.918417	no	OAZ1
UTR3	ZNF554	chr19	2835518	2835518	A	G	DE	0.245536	0	15	0.245536	0.00017726	0.000714311	ENSG00000172006	-0.200836	0.85708	no	ZNF554
UTR3	TNFAIP8L1	chr19	4653211	4653211	A	G	DE	0.195726	0.1289	80	0.066826	0.0445771	0.0735672	ENSG00000185361	-0.367061	0.878934	no	TNFAIP8L1
UTR3	TNFAIP8L1	chr19	4653414	4653414	A	G	DE	0.247379	0.0872799	75.5	0.160099	2.7e-06	1.76e-05	ENSG00000185361	-0.367061	0.878934	no	TNFAIP8L1
UTR3	TNFAIP8L1	chr19	4653546	4653546	A	G	DE	0.328574	0.255785	80.5	0.0727893	0.028228	0.0511402	ENSG00000185361	-0.367061	0.878934	no	TNFAIP8L1
UTR3	TNFAIP8L1	chr19	4653661	4653661	A	G	DE	0.360204	0.175969	66.5	0.184235	2.73e-07	2.21e-06	ENSG00000185361	-0.367061	0.878934	no	TNFAIP8L1
UTR3	TNFAIP8L1	chr19	4654368	4654368	A	G	DE	0.651946	0.515483	125	0.136463	1.32e-08	1.39e-07	ENSG00000185361	-0.367061	0.878934	no	TNFAIP8L1
UTR3	TNFAIP8L1	chr19	4654369	4654369	A	G	DE	0.452724	0.302418	124	0.150306	5.67e-10	7.5e-09	ENSG00000185361	-0.367061	0.878934	no	TNFAIP8L1
UTR3	TNFAIP8L1	chr19	4654444	4654444	A	G	DE	0.169821	0.0625	140	0.107321	1.1e-07	9.68e-07	ENSG00000185361	-0.367061	0.878934	no	TNFAIP8L1
UTR3	TNFAIP8L1	chr19	4654456	4654456	A	G	DE	0.468882	0.238375	146	0.230508	1.23e-35	1.7e-33	ENSG00000185361	-0.367061	0.878934	no	TNFAIP8L1
UTR3	TNFAIP8L1	chr19	4654542	4654542	A	G	DE	0.163668	0.0375	145.5	0.126168	1.32e-11	2.28e-10	ENSG00000185361	-0.367061	0.878934	no	TNFAIP8L1
UTR3	ZNF557	chr19	7086958	7086958	A	G	DE	0	0.25	11	-0.25	0.00115832	0.00361425	ENSG00000130544	0.17585	0.942571	no	ZNF557
UTR3	LDLR	chr19	11132769	11132769	A	G	DE	0.35502	0.416696	292	-0.0616761	0.000729779	0.00244604	ENSG00000130164	0.653841	0.172328	no	LDLR
UTR3	ZNF440	chr19	11834312	11834312	A	G	DE	0.35	0	10.5	0.35	1.08e-05	6.06e-05	ENSG00000171295	0.125675	0.934833	no	ZNF440
UTR3	ZNF440	chr19	11834401	11834401	A	G	DE	0.569231	0.272727	11.5	0.296503	7.59e-05	0.000340145	ENSG00000171295	0.125675	0.934833	no	ZNF440
UTR3	ZNF69	chr19	11914163	11914163	A	G	DE	0.253571	0	25.5	0.253571	1.47e-07	1.26e-06	ENSG00000198429	0.444412	0.843863	no	ZNF69
UTR3	ZNF69	chr19	11914196	11914196	A	G	DE	0.4	0.1	22.5	0.3	6.58e-09	7.24e-08	ENSG00000198429	0.444412	0.843863	no	ZNF69
UTR3	ZNF69	chr19	11914273	11914273	A	G	DE	0.138095	0	28	0.138095	0.00285904	0.00781272	ENSG00000198429	0.444412	0.843863	no	ZNF69
UTR3	MRI1	chr19	13772567	13772567	A	G	DE	0.792942	0.614309	44	0.178633	1.25e-05	6.9e-05	ENSG00000037757	-0.17516	0.881353	no	MRI1
UTR3	MRI1	chr19	13772665	13772665	A	G	DE	0.471491	0.612528	21.5	-0.141037	0.00797528	0.0183052	ENSG00000037757	-0.17516	0.881353	no	MRI1
UTR3	MRI1	chr19	13772717	13772717	A	G	DE	0.176724	0.0666667	32.5	0.110057	0.0133668	0.028004	ENSG00000037757	-0.17516	0.881353	no	MRI1
UTR3	MRI1	chr19	13772740	13772740	A	G	DE	0.257143	0.0357143	38.5	0.221429	2.12e-07	1.76e-06	ENSG00000037757	-0.17516	0.881353	no	MRI1
UTR3	MRI1	chr19	13773078	13773078	A	G	DE	0.640656	0.290865	50.5	0.34979	4.43e-19	1.97e-17	ENSG00000037757	-0.17516	0.881353	no	MRI1
UTR3	MRI1	chr19	13773189	13773189	A	G	DE	0.1875	0.0444444	65	0.143056	7.5e-05	0.00033678	ENSG00000037757	-0.17516	0.881353	no	MRI1
UTR3	MRI1	chr19	13773192	13773192	A	G	DE	0.440359	0.0647059	61.5	0.375654	1.92e-24	1.33e-22	ENSG00000037757	-0.17516	0.881353	no	MRI1
UTR3	MRI1	chr19	13773260	13773260	A	G	DE	0.529656	0.355731	42.5	0.173925	2.59e-05	0.000131424	ENSG00000037757	-0.17516	0.881353	no	MRI1
UTR3	MRI1	chr19	13773270	13773270	A	G	DE	0.57094	0.320122	42	0.250818	1.5e-09	1.84e-08	ENSG00000037757	-0.17516	0.881353	no	MRI1
UTR3	MRI1	chr19	13773282	13773282	A	G	DE	0.226273	0.0795339	40	0.146739	0.000499321	0.00176523	ENSG00000037757	-0.17516	0.881353	no	MRI1
UTR3	MRI1	chr19	13773288	13773288	A	G	DE	0.137302	0	43.5	0.137302	0.000821439	0.00269685	ENSG00000037757	-0.17516	0.881353	no	MRI1
UTR3	MRI1	chr19	13773385	13773385	A	G	DE	0.298913	0.112884	25.5	0.186029	0.000115153	0.000491079	ENSG00000037757	-0.17516	0.881353	no	MRI1
UTR3	MRI1	chr19	13773445	13773445	A	G	DE	0.354167	0.154888	40.5	0.199279	2.07e-06	1.38e-05	ENSG00000037757	-0.17516	0.881353	no	MRI1
UTR3	MRI1	chr19	13773531	13773531	A	G	DE	0.105303	0	63	0.105303	0.00393283	0.0101487	ENSG00000037757	-0.17516	0.881353	no	MRI1
UTR3	MRI1	chr19	13773532	13773532	A	G	DE	0.848489	0.48282	62.5	0.365669	1.76e-23	1.13e-21	ENSG00000037757	-0.17516	0.881353	no	MRI1
UTR3	MRI1	chr19	13773604	13773604	A	G	DE	0.92823	0.784622	41	0.143608	0.000594733	0.00204491	ENSG00000037757	-0.17516	0.881353	no	MRI1
UTR3	MRI1	chr19	13773605	13773605	A	G	DE	0.794294	0.445652	41	0.348642	7.63e-17	2.74e-15	ENSG00000037757	-0.17516	0.881353	no	MRI1
UTR3	MRI1	chr19	13773701	13773701	A	G	DE	0.261161	0.03125	23	0.229911	6.66e-06	3.93e-05	ENSG00000037757	-0.17516	0.881353	no	MRI1
UTR3	MRI1	chr19	13773797	13773797	A	G	DE	0.427561	0.243361	44	0.1842	6.66e-06	3.93e-05	ENSG00000037757	-0.17516	0.881353	no	MRI1
UTR3	MRI1	chr19	13773855	13773855	A	G	DE	0.521739	0.222015	61	0.299724	4.71e-16	1.56e-14	ENSG00000037757	-0.17516	0.881353	no	MRI1
UTR3	MRI1	chr19	13773913	13773913	A	G	DE	0.12605	0.0459184	67.5	0.0801321	0.0245615	0.0457317	ENSG00000037757	-0.17516	0.881353	no	MRI1
UTR3	MRI1	chr19	13773925	13773925	A	G	DE	0.155707	0	65	0.155707	1.63e-05	8.74e-05	ENSG00000037757	-0.17516	0.881353	no	MRI1
UTR3	MRI1	chr19	13773928	13773928	A	G	DE	0.316341	0.0430108	66	0.273331	2.81e-14	7.3e-13	ENSG00000037757	-0.17516	0.881353	no	MRI1
UTR3	B3GNT3	chr19	17813329	17813329	A	G	DE	0.333333	0	6	0.333333	0.00354131	0.00929197	ENSG00000179913	-0.048899	0.982457	no	B3GNT3
UTR5	CCDC124	chr19	17935147	17935147	A	G	DE	0.107143	0.277778	14	-0.170635	0.0128342	0.0271185	ENSG00000007080	0.0639239	0.97272	no	CCDC124
UTR5	CCDC124	chr19	17935150	17935150	A	G	DE	0.392857	0.111111	14	0.281746	3.98e-05	0.000192534	ENSG00000007080	0.0639239	0.97272	no	CCDC124
UTR5	CCDC124	chr19	17935151	17935151	A	G	DE	0.142857	0	14	0.142857	0.0372276	0.0637415	ENSG00000007080	0.0639239	0.97272	no	CCDC124
UTR5	CCDC124	chr19	17935164	17935164	A	G	DE	0.147059	0	18.5	0.147059	0.0113537	0.0246036	ENSG00000007080	0.0639239	0.97272	no	CCDC124
UTR5	CCDC124	chr19	17935189	17935189	A	G	DE	0.0454545	0.192308	20.5	-0.146853	0.00732177	0.0170458	ENSG00000007080	0.0639239	0.97272	no	CCDC124
UTR3	PGPEP1	chr19	18364412	18364412	A	G	DE	0.113059	0.185272	83.5	-0.0722131	0.0267812	0.0489269	ENSG00000130517	-0.244148	0.928779	no	PGPEP1
UTR3	PGPEP1	chr19	18364413	18364413	A	G	DE	0.13348	0.0661765	83	0.0673031	0.0395791	0.0671135	ENSG00000130517	-0.244148	0.928779	no	PGPEP1
UTR3	PGPEP1	chr19	18364535	18364535	A	G	DE	0.386509	0.0746269	114	0.311882	5.35e-32	5.84e-30	ENSG00000130517	-0.244148	0.928779	no	PGPEP1
UTR3	PGPEP1	chr19	18365429	18365429	A	G	DE	0.212224	0.113926	136	0.0982979	3.88e-06	2.44e-05	ENSG00000130517	-0.244148	0.928779	no	PGPEP1
[truncated: 502 more rows]

## Sheet: shADAR1-1 VS shCtrl
region	gene	chr	start	end	ref	alt	type	ob_ratio	ctl_ratio	mean_cov	abs	p	p.adj	ID	logFC	p.adj	sig	symbol
UTR3	H6PD	chr1	9268183	9268183	A	G	DE	0	0.34308	30.5	-0.34308	9.06e-13	1.08e-11	ENSG00000049239	-0.348511	0.14342	no	H6PD
UTR3	NMNAT1	chr1	9982897	9982897	A	G	DE	0	0.209402	24	-0.209402	4.29e-05	0.000161105	ENSG00000173614	0.165799	0.725364	no	NMNAT1
UTR3	NMNAT1	chr1	9982929	9982929	A	G	DE	0	0.178571	27	-0.178571	0.000287634	0.000885202	ENSG00000173614	0.165799	0.725364	no	NMNAT1
UTR3	NMNAT1	chr1	9982930	9982930	A	G	DE	0.159664	0.32967	27.5	-0.170006	0.000524212	0.00149791	ENSG00000173614	0.165799	0.725364	no	NMNAT1
UTR3	NMNAT1	chr1	9982985	9982985	A	G	DE	0	0.237179	26	-0.237179	1.88e-06	9.37e-06	ENSG00000173614	0.165799	0.725364	no	NMNAT1
UTR3	NMNAT1	chr1	9982995	9982995	A	G	DE	0	0.2	31	-0.2	2.95e-05	0.000114924	ENSG00000173614	0.165799	0.725364	no	NMNAT1
UTR3	NMNAT1	chr1	9983446	9983446	A	G	DE	0	0.119048	24.5	-0.119048	0.019062	0.032977	ENSG00000173614	0.165799	0.725364	no	NMNAT1
UTR3	NMNAT1	chr1	9983545	9983545	A	G	DE	0	0.229167	19.5	-0.229167	5.02e-05	0.000185753	ENSG00000173614	0.165799	0.725364	no	NMNAT1
UTR3	NMNAT1	chr1	9984079	9984079	A	G	DE	0	0.190476	14	-0.190476	0.00403269	0.00880718	ENSG00000173614	0.165799	0.725364	no	NMNAT1
UTR3	NMNAT1	chr1	9984148	9984148	A	G	DE	0	0.15	13	-0.15	0.0308827	0.0491716	ENSG00000173614	0.165799	0.725364	no	NMNAT1
UTR3	NMNAT1	chr1	9984252	9984252	A	G	DE	0.15625	0.493873	15	-0.337623	1.18e-07	7.39e-07	ENSG00000173614	0.165799	0.725364	no	NMNAT1
exonic	NBPF1	chr1	16576399	16576399	A	G	DE	0.305195	0.16388	12.5	0.141315	0.0466089	0.0684361	ENSG00000219481	-0.0596666	0.903076	no	NBPF1
exonic	NBPF1	chr1	16585589	16585589	A	G	DE	0.0892857	0.265625	28	-0.176339	0.000303639	0.000929579	ENSG00000219481	-0.0596666	0.903076	no	NBPF1
exonic	NBPF1	chr1	16585643	16585643	A	G	DE	0.238889	0.0789474	16.5	0.159942	0.00886615	0.0172887	ENSG00000219481	-0.0596666	0.903076	no	NBPF1
exonic	CROCC	chr1	16946292	16946292	A	G	DE	0.609375	0.34	30	0.269375	2.23e-08	1.57e-07	ENSG00000058453	0.188906	0.680704	no	CROCC
exonic	CROCC	chr1	16946969	16946969	A	G	DE	0.133824	0	18.5	0.133824	0.0214223	0.0363067	ENSG00000058453	0.188906	0.680704	no	CROCC
UTR3	MRTO4	chr1	19259964	19259964	A	G	DE	0	0.28342	78.5	-0.28342	0	0	ENSG00000053372	0.0574247	0.886169	no	MRTO4
UTR3	MRTO4	chr1	19260007	19260007	A	G	DE	0	0.147945	41.5	-0.147945	0.000525204	0.0015001	ENSG00000053372	0.0574247	0.886169	no	MRTO4
UTR3	MED18	chr1	28335065	28335065	A	G	DE	0.129826	0.444017	69.5	-0.314191	0	0	ENSG00000130772	-0.0364403	0.963564	no	MED18
UTR3	MED18	chr1	28335688	28335688	A	G	DE	0.0443038	0.301821	70.5	-0.257517	0	0	ENSG00000130772	-0.0364403	0.963564	no	MED18
UTR3	PHACTR4	chr1	28498858	28498858	A	G	DE	0	0.164567	51.5	-0.164567	1.28e-05	5.36e-05	ENSG00000204138	0.0496363	0.906803	no	PHACTR4
UTR3	PHACTR4	chr1	28498954	28498954	A	G	DE	0	0.179206	54.5	-0.179206	7.75e-07	4.19e-06	ENSG00000204138	0.0496363	0.906803	no	PHACTR4
UTR3	PHACTR4	chr1	28499248	28499248	A	G	DE	0.127435	0.408499	70.5	-0.281064	0	0	ENSG00000204138	0.0496363	0.906803	no	PHACTR4
UTR3	PHACTR4	chr1	28499269	28499269	A	G	DE	0.146429	0.657576	65	-0.511147	0	0	ENSG00000204138	0.0496363	0.906803	no	PHACTR4
UTR3	PHACTR4	chr1	28499307	28499307	A	G	DE	0	0.156383	54	-0.156383	1.84e-05	7.46e-05	ENSG00000204138	0.0496363	0.906803	no	PHACTR4
UTR3	PHACTR4	chr1	28499503	28499503	A	G	DE	0	0.134375	64	-0.134375	2.04e-05	8.19e-05	ENSG00000204138	0.0496363	0.906803	no	PHACTR4
UTR3	PHACTR4	chr1	28499519	28499519	A	G	DE	0.0333333	0.277009	69.5	-0.243676	0	0	ENSG00000204138	0.0496363	0.906803	no	PHACTR4
UTR3	PHACTR4	chr1	28499678	28499678	A	G	DE	0.0360825	0.253049	88	-0.216966	0	0	ENSG00000204138	0.0496363	0.906803	no	PHACTR4
UTR3	RBBP4	chr1	32683022	32683022	A	G	DE	0.0416667	0.378571	34.5	-0.336905	4.7e-13	5.77e-12	ENSG00000162521	0.282221	0.429382	no	RBBP4
UTR3	RBBP4	chr1	32683090	32683090	A	G	DE	0.13511	0.301136	33	-0.166026	0.000441092	0.00128733	ENSG00000162521	0.282221	0.429382	no	RBBP4
UTR3	RBBP4	chr1	32683119	32683119	A	G	DE	0	0.125	33	-0.125	0.00814945	0.0160626	ENSG00000162521	0.282221	0.429382	no	RBBP4
UTR3	RBBP4	chr1	32683135	32683135	A	G	DE	0.0357143	0.167763	33.5	-0.132049	0.00500382	0.0105608	ENSG00000162521	0.282221	0.429382	no	RBBP4
UTR3	RBBP4	chr1	32683139	32683139	A	G	DE	0	0.146382	30.5	-0.146382	0.00230236	0.00544561	ENSG00000162521	0.282221	0.429382	no	RBBP4
UTR3	RBBP4	chr1	32683188	32683188	A	G	DE	0.0441176	0.247596	37.5	-0.203479	5.68e-06	2.58e-05	ENSG00000162521	0.282221	0.429382	no	RBBP4
UTR3	RBBP4	chr1	32683665	32683665	A	G	DE	0	0.125	21	-0.125	0.0215262	0.0364501	ENSG00000162521	0.282221	0.429382	no	RBBP4
UTR3	RBBP4	chr1	32683772	32683772	A	G	DE	0	0.179842	33	-0.179842	0.000140875	0.000467	ENSG00000162521	0.282221	0.429382	no	RBBP4
UTR3	RBBP4	chr1	32683885	32683885	A	G	DE	0	0.256579	39	-0.256579	5.52e-09	4.25e-08	ENSG00000162521	0.282221	0.429382	no	RBBP4
UTR3	RBBP4	chr1	32683901	32683901	A	G	DE	0.0471698	0.357143	37.5	-0.309973	4.75e-12	5.15e-11	ENSG00000162521	0.282221	0.429382	no	RBBP4
UTR3	MMACHC	chr1	45509998	45509998	A	G	DE	0.107692	0.243056	41	-0.135363	0.00161472	0.0040028	ENSG00000132763	0.15088	0.725917	no	MMACHC
UTR3	ZYG11B	chr1	52823198	52823198	A	G	DE	0	0.402174	16.5	-0.402174	4.68e-11	4.59e-10	ENSG00000162378	0.0257459	0.973184	no	ZYG11B
UTR3	ZYG11B	chr1	52823252	52823252	A	G	DE	0	0.179144	18	-0.179144	0.00238917	0.00561984	ENSG00000162378	0.0257459	0.973184	no	ZYG11B
UTR3	SLC35A3	chr1	100024440	100024440	A	G	DE	0	0.702586	23.5	-0.702586	0	0	ENSG00000117620	-0.133384	0.832224	no	SLC35A3
UTR3	SLC35A3	chr1	100024500	100024500	A	G	DE	0	0.261905	21	-0.261905	1.46e-06	7.46e-06	ENSG00000117620	-0.133384	0.832224	no	SLC35A3
UTR3	SLC35A3	chr1	100024643	100024643	A	G	DE	0	0.222222	16.5	-0.222222	0.000276592	0.000856272	ENSG00000117620	-0.133384	0.832224	no	SLC35A3
UTR3	SLC35A3	chr1	100024747	100024747	A	G	DE	0	0.441799	21	-0.441799	4.44e-16	7.22e-15	ENSG00000117620	-0.133384	0.832224	no	SLC35A3
UTR5	NBPF20	chr1	145405191	145405191	A	G	DE	0.2	0	12.5	0.2	0.00486002	0.010295	ENSG00000162825	0.22955	0.667468	no	NBPF20
UTR3	POLR3C	chr1	145842871	145842871	A	G	DE	0	0.111111	17.5	-0.111111	0.0627846	0.0869531	ENSG00000186141	-0.0434244	0.935161	no	POLR3C
exonic	NBPF10	chr1	146074314	146074314	A	G	DE	0.485714	0.732143	12	-0.246429	0.000642986	0.001797	ENSG00000271425	-0.0103422	0.994015	no	NBPF10
UTR3	NBPF11	chr1	148102404	148102404	A	G	DE	0	0.15	18.5	-0.15	0.00992202	0.0189981	ENSG00000263956	-0.0592098	0.931055	no	NBPF11
exonic	NBPF11	chr1	148120603	148120603	A	G	DE	0.634211	0.279167	14.5	0.355044	4.49e-08	3.03e-07	ENSG00000263956	-0.0592098	0.931055	no	NBPF11
UTR3	MRPS21	chr1	150308583	150308583	A	G	DE	0	0.122024	38	-0.122024	0.00617158	0.0126291	ENSG00000266472	0.133797	0.726777	no	MRPS21
UTR3	MRPS21	chr1	150308645	150308645	A	G	DE	0	0.145889	41	-0.145889	0.000677765	0.00188071	ENSG00000266472	0.133797	0.726777	no	MRPS21
UTR3	MRPS21	chr1	150308716	150308716	A	G	DE	0	0.296703	32.5	-0.296703	3.94e-10	3.48e-09	ENSG00000266472	0.133797	0.726777	no	MRPS21
UTR3	GATAD2B	chr1	153806936	153806936	A	G	DE	0.38146	0.604348	38	-0.222888	5.67e-07	3.15e-06	ENSG00000143614	0.0477491	0.954971	no	GATAD2B
UTR5	XCL1	chr1	168576626	168576626	A	G	DE	0.543651	0.210256	11.5	0.333394	5.61e-06	2.55e-05	ENSG00000143184	0.704563	0.466474	no	XCL1
exonic	F5	chr1	169541286	169541286	A	G	DE	0.422547	0.524531	85	-0.101984	2.42e-08	1.69e-07	ENSG00000198734	0.207054	0.384159	no	F5
UTR3	FAM20B	chr1	179073445	179073445	A	G	DE	0.0606061	0.144074	44	-0.083468	0.0436917	0.0651931	ENSG00000116199	0.0428573	0.929552	no	FAM20B
UTR3	FAM20B	chr1	179073566	179073566	A	G	DE	0	0.141644	48.5	-0.141644	0.000297959	0.000912822	ENSG00000116199	0.0428573	0.929552	no	FAM20B
UTR3	FAM20B	chr1	179074965	179074965	A	G	DE	0	0.264583	74	-0.264583	0	0	ENSG00000116199	0.0428573	0.929552	no	FAM20B
UTR3	FAM20B	chr1	179075045	179075045	A	G	DE	0.0520833	0.299806	74.5	-0.247722	0	0	ENSG00000116199	0.0428573	0.929552	no	FAM20B
UTR3	FAM20B	chr1	179075081	179075081	A	G	DE	0	0.152074	64	-0.152074	1.43e-06	7.29e-06	ENSG00000116199	0.0428573	0.929552	no	FAM20B
UTR3	MDM4	chr1	204552126	204552126	A	G	DE	0.1	0.327778	12	-0.227778	0.0016077	0.00398883	ENSG00000198625	-0.0663012	0.910389	no	MDM4
UTR3	MDM4	chr1	204552194	204552194	A	G	DE	0	0.208333	12	-0.208333	0.00391141	0.00857623	ENSG00000198625	-0.0663012	0.910389	no	MDM4
UTR3	MDM4	chr1	204552488	204552488	A	G	DE	0	0.115385	24	-0.115385	0.0241786	0.0401511	ENSG00000198625	-0.0663012	0.910389	no	MDM4
UTR3	MDM4	chr1	204555609	204555609	A	G	DE	0	0.211111	9	-0.211111	0.0158263	0.028227	ENSG00000198625	-0.0663012	0.910389	no	MDM4
UTR3	MDM4	chr1	204555610	204555610	A	G	DE	0	0.322222	9	-0.322222	0.000230648	0.000727467	ENSG00000198625	-0.0663012	0.910389	no	MDM4
UTR3	MDM4	chr1	204555618	204555618	A	G	DE	0	0.415584	9.5	-0.415584	6.97e-07	3.81e-06	ENSG00000198625	-0.0663012	0.910389	no	MDM4
UTR3	MDM4	chr1	204555718	204555718	A	G	DE	0.188034	0.545455	11	-0.35742	1.89e-06	9.39e-06	ENSG00000198625	-0.0663012	0.910389	no	MDM4
UTR3	MDM4	chr1	204555822	204555822	A	G	DE	0	0.165263	19.5	-0.165263	0.00345638	0.00771904	ENSG00000198625	-0.0663012	0.910389	no	MDM4
UTR3	MDM4	chr1	204556420	204556420	A	G	DE	0.0333333	0.108571	49	-0.0752381	0.053202	0.0763284	ENSG00000198625	-0.0663012	0.910389	no	MDM4
UTR3	MDM4	chr1	204556465	204556465	A	G	DE	0.0980075	0.277149	64	-0.179142	1.35e-08	9.77e-08	ENSG00000198625	-0.0663012	0.910389	no	MDM4
UTR3	MDM4	chr1	204556513	204556513	A	G	DE	0.027027	0.138462	64	-0.111435	0.00041103	0.00121214	ENSG00000198625	-0.0663012	0.910389	no	MDM4
UTR3	MDM4	chr1	204556616	204556616	A	G	DE	0	0.175926	45.5	-0.175926	1.49e-05	6.16e-05	ENSG00000198625	-0.0663012	0.910389	no	MDM4
UTR3	MDM4	chr1	204557532	204557532	A	G	DE	0.0294118	0.277778	16	-0.248366	5.98e-05	0.000217509	ENSG00000198625	-0.0663012	0.910389	no	MDM4
exonic	SRP9	chr1	225786912	225786912	A	G	DE	0.103167	0.274556	75	-0.171388	1.43e-11	1.49e-10	ENSG00000143742	0.140266	0.715494	no	SRP9
UTR3	IBA57	chr1	228180036	228180036	A	G	DE	0.25	0.604167	8	-0.354167	0.0002259	0.000714361	ENSG00000181873	-0.140022	0.765927	no	IBA57
UTR3	IBA57	chr1	228180041	228180041	A	G	DE	0	0.298611	8	-0.298611	0.00187336	0.00455597	ENSG00000181873	-0.140022	0.765927	no	IBA57
UTR3	IBA57	chr1	228180077	228180077	A	G	DE	0	0.275	9	-0.275	0.0016716	0.00411992	ENSG00000181873	-0.140022	0.765927	no	IBA57
exonic	ATAD3C	chr1	1457141	1457141	T	C	DE	0.457265	0.716578	11	-0.259313	0.00054621	0.0015534	ENSG00000215915	0.384916	0.490327	no	ATAD3C
UTR3	SLC35E2B	chr1	1663538	1663538	T	C	DE	0	0.126665	59	-0.126665	0.000200796	0.000643109	ENSG00000189339	-0.0277386	0.964301	no	SLC35E2B
UTR3	SLC35E2B	chr1	1663567	1663567	T	C	DE	0	0.186657	59	-0.186657	4.28e-08	2.9e-07	ENSG00000189339	-0.0277386	0.964301	no	SLC35E2B
UTR3	SLC35E2B	chr1	1664101	1664101	T	C	DE	0	0.215441	53.5	-0.215441	4.55e-09	3.53e-08	ENSG00000189339	-0.0277386	0.964301	no	SLC35E2B
UTR3	SLC35E2B	chr1	1664147	1664147	T	C	DE	0.303507	0.801382	62.5	-0.497875	0	0	ENSG00000189339	-0.0277386	0.964301	no	SLC35E2B
UTR3	CEP104	chr1	3813293	3813293	T	C	DE	0	0.170673	23	-0.170673	0.00105295	0.00276487	ENSG00000116198	-0.117242	0.77614	no	CEP104
UTR3	CEP104	chr1	3813763	3813763	T	C	DE	0.0625	0.440476	15	-0.377976	3.04e-09	2.4e-08	ENSG00000116198	-0.117242	0.77614	no	CEP104
UTR3	CEP104	chr1	3813836	3813836	T	C	DE	0.135945	0.583188	26	-0.447243	0	0	ENSG00000116198	-0.117242	0.77614	no	CEP104
UTR3	ICMT	chr1	6222164	6222164	T	C	DE	0	0.285985	29	-0.285985	3.62e-09	2.84e-08	ENSG00000116237	0.210676	0.524235	no	ICMT
UTR3	ICMT	chr1	6222264	6222264	T	C	DE	0	0.20098	10.5	-0.20098	0.00924477	0.0178796	ENSG00000116237	0.210676	0.524235	no	ICMT
UTR3	ICMT	chr1	6222340	6222340	T	C	DE	0.0340909	0.281773	42.5	-0.247682	4.18e-09	3.26e-08	ENSG00000116237	0.210676	0.524235	no	ICMT
UTR3	ICMT	chr1	6223379	6223379	T	C	DE	0	0.184314	25.5	-0.184314	0.000232588	0.000732888	ENSG00000116237	0.210676	0.524235	no	ICMT
UTR3	NOL9	chr1	6522161	6522161	T	C	DE	0	0.116667	32	-0.116667	0.0142179	0.0257536	ENSG00000162408	-0.052842	0.916341	no	NOL9
UTR3	NOL9	chr1	6524802	6524802	T	C	DE	0	0.148485	36	-0.148485	0.00115828	0.00299867	ENSG00000162408	-0.052842	0.916341	no	NOL9
UTR3	DFFA	chr1	10460694	10460694	T	C	DE	0	0.290347	40	-0.290347	2.38e-11	2.41e-10	ENSG00000160049	0.148999	0.6299	no	DFFA
UTR3	DFFA	chr1	10460762	10460762	T	C	DE	0.0363636	0.195319	50	-0.158955	3.54e-05	0.000135091	ENSG00000160049	0.148999	0.6299	no	DFFA
UTR3	DFFA	chr1	10461073	10461073	T	C	DE	0.0384615	0.166667	48.5	-0.128205	0.00106079	0.0027838	ENSG00000160049	0.148999	0.6299	no	DFFA
UTR3	DFFA	chr1	10461105	10461105	T	C	DE	0	0.134756	52	-0.134756	0.000322648	0.000978954	ENSG00000160049	0.148999	0.6299	no	DFFA
UTR3	DFFA	chr1	10461113	10461113	T	C	DE	0.0254237	0.185248	54	-0.159824	1.2e-05	5.06e-05	ENSG00000160049	0.148999	0.6299	no	DFFA
UTR3	DFFA	chr1	10461143	10461143	T	C	DE	0.0996686	0.305	65	-0.205331	3.61e-11	3.59e-10	ENSG00000160049	0.148999	0.6299	no	DFFA
UTR3	DFFA	chr1	10462093	10462093	T	C	DE	0.322222	0.138889	12	0.183333	0.0111172	0.0209178	ENSG00000160049	0.148999	0.6299	no	DFFA
UTR3	DFFA	chr1	10462109	10462109	T	C	DE	0.266667	0.119048	12	0.147619	0.0409156	0.0616409	ENSG00000160049	0.148999	0.6299	no	DFFA
UTR3	AGMAT	chr1	15571979	15571979	T	C	DE	0.101491	0.520613	276	-0.419122	0	0	ENSG00000116771	0.342135	0.348757	no	AGMAT
UTR3	AGMAT	chr1	15572029	15572029	T	C	DE	0.267667	0.527069	288.5	-0.259402	0	0	ENSG00000116771	0.342135	0.348757	no	AGMAT
UTR3	AGMAT	chr1	15572058	15572058	T	C	DE	0	0.147988	278	-0.147988	4.44e-16	7.22e-15	ENSG00000116771	0.342135	0.348757	no	AGMAT
UTR3	AGMAT	chr1	15572059	15572059	T	C	DE	0	0.138092	278	-0.138092	3.93e-14	5.38e-13	ENSG00000116771	0.342135	0.348757	no	AGMAT
UTR3	AGMAT	chr1	15572062	15572062	T	C	DE	0	0.215933	278.5	-0.215933	0	0	ENSG00000116771	0.342135	0.348757	no	AGMAT
UTR3	AGMAT	chr1	15572414	15572414	T	C	DE	0.102586	0.338101	311	-0.235514	0	0	ENSG00000116771	0.342135	0.348757	no	AGMAT
UTR3	AGMAT	chr1	15572457	15572457	T	C	DE	0.139502	0.346359	430.5	-0.206856	0	0	ENSG00000116771	0.342135	0.348757	no	AGMAT
UTR3	AGMAT	chr1	15572492	15572492	T	C	DE	0	0.159184	428.5	-0.159184	0	0	ENSG00000116771	0.342135	0.348757	no	AGMAT
UTR3	AGMAT	chr1	15572500	15572500	T	C	DE	0.0629291	0.230626	422	-0.167697	0	0	ENSG00000116771	0.342135	0.348757	no	AGMAT
UTR3	AGMAT	chr1	15573252	15573252	T	C	DE	0.100788	0.413928	564	-0.31314	0	0	ENSG00000116771	0.342135	0.348757	no	AGMAT
UTR3	NBPF1	chr1	16562918	16562918	T	C	DE	0.047619	0.320466	52	-0.272847	3.3e-13	4.12e-12	ENSG00000219481	-0.0596666	0.903076	no	NBPF1
UTR3	NBPF1	chr1	16563147	16563147	T	C	DE	0	0.180067	58.5	-0.180067	1.54e-07	9.5e-07	ENSG00000219481	-0.0596666	0.903076	no	NBPF1
UTR3	NBPF1	chr1	16563490	16563490	T	C	DE	0.439322	0.377394	125.5	0.0619286	0.000693918	0.00192151	ENSG00000219481	-0.0596666	0.903076	no	NBPF1
exonic	NBPF1	chr1	16564176	16564176	T	C	DE	0.861695	0.775598	116.5	0.0860969	2.41e-06	1.17e-05	ENSG00000219481	-0.0596666	0.903076	no	NBPF1
exonic	NBPF1	chr1	16585590	16585590	T	C	DE	0.0892857	0.261837	27.5	-0.172551	0.000431571	0.00126372	ENSG00000219481	-0.0596666	0.903076	no	NBPF1
UTR5	NBPF1	chr1	16594651	16594651	T	C	DE	0.0970986	0.16972	51	-0.0726212	0.0556801	0.0792269	ENSG00000219481	-0.0596666	0.903076	no	NBPF1
UTR3	EMC1	chr1	19215756	19215756	T	C	DE	0.153846	0	23	0.153846	0.00314703	0.00713765	ENSG00000127463	0.13978	0.722638	no	EMC1
UTR3	EMC1	chr1	19216855	19216855	T	C	DE	0.0522388	0.356491	56	-0.304252	0	0	ENSG00000127463	0.13978	0.722638	no	EMC1
UTR3	EMC1	chr1	19216965	19216965	T	C	DE	0.0851064	0.395779	53	-0.310673	0	0	ENSG00000127463	0.13978	0.722638	no	EMC1
UTR3	EMC1	chr1	19216971	19216971	T	C	DE	0.0714286	0.144118	47	-0.0726891	0.0684287	0.0932991	ENSG00000127463	0.13978	0.722638	no	EMC1
UTR3	EMC1	chr1	19217303	19217303	T	C	DE	0	0.113636	38.5	-0.113636	0.0102782	0.0195614	ENSG00000127463	0.13978	0.722638	no	EMC1
UTR3	EMC1	chr1	19217356	19217356	T	C	DE	0	0.302432	35.5	-0.302432	4.86e-11	4.76e-10	ENSG00000127463	0.13978	0.722638	no	EMC1
UTR3	AKR7A2	chr1	19303184	19303184	T	C	DE	0.125	0.490385	15	-0.365385	9.92e-09	7.32e-08	ENSG00000053371	0.147553	0.729101	no	AKR7A2
UTR3	TCEA3	chr1	23381148	23381148	T	C	DE	0.0588235	0.452196	53	-0.393373	0	0	ENSG00000204219	0.502465	0.182219	no	TCEA3
UTR3	PSMB2	chr1	35599888	35599888	T	C	DE	0	0.15	20.5	-0.15	0.00643515	0.0130776	ENSG00000126067	0.33941	0.176169	no	PSMB2
UTR3	PSMB2	chr1	35599889	35599889	T	C	DE	0	0.157576	20.5	-0.157576	0.00420504	0.00912641	ENSG00000126067	0.33941	0.176169	no	PSMB2
UTR3	PSMB2	chr1	35599961	35599961	T	C	DE	0.0625	0.563492	22.5	-0.500992	0	0	ENSG00000126067	0.33941	0.176169	no	PSMB2
UTR3	PSMB2	chr1	35600012	35600012	T	C	DE	0	0.107143	21.5	-0.107143	0.0462252	0.0683119	ENSG00000126067	0.33941	0.176169	no	PSMB2
UTR3	PSMB2	chr1	35600041	35600041	T	C	DE	0	0.107143	21	-0.107143	0.0488096	0.0712255	ENSG00000126067	0.33941	0.176169	no	PSMB2
UTR3	PSMB2	chr1	35600107	35600107	T	C	DE	0.0833333	0.393939	14	-0.310606	2.74e-06	1.32e-05	ENSG00000126067	0.33941	0.176169	no	PSMB2
UTR3	PSMB2	chr1	35601164	35601164	T	C	DE	0	0.25	10	-0.25	0.00183206	0.00446564	ENSG00000126067	0.33941	0.176169	no	PSMB2
UTR3	PSMB2	chr1	35602159	35602159	T	C	DE	0.133761	0.211923	214	-0.0781624	1.86e-05	7.54e-05	ENSG00000126067	0.33941	0.176169	no	PSMB2
UTR3	PSMB2	chr1	35602183	35602183	T	C	DE	0	0.175559	179	-0.175559	0	0	ENSG00000126067	0.33941	0.176169	no	PSMB2
UTR3	PSMB2	chr1	35602216	35602216	T	C	DE	0.353886	0.698413	192	-0.344526	0	0	ENSG00000126067	0.33941	0.176169	no	PSMB2
UTR3	PSMB2	chr1	35602237	35602237	T	C	DE	0.0535714	0.225564	188.5	-0.171992	0	0	ENSG00000126067	0.33941	0.176169	no	PSMB2
UTR3	PSMB2	chr1	35602285	35602285	T	C	DE	0.338312	0.5911	152	-0.252788	0	0	ENSG00000126067	0.33941	0.176169	no	PSMB2
UTR3	PSMB2	chr1	35602324	35602324	T	C	DE	0	0.254622	186.5	-0.254622	0	0	ENSG00000126067	0.33941	0.176169	no	PSMB2
UTR3	PSMB2	chr1	35602583	35602583	T	C	DE	0.17733	0.374223	229.5	-0.196893	0	0	ENSG00000126067	0.33941	0.176169	no	PSMB2
UTR3	PSMB2	chr1	35602609	35602609	T	C	DE	0	0.20609	180.5	-0.20609	0	0	ENSG00000126067	0.33941	0.176169	no	PSMB2
UTR3	PSMB2	chr1	35602630	35602630	T	C	DE	0	0.270979	180.5	-0.270979	0	0	ENSG00000126067	0.33941	0.176169	no	PSMB2
UTR3	PSMB2	chr1	35602694	35602694	T	C	DE	0	0.216864	180.5	-0.216864	0	0	ENSG00000126067	0.33941	0.176169	no	PSMB2
UTR3	PSMB2	chr1	35602724	35602724	T	C	DE	0	0.214439	180.5	-0.214439	0	0	ENSG00000126067	0.33941	0.176169	no	PSMB2
UTR3	PSMB2	chr1	35602769	35602769	T	C	DE	0	0.104422	180.5	-0.104422	1.07e-08	7.84e-08	ENSG00000126067	0.33941	0.176169	no	PSMB2
UTR3	INPP5B	chr1	37861870	37861870	T	C	DE	0	0.103448	23.5	-0.103448	0.0450801	0.0668507	ENSG00000204084	-0.0057303	0.994458	no	INPP5B
UTR3	INPP5B	chr1	37861912	37861912	T	C	DE	0	0.320513	22	-0.320513	1.65e-09	1.35e-08	ENSG00000204084	-0.0057303	0.994458	no	INPP5B
UTR3	CC2D1B	chr1	52351718	52351718	T	C	DE	0.316667	0	8	0.316667	0.000975043	0.0025906	ENSG00000154222	0.0519025	0.915195	no	CC2D1B
UTR3	SERBP1	chr1	67409006	67409006	T	C	DE	0	0.318841	30.5	-0.318841	3.15e-11	3.14e-10	ENSG00000142864	0.0767947	0.855478	no	SERBP1
UTR3	CLCC1	chr1	108932158	108932158	T	C	DE	0.075	0.167308	72	-0.0923077	0.000679906	0.00188547	ENSG00000121940	-0.00424208	0.99608	no	CLCC1
UTR3	NBPF15	chr1	144422077	144422077	T	C	DE	0	0.333333	20.5	-0.333333	1.4e-09	1.16e-08	ENSG00000266338	-0.0958665	0.818474	no	NBPF15
exonic	NBPF15	chr1	144426370	144426370	T	C	DE	0.233918	0.130125	42	0.103793	0.014378	0.0259796	ENSG00000266338	-0.0958665	0.818474	no	NBPF15
exonic	NBPF10	chr1	146074297	146074297	T	C	DE	0.555556	0.714286	10.5	-0.15873	0.0398123	0.0602872	ENSG00000271425	-0.0103422	0.994015	no	NBPF10
exonic	NBPF11	chr1	148107750	148107750	T	C	DE	0.453704	0.317391	17.5	0.136312	0.0224454	0.0378085	ENSG00000263956	-0.0592098	0.931055	no	NBPF11
exonic	NBPF11	chr1	148123975	148123975	T	C	DE	0.1875	0	11.5	0.1875	0.0106641	0.0201683	ENSG00000263956	-0.0592098	0.931055	no	NBPF11
UTR3	NBPF14	chr1	148532209	148532209	T	C	DE	0	0.142857	17.5	-0.142857	0.0167411	0.0295995	ENSG00000270629	0.166549	0.815475	no	NBPF14
UTR3	NBPF9	chr1	149054720	149054720	T	C	DE	0	0.142857	15.5	-0.142857	0.0227981	0.0383149	ENSG00000269713	0.0258452	0.972477	no	NBPF9
UTR3	NBPF9	chr1	149054790	149054790	T	C	DE	0	0.142857	14.5	-0.142857	0.0277306	0.0449401	ENSG00000269713	0.0258452	0.972477	no	NBPF9
UTR3	NBPF9	chr1	149054792	149054792	T	C	DE	0	0.142857	15	-0.142857	0.0250205	0.0412979	ENSG00000269713	0.0258452	0.972477	no	NBPF9
UTR3	NBPF9	chr1	149054860	149054860	T	C	DE	0	0.142857	11.5	-0.142857	0.0517104	0.0744985	ENSG00000269713	0.0258452	0.972477	no	NBPF9
exonic	NBPF9	chr1	149075776	149075776	T	C	DE	0.430769	0.31456	16.5	0.116209	0.0572287	0.0805395	ENSG00000269713	0.0258452	0.972477	no	NBPF9
UTR3	F11R	chr1	160995589	160995589	T	C	DE	0.0666667	0.323718	18.5	-0.257051	9.93e-06	4.26e-05	ENSG00000158769	0.328983	0.436927	no	F11R
UTR3	F11R	chr1	160995614	160995614	T	C	DE	0	0.136364	20.5	-0.136364	0.0132477	0.0242582	ENSG00000158769	0.328983	0.436927	no	F11R
UTR3	F11R	chr1	160996563	160996563	T	C	DE	0	0.144285	38.5	-0.144285	0.00112007	0.00291364	ENSG00000158769	0.328983	0.436927	no	F11R
UTR3	F11R	chr1	160996644	160996644	T	C	DE	0.19756	0.752856	187.5	-0.555296	0	0	ENSG00000158769	0.328983	0.436927	no	F11R
UTR3	F11R	chr1	160998043	160998043	T	C	DE	0.121795	0.565325	227.5	-0.44353	0	0	ENSG00000158769	0.328983	0.436927	no	F11R
UTR3	F11R	chr1	160998067	160998067	T	C	DE	0	0.375985	185.5	-0.375985	0	0	ENSG00000158769	0.328983	0.436927	no	F11R
UTR3	F11R	chr1	160998100	160998100	T	C	DE	0	0.198948	185.5	-0.198948	0	0	ENSG00000158769	0.328983	0.436927	no	F11R
UTR3	F11R	chr1	160998109	160998109	T	C	DE	0	0.104195	185.5	-0.104195	1.15e-08	8.38e-08	ENSG00000158769	0.328983	0.436927	no	F11R
UTR3	PTPN14	chr1	214350689	214350689	T	C	DE	0	0.333333	12.5	-0.333333	2.68e-06	1.3e-05	ENSG00000152104	0.331485	0.254908	no	PTPN14
UTR3	PTPN14	chr1	214351179	214351179	T	C	DE	0	0.24812	13.5	-0.24812	0.000250733	0.000783355	ENSG00000152104	0.331485	0.254908	no	PTPN14
UTR3	BPNT1	chr1	220057921	220057921	T	C	DE	0	0.291593	54.5	-0.291593	8.88e-16	1.41e-14	ENSG00000162813	0.270023	0.422604	no	BPNT1
UTR3	BPNT1	chr1	220057933	220057933	T	C	DE	0	0.23911	58	-0.23911	4.56e-12	4.97e-11	ENSG00000162813	0.270023	0.422604	no	BPNT1
UTR3	BPNT1	chr1	220057988	220057988	T	C	DE	0.231516	0.720833	80.5	-0.489317	0	0	ENSG00000162813	0.270023	0.422604	no	BPNT1
UTR3	BPNT1	chr1	220058145	220058145	T	C	DE	0	0.379613	89	-0.379613	0	0	ENSG00000162813	0.270023	0.422604	no	BPNT1
UTR3	BPNT1	chr1	220058617	220058617	T	C	DE	0.262521	0.786471	112	-0.52395	0	0	ENSG00000162813	0.270023	0.422604	no	BPNT1
UTR3	ZNF124	chr1	247155672	247155672	T	C	DE	0.0714286	0.229798	38	-0.158369	0.000379116	0.00112832	ENSG00000196418	0.0271058	0.974279	no	ZNF124
UTR3	PEX13	chr2	61049652	61049652	A	G	DE	0	0.157143	56	-0.157143	9.78e-06	4.21e-05	ENSG00000162928	0.0752388	0.857976	no	PEX13
UTR3	PEX13	chr2	61049653	61049653	A	G	DE	0.0576923	0.180835	54	-0.123143	0.000742893	0.00203754	ENSG00000162928	0.0752388	0.857976	no	PEX13
UTR3	PEX13	chr2	61050749	61050749	A	G	DE	0	0.205	16.5	-0.205	0.000795148	0.00216561	ENSG00000162928	0.0752388	0.857976	no	PEX13
UTR3	ACTR2	chr2	65270128	65270128	A	G	DE	0.73291	0.67515	376.5	0.0577597	0.00155814	0.00388581	ENSG00000138071	0.201889	0.477022	no	ACTR2
UTR5	ANKRD36C	chr2	95991827	95991827	A	G	DE	0.883117	0.678571	12.5	0.204545	0.00397458	0.00869316	ENSG00000174501	-0.0598386	0.951216	no	ANKRD36C
exonic	ANKRD36	chr2	97217350	97217350	A	G	DE	0.116667	0	21	0.116667	0.0319222	0.0504314	ENSG00000135976	-0.0619523	0.945458	no	ANKRD36
UTR3	MRPL30	chr2	99195873	99195873	A	G	DE	0.0358423	0.27029	187	-0.234447	0	0	ENSG00000185414	0.0312844	0.959371	no	MRPL30
UTR3	MRPL30	chr2	99195951	99195951	A	G	DE	0	0.202622	154	-0.202622	0	0	ENSG00000185414	0.0312844	0.959371	no	MRPL30
UTR3	MRPL30	chr2	99195984	99195984	A	G	DE	0	0.254953	154	-0.254953	0	0	ENSG00000185414	0.0312844	0.959371	no	MRPL30
UTR3	MRPL30	chr2	99196352	99196352	A	G	DE	0	0.265142	144	-0.265142	0	0	ENSG00000185414	0.0312844	0.959371	no	MRPL30
UTR3	MRPL30	chr2	99196380	99196380	A	G	DE	0.102083	0.628064	193.5	-0.525981	0	0	ENSG00000185414	0.0312844	0.959371	no	MRPL30
UTR3	MRPL30	chr2	99196394	99196394	A	G	DE	0	0.243235	190.5	-0.243235	0	0	ENSG00000185414	0.0312844	0.959371	no	MRPL30
UTR3	MRPL30	chr2	99196434	99196434	A	G	DE	0.123236	0.578393	210.5	-0.455157	0	0	ENSG00000185414	0.0312844	0.959371	no	MRPL30
UTR3	GCC2	chr2	108508321	108508321	A	G	DE	0.176923	0.0555556	14	0.121368	0.0669114	0.0913619	ENSG00000135968	-0.343802	0.444847	no	GCC2
UTR3	UGGT1	chr2	128192917	128192917	A	G	DE	0	0.23355	183	-0.23355	0	0	ENSG00000136731	0.241397	0.39669	no	UGGT1
UTR3	UGGT1	chr2	128192923	128192923	A	G	DE	0.139104	0.423465	180.5	-0.284361	0	0	ENSG00000136731	0.241397	0.39669	no	UGGT1
UTR3	UGGT1	chr2	128192924	128192924	A	G	DE	0.0357143	0.240152	143.5	-0.204437	0	0	ENSG00000136731	0.241397	0.39669	no	UGGT1
UTR3	UGGT1	chr2	128192968	128192968	A	G	DE	0.0714286	0.286111	95.5	-0.214683	0	0	ENSG00000136731	0.241397	0.39669	no	UGGT1
UTR3	UGGT1	chr2	128192974	128192974	A	G	DE	0.0409091	0.204049	93	-0.16314	0	0	ENSG00000136731	0.241397	0.39669	no	UGGT1
UTR3	UGGT1	chr2	128193021	128193021	A	G	DE	0.0465116	0.542857	51	-0.496346	0	0	ENSG00000136731	0.241397	0.39669	no	UGGT1
UTR3	UGGT1	chr2	128193024	128193024	A	G	DE	0.0857312	0.320879	51	-0.235148	5.79e-10	5.02e-09	ENSG00000136731	0.241397	0.39669	no	UGGT1
UTR3	UGGT1	chr2	128193026	128193026	A	G	DE	0	0.115385	51	-0.115385	0.00236322	0.00556769	ENSG00000136731	0.241397	0.39669	no	UGGT1
UTR3	UGGT1	chr2	128193030	128193030	A	G	DE	0.233108	0.649184	44.5	-0.416076	0	0	ENSG00000136731	0.241397	0.39669	no	UGGT1
UTR3	UGGT1	chr2	128193056	128193056	A	G	DE	0.320654	0.775758	51	-0.455103	0	0	ENSG00000136731	0.241397	0.39669	no	UGGT1
UTR3	UGGT1	chr2	128193066	128193066	A	G	DE	0.076875	0.181944	57	-0.105069	0.0027205	0.00628537	ENSG00000136731	0.241397	0.39669	no	UGGT1
UTR3	UGGT1	chr2	128193381	128193381	A	G	DE	0.148551	0.352809	53	-0.204258	3.35e-08	2.29e-07	ENSG00000136731	0.241397	0.39669	no	UGGT1
UTR3	UGGT1	chr2	128193418	128193418	A	G	DE	0.463158	0.752491	65.5	-0.289334	0	0	ENSG00000136731	0.241397	0.39669	no	UGGT1
UTR3	UGGT1	chr2	128193426	128193426	A	G	DE	0.0974026	0.394327	68	-0.296924	0	0	ENSG00000136731	0.241397	0.39669	no	UGGT1
exonic	POTEF	chr2	130074958	130074958	A	G	DE	0.301648	0.141204	30.5	0.160445	0.000834722	0.00226177	ENSG00000196604	-0.244181	0.688626	no	POTEF
UTR3	CASP10	chr2	201219149	201219149	A	G	DE	0	0.473812	40.5	-0.473812	0	0	ENSG00000003400	-0.0774061	0.891565	no	CASP10
UTR3	CYP20A1	chr2	203297450	203297450	A	G	DE	0	0.18963	41.5	-0.18963	8.81e-06	3.83e-05	ENSG00000119004	-0.120619	0.753275	no	CYP20A1
UTR3	CYP20A1	chr2	203297865	203297865	A	G	DE	0.0555556	0.280361	24.5	-0.224805	9.56e-06	4.13e-05	ENSG00000119004	-0.120619	0.753275	no	CYP20A1
UTR3	CYP20A1	chr2	203298941	203298941	A	G	DE	0	0.14359	14	-0.14359	0.0301773	0.048408	ENSG00000119004	-0.120619	0.753275	no	CYP20A1
UTR3	CYP20A1	chr2	203301506	203301506	A	G	DE	0	0.15625	21.5	-0.15625	0.00364982	0.00808833	ENSG00000119004	-0.120619	0.753275	no	CYP20A1
UTR3	CYP20A1	chr2	203301533	203301533	A	G	DE	0	0.184211	18.5	-0.184211	0.00154221	0.00385333	ENSG00000119004	-0.120619	0.753275	no	CYP20A1
UTR3	CYP20A1	chr2	203302006	203302006	A	G	DE	0.108696	0.31016	16	-0.201465	0.00113064	0.00293688	ENSG00000119004	-0.120619	0.753275	no	CYP20A1
UTR3	CYP20A1	chr2	203302051	203302051	A	G	DE	0	0.183824	18.5	-0.183824	0.00157786	0.00392503	ENSG00000119004	-0.120619	0.753275	no	CYP20A1
UTR3	CYP20A1	chr2	203302106	203302106	A	G	DE	0.0588235	0.25	13.5	-0.191176	0.00478458	0.0101547	ENSG00000119004	-0.120619	0.753275	no	CYP20A1
UTR3	CYP20A1	chr2	203302123	203302123	A	G	DE	0	0.15	11.5	-0.15	0.0410709	0.061783	ENSG00000119004	-0.120619	0.753275	no	CYP20A1
UTR3	CYP20A1	chr2	203302420	203302420	A	G	DE	0.0555556	0.163004	31	-0.107448	0.02483	0.0410991	ENSG00000119004	-0.120619	0.753275	no	CYP20A1
UTR3	CYP20A1	chr2	203302427	203302427	A	G	DE	0.0571429	0.283333	30.5	-0.22619	2.48e-06	1.2e-05	ENSG00000119004	-0.120619	0.753275	no	CYP20A1
UTR3	CYP20A1	chr2	203302473	203302473	A	G	DE	0	0.382246	32.5	-0.382246	6.66e-16	1.07e-14	ENSG00000119004	-0.120619	0.753275	no	CYP20A1
UTR3	CYP20A1	chr2	203302744	203302744	A	G	DE	0.0909091	0.344538	9	-0.253629	0.00374532	0.00827091	ENSG00000119004	-0.120619	0.753275	no	CYP20A1
UTR3	CYP20A1	chr2	203302850	203302850	A	G	DE	0	0.166667	11.5	-0.166667	0.0232201	0.0387832	ENSG00000119004	-0.120619	0.753275	no	CYP20A1
UTR3	CYP20A1	chr2	203302965	203302965	A	G	DE	0.06	0.314815	22	-0.254815	1.64e-06	8.27e-06	ENSG00000119004	-0.120619	0.753275	no	CYP20A1
UTR3	CYP20A1	chr2	203303062	203303062	A	G	DE	0	0.289683	18.5	-0.289683	6.37e-07	3.5e-06	ENSG00000119004	-0.120619	0.753275	no	CYP20A1
UTR3	CYP20A1	chr2	203303188	203303188	A	G	DE	0.111111	0.330357	11.5	-0.219246	0.00282783	0.00649935	ENSG00000119004	-0.120619	0.753275	no	CYP20A1
UTR3	CYP20A1	chr2	203303194	203303194	A	G	DE	0	0.142857	12.5	-0.142857	0.0442675	0.0657723	ENSG00000119004	-0.120619	0.753275	no	CYP20A1
UTR3	CYP20A1	chr2	203303233	203303233	A	G	DE	0	0.122004	22.5	-0.122004	0.0203946	0.0348771	ENSG00000119004	-0.120619	0.753275	no	CYP20A1
UTR3	CYP20A1	chr2	203303510	203303510	A	G	DE	0	0.280983	31.5	-0.280983	3.96e-09	3.09e-08	ENSG00000119004	-0.120619	0.753275	no	CYP20A1
UTR3	CYP20A1	chr2	203303575	203303575	A	G	DE	0.030303	0.130435	23	-0.100132	0.0546085	0.0779449	ENSG00000119004	-0.120619	0.753275	no	CYP20A1
UTR3	CYP20A1	chr2	203303756	203303756	A	G	DE	0.121429	0.283333	34.5	-0.161905	0.000508486	0.00146022	ENSG00000119004	-0.120619	0.753275	no	CYP20A1
UTR3	CYP20A1	chr2	203304034	203304034	A	G	DE	0.0454545	0.216374	25.5	-0.17092	0.000641974	0.00179512	ENSG00000119004	-0.120619	0.753275	no	CYP20A1
UTR3	CYP20A1	chr2	203304098	203304098	A	G	DE	0.0982143	0.264266	26	-0.166052	0.00084879	0.00229333	ENSG00000119004	-0.120619	0.753275	no	CYP20A1
UTR3	CYP20A1	chr2	203304099	203304099	A	G	DE	0.727586	0.910588	27	-0.183002	0.000202273	0.000647371	ENSG00000119004	-0.120619	0.753275	no	CYP20A1
UTR3	CYP20A1	chr2	203304108	203304108	A	G	DE	0.241818	0.671429	23.5	-0.42961	0	0	ENSG00000119004	-0.120619	0.753275	no	CYP20A1
UTR3	CYP20A1	chr2	203304162	203304162	A	G	DE	0.224599	0.576923	33.5	-0.352324	6.95e-14	9.24e-13	ENSG00000119004	-0.120619	0.753275	no	CYP20A1
UTR3	CYP20A1	chr2	203304259	203304259	A	G	DE	0.324879	0.599802	20.5	-0.274923	5.92e-07	3.27e-06	ENSG00000119004	-0.120619	0.753275	no	CYP20A1
UTR3	CYP20A1	chr2	203304275	203304275	A	G	DE	0.107143	0.287179	17	-0.180037	0.00287848	0.00658718	ENSG00000119004	-0.120619	0.753275	no	CYP20A1
UTR3	CYP20A1	chr2	203304327	203304327	A	G	DE	0	0.15	15	-0.15	0.0186156	0.032419	ENSG00000119004	-0.120619	0.753275	no	CYP20A1
UTR3	CYP20A1	chr2	203304404	203304404	A	G	DE	0.472222	0.928205	30	-0.455983	0	0	ENSG00000119004	-0.120619	0.753275	no	CYP20A1
UTR3	CYP20A1	chr2	203304459	203304459	A	G	DE	0.0333333	0.133333	40.5	-0.1	0.0206042	0.0352041	ENSG00000119004	-0.120619	0.753275	no	CYP20A1
UTR3	CYP20A1	chr2	203304856	203304856	A	G	DE	0.09375	0.275132	32	-0.181382	0.000138022	0.000459151	ENSG00000119004	-0.120619	0.753275	no	CYP20A1
UTR3	CYP20A1	chr2	203305301	203305301	A	G	DE	0	0.282895	24	-0.282895	3.26e-08	2.23e-07	ENSG00000119004	-0.120619	0.753275	no	CYP20A1
UTR3	CYP20A1	chr2	203305318	203305318	A	G	DE	0	0.281746	25.5	-0.281746	1.84e-08	1.3e-07	ENSG00000119004	-0.120619	0.753275	no	CYP20A1
UTR3	CCNYL1	chr2	207755025	207755025	A	G	DE	0	0.175546	46	-0.175546	1.38e-05	5.74e-05	ENSG00000163249	0.110842	0.807156	no	CCNYL1
UTR5	PLEKHM3	chr2	208001655	208001655	A	G	DE	0.142857	0	11	0.142857	0.0568464	0.0800408	ENSG00000178385	0.0340542	0.967202	no	PLEKHM3
UTR3	ANO7	chr2	241225264	241225264	A	G	DE	0.0526316	0.166667	17.5	-0.114035	0.0561745	0.0797334	ENSG00000146205	0.466957	0.147105	no	ANO7
UTR3	ANO7	chr2	241225271	241225271	A	G	DE	0	0.15	16	-0.15	0.0153458	0.0274699	ENSG00000146205	0.466957	0.147105	no	ANO7
UTR3	AAK1	chr2	69461765	69461765	T	C	DE	0	0.176923	13	-0.176923	0.0108959	0.020554	ENSG00000115977	-0.102235	0.839539	no	AAK1
UTR3	AAK1	chr2	69461769	69461769	T	C	DE	0	0.638889	13	-0.638889	0	0	ENSG00000115977	-0.102235	0.839539	no	AAK1
UTR3	AAK1	chr2	69461770	69461770	T	C	DE	0	0.388889	13	-0.388889	2.19e-08	1.54e-07	ENSG00000115977	-0.102235	0.839539	no	AAK1
UTR3	AAK1	chr2	69461771	69461771	T	C	DE	0	0.486111	13	-0.486111	2.64e-12	2.96e-11	ENSG00000115977	-0.102235	0.839539	no	AAK1
UTR3	TGOLN2	chr2	85319351	85319351	T	C	DE	0	0.162363	344	-0.162363	0	0	ENSG00000152291	0.167831	0.612111	no	TGOLN2
UTR3	GGCX	chr2	85546245	85546245	T	C	DE	0	0.304989	34.5	-0.304989	5.82e-11	5.6e-10	ENSG00000115486	-0.103059	0.837553	no	GGCX
UTR3	GGCX	chr2	85546253	85546253	T	C	DE	0	0.205606	34.5	-0.205606	1.01e-05	4.33e-05	ENSG00000115486	-0.103059	0.837553	no	GGCX
UTR3	GGCX	chr2	85546267	85546267	T	C	DE	0	0.158333	32.5	-0.158333	0.000841558	0.00227564	ENSG00000115486	-0.103059	0.837553	no	GGCX
UTR3	GGCX	chr2	85546585	85546585	T	C	DE	0	0.416667	16	-0.416667	1.65e-11	1.71e-10	ENSG00000115486	-0.103059	0.837553	no	GGCX
UTR3	GGCX	chr2	85546588	85546588	T	C	DE	0.0952381	0.54058	17.5	-0.445342	8.79e-14	1.16e-12	ENSG00000115486	-0.103059	0.837553	no	GGCX
UTR3	GGCX	chr2	85546598	85546598	T	C	DE	0.1	0.368778	17.5	-0.268778	6.76e-06	3.02e-05	ENSG00000115486	-0.103059	0.837553	no	GGCX
UTR3	GGCX	chr2	85546665	85546665	T	C	DE	0	0.455769	17.5	-0.455769	2.31e-14	3.24e-13	ENSG00000115486	-0.103059	0.837553	no	GGCX
UTR3	GGCX	chr2	85547995	85547995	T	C	DE	0	0.237452	30	-0.237452	8.22e-07	4.43e-06	ENSG00000115486	-0.103059	0.837553	no	GGCX
UTR3	GGCX	chr2	85548013	85548013	T	C	DE	0	0.147436	32	-0.147436	0.00194625	0.00471269	ENSG00000115486	-0.103059	0.837553	no	GGCX
UTR3	GGCX	chr2	85548075	85548075	T	C	DE	0.118207	0.234375	27.5	-0.116168	0.017798	0.0312101	ENSG00000115486	-0.103059	0.837553	no	GGCX
UTR3	GGCX	chr2	85549498	85549498	T	C	DE	0.041958	0.149893	107.5	-0.107935	3.38e-09	2.67e-08	ENSG00000115486	-0.103059	0.837553	no	GGCX
UTR3	MGAT4A	chr2	98623012	98623012	T	C	DE	0.0277778	0.158874	42	-0.131097	0.00199113	0.00480036	ENSG00000071073	-0.159154	0.719343	no	MGAT4A
UTR3	TGFBRAP1	chr2	105265090	105265090	T	C	DE	0.291793	0.402875	82	-0.111082	7.46e-08	4.85e-07	ENSG00000135966	0.0472806	0.924284	no	TGFBRAP1
UTR3	UGGT1	chr2	128193028	128193028	T	C	DE	0.686186	0.487395	45.5	0.198791	9.95e-07	5.25e-06	ENSG00000136731	0.241397	0.39669	no	UGGT1
UTR3	POTEF	chr2	130073565	130073565	T	C	DE	0.212121	0.452381	26	-0.24026	1.38e-06	7.09e-06	ENSG00000196604	-0.244181	0.688626	no	POTEF
UTR3	METTL8	chr2	171322023	171322023	T	C	DE	0	0.377368	45.5	-0.377368	0	0	ENSG00000123600	0.179906	0.575822	no	METTL8
UTR3	METTL8	chr2	171322100	171322100	T	C	DE	0.0757576	0.287267	34	-0.21151	6.27e-06	2.81e-05	ENSG00000123600	0.179906	0.575822	no	METTL8
UTR3	METTL8	chr2	171322169	171322169	T	C	DE	0.244048	0.522727	26	-0.27868	2.15e-08	1.51e-07	ENSG00000123600	0.179906	0.575822	no	METTL8
UTR3	METTL8	chr2	171322219	171322219	T	C	DE	0	0.25	19	-0.25	1.29e-05	5.41e-05	ENSG00000123600	0.179906	0.575822	no	METTL8
UTR3	METTL8	chr2	171322236	171322236	T	C	DE	0	0.137037	21	-0.137037	0.0117363	0.0219146	ENSG00000123600	0.179906	0.575822	no	METTL8
UTR3	METTL8	chr2	171322493	171322493	T	C	DE	0	0.170455	32	-0.170455	0.000340918	0.00102661	ENSG00000123600	0.179906	0.575822	no	METTL8
UTR3	METTL8	chr2	171322619	171322619	T	C	DE	0.661932	0.833333	13.5	-0.171402	0.0114267	0.0214453	ENSG00000123600	0.179906	0.575822	no	METTL8
UTR3	METTL8	chr2	171322622	171322622	T	C	DE	0.138889	0.380952	13.5	-0.242063	0.000354089	0.00106099	ENSG00000123600	0.179906	0.575822	no	METTL8
exonic	DNAJC10	chr2	182757815	182757815	T	C	DE	0	0.277778	360	-0.277778	0	0	ENSG00000077232	-0.048979	0.950316	no	DNAJC10
exonic	PPIL3	chr2	200885271	200885271	T	C	DE	0	0.115385	41	-0.115385	0.00719157	0.0144201	ENSG00000240344	-0.00590363	0.993524	no	PPIL3
exonic	PPIL3	chr2	200885335	200885335	T	C	DE	0.0277778	0.166307	49	-0.13853	0.000371442	0.00110722	ENSG00000240344	-0.00590363	0.993524	no	PPIL3
UTR3	FAM126B	chr2	200977600	200977600	T	C	DE	0.25	0.436975	12.5	-0.186975	0.00846935	0.0166152	ENSG00000155744	-0.260286	0.422604	no	FAM126B
UTR3	FAM126B	chr2	200977668	200977668	T	C	DE	0	0.284226	11.5	-0.284226	0.000108475	0.00036958	ENSG00000155744	-0.260286	0.422604	no	FAM126B
UTR3	FAM126B	chr2	200977694	200977694	T	C	DE	0	0.146825	11.5	-0.146825	0.0455457	0.0674506	ENSG00000155744	-0.260286	0.422604	no	FAM126B
UTR3	FAM126B	chr2	200977711	200977711	T	C	DE	0	0.155263	10.5	-0.155263	0.0443476	0.0658751	ENSG00000155744	-0.260286	0.422604	no	FAM126B
UTR3	FAM126B	chr2	200977838	200977838	T	C	DE	0.1625	0.271255	17	-0.108755	0.0717988	0.0969167	ENSG00000155744	-0.260286	0.422604	no	FAM126B
UTR3	FAM126B	chr2	200977846	200977846	T	C	DE	0.245833	0.412088	17	-0.166255	0.00591836	0.0121786	ENSG00000155744	-0.260286	0.422604	no	FAM126B
UTR3	FAM126B	chr2	200978572	200978572	T	C	DE	0.258571	0.402174	19.5	-0.143602	0.0110631	0.0208366	ENSG00000155744	-0.260286	0.422604	no	FAM126B
UTR3	FAM126B	chr2	200978587	200978587	T	C	DE	0.20625	0.0833333	23	0.122917	0.0183083	0.0319485	ENSG00000155744	-0.260286	0.422604	no	FAM126B
UTR3	FAM126B	chr2	200978656	200978656	T	C	DE	0.143333	0.546296	21.5	-0.402963	6.53e-14	8.73e-13	ENSG00000155744	-0.260286	0.422604	no	FAM126B
UTR3	FAM126B	chr2	200978741	200978741	T	C	DE	0	0.266447	18.5	-0.266447	4.64e-06	2.15e-05	ENSG00000155744	-0.260286	0.422604	no	FAM126B
UTR3	FAM126B	chr2	200978747	200978747	T	C	DE	0.430435	0.652778	19	-0.222343	0.000104983	0.000359067	ENSG00000155744	-0.260286	0.422604	no	FAM126B
UTR3	FAM126B	chr2	200978748	200978748	T	C	DE	0.390476	0.810588	18	-0.420112	1.06e-12	1.25e-11	ENSG00000155744	-0.260286	0.422604	no	FAM126B
UTR3	MREG	chr2	215943652	215943652	T	C	DE	0.0606061	0.592437	38	-0.531831	0	0	ENSG00000118242	0.400959	0.0920328	no	MREG
UTR3	MREG	chr2	215943674	215943674	T	C	DE	0.0185185	0.113636	30	-0.0951178	0.0482855	0.0705383	ENSG00000118242	0.400959	0.0920328	no	MREG
UTR3	MREG	chr2	215943677	215943677	T	C	DE	0	0.181818	31	-0.181818	0.000146314	0.000483335	ENSG00000118242	0.400959	0.0920328	no	MREG
UTR3	MREG	chr2	215944032	215944032	T	C	DE	0	0.195455	31.5	-0.195455	4.23e-05	0.000159028	ENSG00000118242	0.400959	0.0920328	no	MREG
UTR3	MREG	chr2	215944117	215944117	T	C	DE	0	0.1875	20.5	-0.1875	0.000659394	0.00183743	ENSG00000118242	0.400959	0.0920328	no	MREG
UTR3	MREG	chr2	215944118	215944118	T	C	DE	0	0.125	20.5	-0.125	0.02317	0.0387832	ENSG00000118242	0.400959	0.0920328	no	MREG
UTR3	MREG	chr2	215944183	215944183	T	C	DE	0.388889	0.545567	17	-0.156678	0.00949415	0.0182978	ENSG00000118242	0.400959	0.0920328	no	MREG
UTR3	AP1S3	chr2	223755655	223755655	T	C	DE	0.104762	0.313397	29	-0.208635	1.67e-05	6.85e-05	ENSG00000152056	0.0577702	0.938378	no	AP1S3
UTR3	AP1S3	chr2	223755659	223755659	T	C	DE	0	0.142857	28.5	-0.142857	0.00331021	0.00744678	ENSG00000152056	0.0577702	0.938378	no	AP1S3
UTR3	AP1S3	chr2	223755695	223755695	T	C	DE	0.0172414	0.208333	30.5	-0.191092	6.91e-05	0.000247088	ENSG00000152056	0.0577702	0.938378	no	AP1S3
UTR3	AP1S3	chr2	223755707	223755707	T	C	DE	0.123244	0.245455	28	-0.122211	0.012301	0.0227732	ENSG00000152056	0.0577702	0.938378	no	AP1S3
UTR3	AP1S3	chr2	223756225	223756225	T	C	DE	0.14787	0.281746	20	-0.133876	0.0163609	0.0290632	ENSG00000152056	0.0577702	0.938378	no	AP1S3
UTR3	AP1S3	chr2	223756253	223756253	T	C	DE	0.203869	0.65625	18.5	-0.452381	7.55e-15	1.1e-13	ENSG00000152056	0.0577702	0.938378	no	AP1S3
UTR3	AP1S3	chr2	223756254	223756254	T	C	DE	0.047619	0.364583	19	-0.316964	3.21e-08	2.2e-07	ENSG00000152056	0.0577702	0.938378	no	AP1S3
UTR3	AP1S3	chr2	223756255	223756255	T	C	DE	0	0.125	19.5	-0.125	0.0269961	0.0439433	ENSG00000152056	0.0577702	0.938378	no	AP1S3
UTR3	SLC19A3	chr2	227686088	227686088	T	C	DE	0	0.155863	41	-0.155863	0.000282567	0.000871792	ENSG00000135917	0.348985	0.224266	no	SLC19A3
UTR3	SLC19A3	chr2	227686134	227686134	T	C	DE	0.200361	0.410769	66.5	-0.210408	3.39e-12	3.73e-11	ENSG00000135917	0.348985	0.224266	no	SLC19A3
UTR3	SLC19A3	chr2	227686163	227686163	T	C	DE	0.19322	0.539926	74.5	-0.346706	0	0	ENSG00000135917	0.348985	0.224266	no	SLC19A3
UTR3	SLC19A3	chr2	227686483	227686483	T	C	DE	0.173611	0.527094	47.5	-0.353482	0	0	ENSG00000135917	0.348985	0.224266	no	SLC19A3
UTR3	VHL	chr3	10150924	10150924	A	G	DE	0	0.153049	185.5	-0.153049	0	0	ENSG00000134086	0.0713897	0.856686	no	VHL
UTR3	VHL	chr3	10152189	10152189	A	G	DE	0	0.176932	125.5	-0.176932	0	0	ENSG00000134086	0.0713897	0.856686	no	VHL
UTR3	VHL	chr3	10152222	10152222	A	G	DE	0.0967459	0.231842	245.5	-0.135096	1.37e-13	1.77e-12	ENSG00000134086	0.0713897	0.856686	no	VHL
UTR3	VHL	chr3	10152570	10152570	A	G	DE	0.0592105	0.372479	144.5	-0.313268	0	0	ENSG00000134086	0.0713897	0.856686	no	VHL
UTR3	ZNF621	chr3	40536194	40536194	A	G	DE	0.231877	0.60636	69.5	-0.374483	0	0	ENSG00000172888	-0.134159	0.699502	no	ZNF621
UTR3	ZNF621	chr3	40536246	40536246	A	G	DE	0.17613	0.372715	59.5	-0.196585	6.15e-09	4.7e-08	ENSG00000172888	-0.134159	0.699502	no	ZNF621
UTR3	ZNF621	chr3	40536247	40536247	A	G	DE	0.166667	0.548229	60	-0.381562	0	0	ENSG00000172888	-0.134159	0.699502	no	ZNF621
UTR3	ZNF621	chr3	40536254	40536254	A	G	DE	0.0491803	0.440125	60.5	-0.390945	0	0	ENSG00000172888	-0.134159	0.699502	no	ZNF621
UTR3	ZNF621	chr3	40537324	40537324	A	G	DE	0	0.12069	18.5	-0.12069	0.0380159	0.0580847	ENSG00000172888	-0.134159	0.699502	no	ZNF621
UTR3	ZNF621	chr3	40537442	40537442	A	G	DE	0.181889	0.287162	26.5	-0.105274	0.0334204	0.0524792	ENSG00000172888	-0.134159	0.699502	no	ZNF621
UTR3	ZNF621	chr3	40537443	40537443	A	G	DE	0.0735294	0.325439	27	-0.251909	3.13e-07	1.83e-06	ENSG00000172888	-0.134159	0.699502	no	ZNF621
UTR3	ZNF621	chr3	40537448	40537448	A	G	DE	0.204147	0.772876	26	-0.568729	0	0	ENSG00000172888	-0.134159	0.699502	no	ZNF621
UTR3	ZNF621	chr3	40537449	40537449	A	G	DE	0.0285714	0.268791	27	-0.240219	1.07e-06	5.61e-06	ENSG00000172888	-0.134159	0.699502	no	ZNF621
UTR3	TDGF1	chr3	46582225	46582225	A	G	DE	0.316667	0.491453	8	-0.174786	0.0687362	0.0934203	ENSG00000241186	-0.190061	0.853529	no	TDGF1
exonic	MST1	chr3	49686390	49686390	A	G	DE	0.353486	0.300618	509.5	0.0528682	0.00378303	0.00834029	ENSG00000173531	-0.0347466	0.95382	no	MST1
UTR3	LPP	chr3	188880238	188880238	A	G	DE	0	0.281818	10.5	-0.281818	0.000262459	0.000817678	ENSG00000145012	-0.0438721	0.940136	no	LPP
UTR3	LPP	chr3	188880919	188880919	A	G	DE	0	0.188312	17.5	-0.188312	0.00161299	0.00399928	ENSG00000145012	-0.0438721	0.940136	no	LPP
UTR3	LPP	chr3	188880942	188880942	A	G	DE	0	0.144444	11.5	-0.144444	0.0491655	0.0716579	ENSG00000145012	-0.0438721	0.940136	no	LPP
UTR3	LPP	chr3	188882922	188882922	A	G	DE	0	0.192308	9	-0.192308	0.0279503	0.0452575	ENSG00000145012	-0.0438721	0.940136	no	LPP
UTR3	LPP	chr3	188882967	188882967	A	G	DE	0	0.196923	13.5	-0.196923	0.00366089	0.00810744	ENSG00000145012	-0.0438721	0.940136	no	LPP
UTR3	LPP	chr3	188883504	188883504	A	G	DE	0	0.285714	27.5	-0.285714	5.59e-09	4.31e-08	ENSG00000145012	-0.0438721	0.940136	no	LPP
UTR3	LPP	chr3	188883521	188883521	A	G	DE	0.0727513	0.171429	27.5	-0.0986772	0.0441168	0.0657149	ENSG00000145012	-0.0438721	0.940136	no	LPP
UTR3	LPP	chr3	188883586	188883586	A	G	DE	0.0769231	0.647727	9.5	-0.570804	9.4e-12	9.97e-11	ENSG00000145012	-0.0438721	0.940136	no	LPP
UTR3	RBSN	chr3	15072226	15072226	T	C	DE	0	0.106061	24.5	-0.106061	0.0367462	0.0567335	ENSG00000131381	-0.0136649	0.983253	no	RBSN
UTR3	RBSN	chr3	15072276	15072276	T	C	DE	0.345652	0.713793	21.5	-0.368141	7.43e-12	7.94e-11	ENSG00000131381	-0.0136649	0.983253	no	RBSN
UTR3	RBSN	chr3	15072340	15072340	T	C	DE	0.146382	0.43641	25.5	-0.290029	6.96e-09	5.28e-08	ENSG00000131381	-0.0136649	0.983253	no	RBSN
UTR3	RBSN	chr3	15072386	15072386	T	C	DE	0.0833333	0.283079	27.5	-0.199746	4.61e-05	0.000171859	ENSG00000131381	-0.0136649	0.983253	no	RBSN
UTR3	RBSN	chr3	15072811	15072811	T	C	DE	0.0555556	0.167832	35	-0.112277	0.015294	0.0274079	ENSG00000131381	-0.0136649	0.983253	no	RBSN
UTR3	RBSN	chr3	15072852	15072852	T	C	DE	0.0454545	0.190909	35	-0.145455	0.00167779	0.00413211	ENSG00000131381	-0.0136649	0.983253	no	RBSN
UTR3	RBSN	chr3	15072894	15072894	T	C	DE	0.117647	0.428185	44	-0.310538	6.17e-14	8.29e-13	ENSG00000131381	-0.0136649	0.983253	no	RBSN
UTR3	RBSN	chr3	15072897	15072897	T	C	DE	0.0462963	0.241465	46.5	-0.195169	1.16e-06	6.04e-06	ENSG00000131381	-0.0136649	0.983253	no	RBSN
UTR3	METTL6	chr3	15410395	15410395	T	C	DE	0	0.205357	40	-0.205357	2.3e-06	1.12e-05	ENSG00000206562	0.0263183	0.968867	no	METTL6
UTR3	METTL6	chr3	15410989	15410989	T	C	DE	0.0526316	0.222222	18	-0.169591	0.00403937	0.00881595	ENSG00000206562	0.0263183	0.968867	no	METTL6
UTR3	METTL6	chr3	15411003	15411003	T	C	DE	0.03125	0.281046	18	-0.249796	2.29e-05	9.07e-05	ENSG00000206562	0.0263183	0.968867	no	METTL6
UTR3	METTL6	chr3	15411030	15411030	T	C	DE	0.0714286	0.619444	23	-0.548016	0	0	ENSG00000206562	0.0263183	0.968867	no	METTL6
UTR3	METTL6	chr3	15411047	15411047	T	C	DE	0.238859	0.592949	33.5	-0.35409	5.22e-14	7.03e-13	ENSG00000206562	0.0263183	0.968867	no	METTL6
UTR3	KIAA1143	chr3	44749906	44749906	T	C	DE	0	0.330484	52	-0.330484	0	0	ENSG00000163807	-0.0467304	0.957489	no	KIAA1143
UTR3	DENND6A	chr3	57627308	57627308	T	C	DE	0	0.104167	26.5	-0.104167	0.0353234	0.0548757	ENSG00000174839	-0.0158785	0.982928	no	DENND6A
UTR3	TFDP2	chr3	141945294	141945294	T	C	DE	0	0.243056	14.5	-0.243056	0.000180475	0.000583578	ENSG00000114126	0.461338	0.074577	no	TFDP2
UTR3	TFDP2	chr3	141945307	141945307	T	C	DE	0	0.125	15	-0.125	0.0498848	0.0724752	ENSG00000114126	0.461338	0.074577	no	TFDP2
UTR3	TFDP2	chr3	141945311	141945311	T	C	DE	0	0.142857	16	-0.142857	0.0209614	0.035655	ENSG00000114126	0.461338	0.074577	no	TFDP2
UTR3	TFDP2	chr3	141945332	141945332	T	C	DE	0	0.388889	16.5	-0.388889	1.97e-10	1.8e-09	ENSG00000114126	0.461338	0.074577	no	TFDP2
UTR3	TFDP2	chr3	141945333	141945333	T	C	DE	0	0.253968	16.5	-0.253968	3.24e-05	0.000125131	ENSG00000114126	0.461338	0.074577	no	TFDP2
UTR3	TFDP2	chr3	141946941	141946941	T	C	DE	0	0.222222	15	-0.222222	0.000490056	0.00141166	ENSG00000114126	0.461338	0.074577	no	TFDP2
UTR3	TFDP2	chr3	141946945	141946945	T	C	DE	0	0.298611	16.5	-0.298611	1.03e-06	5.41e-06	ENSG00000114126	0.461338	0.074577	no	TFDP2
UTR3	TFDP2	chr3	141946946	141946946	T	C	DE	0	0.298611	16.5	-0.298611	1.03e-06	5.41e-06	ENSG00000114126	0.461338	0.074577	no	TFDP2
UTR3	TFDP2	chr3	141948307	141948307	T	C	DE	0.102352	0.535714	34.5	-0.433362	0	0	ENSG00000114126	0.461338	0.074577	no	TFDP2
UTR3	TFDP2	chr3	141949839	141949839	T	C	DE	0	0.115385	34.5	-0.115385	0.0132338	0.0242394	ENSG00000114126	0.461338	0.074577	no	TFDP2
UTR3	TFDP2	chr3	141949840	141949840	T	C	DE	0	0.163462	34.5	-0.163462	0.000448661	0.00130625	ENSG00000114126	0.461338	0.074577	no	TFDP2
UTR3	TFDP2	chr3	141949989	141949989	T	C	DE	0.132353	0.257895	34	-0.125542	0.00733755	0.0146707	ENSG00000114126	0.461338	0.074577	no	TFDP2
UTR3	TFDP2	chr3	141950026	141950026	T	C	DE	0.217464	0.45	30	-0.232536	1.38e-06	7.07e-06	ENSG00000114126	0.461338	0.074577	no	TFDP2
UTR3	TFDP2	chr3	141950039	141950039	T	C	DE	0.0936937	0.254902	33.5	-0.161208	0.000611211	0.00171725	ENSG00000114126	0.461338	0.074577	no	TFDP2
UTR3	TFDP2	chr3	141950080	141950080	T	C	DE	0	0.433333	33.5	-0.433333	0	0	ENSG00000114126	0.461338	0.074577	no	TFDP2
UTR3	TFDP2	chr3	141950096	141950096	T	C	DE	0	0.389423	34	-0.389423	0	0	ENSG00000114126	0.461338	0.074577	no	TFDP2
UTR3	GK5	chr3	142162747	142162747	T	C	DE	0	0.385417	9.5	-0.385417	4.19e-06	1.95e-05	ENSG00000175066	-0.391323	0.163006	no	GK5
UTR3	GK5	chr3	142162753	142162753	T	C	DE	0	0.15	9.5	-0.15	0.0732942	0.0983143	ENSG00000175066	-0.391323	0.163006	no	GK5
UTR3	GK5	chr3	142162772	142162772	T	C	DE	0	0.1875	8	-0.1875	0.0508736	0.0736775	ENSG00000175066	-0.391323	0.163006	no	GK5
UTR3	SSR3	chr3	156540416	156540416	T	C	DE	0.181638	0.524828	245	-0.34319	0	0	ENSG00000114850	0.00138338	0.997915	no	SSR3
UTR3	SSR3	chr3	156540484	156540484	T	C	DE	0.286742	0.790179	208	-0.503436	0	0	ENSG00000114850	0.00138338	0.997915	no	SSR3
UTR3	SSR3	chr3	156540494	156540494	T	C	DE	0.168265	0.56131	212	-0.393045	0	0	ENSG00000114850	0.00138338	0.997915	no	SSR3
UTR3	SSR3	chr3	156540530	156540530	T	C	DE	0.0386473	0.260638	144	-0.22199	0	0	ENSG00000114850	0.00138338	0.997915	no	SSR3
UTR3	SSR3	chr3	156540600	156540600	T	C	DE	0	0.208556	84.5	-0.208556	0	0	ENSG00000114850	0.00138338	0.997915	no	SSR3
UTR3	SSR3	chr3	156541499	156541499	T	C	DE	0.121241	0.269984	402.5	-0.148742	4.44e-16	7.22e-15	ENSG00000114850	0.00138338	0.997915	no	SSR3
UTR3	SSR3	chr3	156541506	156541506	T	C	DE	0	0.239426	373.5	-0.239426	0	0	ENSG00000114850	0.00138338	0.997915	no	SSR3
UTR3	SSR3	chr3	156541551	156541551	T	C	DE	0.260016	0.638412	347	-0.378396	0	0	ENSG00000114850	0.00138338	0.997915	no	SSR3
UTR3	SSR3	chr3	156541552	156541552	T	C	DE	0	0.205262	334	-0.205262	0	0	ENSG00000114850	0.00138338	0.997915	no	SSR3
UTR3	SSR3	chr3	156541574	156541574	T	C	DE	0.170838	0.463759	334	-0.292922	0	0	ENSG00000114850	0.00138338	0.997915	no	SSR3
UTR3	SSR3	chr3	156541578	156541578	T	C	DE	0	0.212718	322.5	-0.212718	0	0	ENSG00000114850	0.00138338	0.997915	no	SSR3
UTR3	SSR3	chr3	156541617	156541617	T	C	DE	0.387344	0.733564	342.5	-0.34622	0	0	ENSG00000114850	0.00138338	0.997915	no	SSR3
UTR3	SSR3	chr3	156541618	156541618	T	C	DE	0.179696	0.614337	344.5	-0.434642	0	0	ENSG00000114850	0.00138338	0.997915	no	SSR3
UTR3	UBXN7	chr3	196353729	196353729	T	C	DE	0	0.176455	37	-0.176455	9.21e-05	0.000319977	ENSG00000163960	0.0924535	0.818427	no	UBXN7
UTR3	FBXO45	chr3	196588003	196588003	T	C	DE	0.330357	0	7.5	0.330357	0.00105112	0.00276172	ENSG00000174013	-0.00962544	0.9917	no	FBXO45
UTR3	LRPAP1	chr4	3508144	3508144	T	C	DE	0	0.309524	15	-0.309524	1.2e-06	6.23e-06	ENSG00000163956	0.362233	0.236352	no	LRPAP1
UTR3	LRPAP1	chr4	3508214	3508214	T	C	DE	0.370844	0.759091	20	-0.388247	3.35e-12	3.69e-11	ENSG00000163956	0.362233	0.236352	no	LRPAP1
UTR3	LRPAP1	chr4	3512107	3512107	T	C	DE	0.428788	0.280364	31.5	0.148424	0.00187615	0.00456044	ENSG00000163956	0.362233	0.236352	no	LRPAP1
UTR3	EVC	chr4	5812149	5812149	T	C	DE	0.452381	0	8	0.452381	2.47e-06	1.2e-05	ENSG00000072840	0.511837	0.124815	no	EVC
UTR3	DCAF16	chr4	17801204	17801204	T	C	DE	0.0357143	0.354167	133.5	-0.318452	0	0	ENSG00000163257	0.110699	0.78589	no	DCAF16
UTR3	DCAF16	chr4	17801225	17801225	T	C	DE	0.0441176	0.254262	116	-0.210144	0	0	ENSG00000163257	0.110699	0.78589	no	DCAF16
UTR3	DCAF16	chr4	17801266	17801266	T	C	DE	0.052	0.307292	106.5	-0.255292	0	0	ENSG00000163257	0.110699	0.78589	no	DCAF16
UTR3	DCAF16	chr4	17801307	17801307	T	C	DE	0	0.118056	103.5	-0.118056	1.01e-10	9.49e-10	ENSG00000163257	0.110699	0.78589	no	DCAF16
UTR3	DCAF16	chr4	17801356	17801356	T	C	DE	0.184831	0.295588	111.5	-0.110758	1.31e-09	1.08e-08	ENSG00000163257	0.110699	0.78589	no	DCAF16
UTR3	DCAF16	chr4	17801396	17801396	T	C	DE	0.153956	0.552083	107	-0.398128	0	0	ENSG00000163257	0.110699	0.78589	no	DCAF16
UTR3	DCAF16	chr4	17801914	17801914	T	C	DE	0.495775	0.903093	126.5	-0.407318	0	0	ENSG00000163257	0.110699	0.78589	no	DCAF16
UTR3	DCAF16	chr4	17801936	17801936	T	C	DE	0.242999	0.830812	102	-0.587813	0	0	ENSG00000163257	0.110699	0.78589	no	DCAF16
UTR3	DCAF16	chr4	17801939	17801939	T	C	DE	0.0357143	0.312734	98.5	-0.27702	0	0	ENSG00000163257	0.110699	0.78589	no	DCAF16
UTR3	DCAF16	chr4	17802039	17802039	T	C	DE	0.0540541	0.222813	92.5	-0.168759	0	0	ENSG00000163257	0.110699	0.78589	no	DCAF16
UTR3	DCAF16	chr4	17803224	17803224	T	C	DE	0.118466	0.184612	153	-0.0661457	0.000291266	0.000894593	ENSG00000163257	0.110699	0.78589	no	DCAF16
UTR3	COX18	chr4	73057026	73057026	T	C	DE	0	0.262931	50.5	-0.262931	5.8e-12	6.23e-11	ENSG00000163626	-0.0555836	0.921602	no	COX18
UTR3	COX18	chr4	73057261	73057261	T	C	DE	0	0.497884	42.5	-0.497884	0	0	ENSG00000163626	-0.0555836	0.921602	no	COX18
UTR3	COX18	chr4	73057264	73057264	T	C	DE	0	0.163187	42.5	-0.163187	0.00010798	0.000368083	ENSG00000163626	-0.0555836	0.921602	no	COX18
UTR3	COX18	chr4	73057380	73057380	T	C	DE	0.0344828	0.168498	27	-0.134015	0.00650049	0.0131921	ENSG00000163626	-0.0555836	0.921602	no	COX18
UTR3	COX18	chr4	73057732	73057732	T	C	DE	0	0.275235	56.5	-0.275235	6.22e-15	9.15e-14	ENSG00000163626	-0.0555836	0.921602	no	COX18
UTR3	COX18	chr4	73057851	73057851	T	C	DE	0	0.150718	33.5	-0.150718	0.00135718	0.00344759	ENSG00000163626	-0.0555836	0.921602	no	COX18
UTR3	COX18	chr4	73057875	73057875	T	C	DE	0	0.201335	25	-0.201335	6.5e-05	0.000234141	ENSG00000163626	-0.0555836	0.921602	no	COX18
UTR3	TMEM192	chr4	165076926	165076926	T	C	DE	0	0.144886	17.5	-0.144886	0.0152525	0.0273397	ENSG00000170088	-0.175449	0.667468	no	TMEM192
UTR3	TMEM192	chr4	165076997	165076997	T	C	DE	0	0.115909	15.5	-0.115909	0.0647017	0.0889569	ENSG00000170088	-0.175449	0.667468	no	TMEM192
UTR3	TMEM192	chr4	165077000	165077000	T	C	DE	0	0.236842	14.5	-0.236842	0.000263106	0.000819308	ENSG00000170088	-0.175449	0.667468	no	TMEM192
UTR3	TMEM192	chr4	165077633	165077633	T	C	DE	0	0.244048	33	-0.244048	2.4e-07	1.43e-06	ENSG00000170088	-0.175449	0.667468	no	TMEM192
UTR3	TMEM192	chr4	165077650	165077650	T	C	DE	0	0.326389	26	-0.326389	5.46e-11	5.29e-10	ENSG00000170088	-0.175449	0.667468	no	TMEM192
UTR3	SH3BP2	chr4	2839593	2839593	A	G	DE	0.299107	0.734848	11.5	-0.435741	2.95e-09	2.34e-08	ENSG00000087266	0.0535946	0.940446	no	SH3BP2
UTR3	SH3BP2	chr4	2839625	2839625	A	G	DE	0.770833	0.954545	14	-0.183712	0.00554608	0.0115416	ENSG00000087266	0.0535946	0.940446	no	SH3BP2
UTR3	SH3BP2	chr4	2839633	2839633	A	G	DE	0.0882353	0.516667	16.5	-0.428431	2.37e-12	2.67e-11	ENSG00000087266	0.0535946	0.940446	no	SH3BP2
UTR3	SH3BP2	chr4	2839661	2839661	A	G	DE	0.200229	0.663158	21	-0.462929	0	0	ENSG00000087266	0.0535946	0.940446	no	SH3BP2
UTR3	SH3BP2	chr4	2839669	2839669	A	G	DE	0.0869565	0.512626	21.5	-0.42567	2.44e-15	3.73e-14	ENSG00000087266	0.0535946	0.940446	no	SH3BP2
UTR3	SH3BP2	chr4	2839671	2839671	A	G	DE	0	0.211111	22	-0.211111	7.15e-05	0.000254822	ENSG00000087266	0.0535946	0.940446	no	SH3BP2
UTR3	SH3BP2	chr4	2839826	2839826	A	G	DE	0.0833333	0.339031	20	-0.255698	4.53e-06	2.1e-05	ENSG00000087266	0.0535946	0.940446	no	SH3BP2
UTR3	SH3BP2	chr4	2840110	2840110	A	G	DE	0.667308	1	16.5	-0.332692	5.21e-08	3.49e-07	ENSG00000087266	0.0535946	0.940446	no	SH3BP2
UTR3	SH3BP2	chr4	2840114	2840114	A	G	DE	0.342105	0.933333	16	-0.591228	0	0	ENSG00000087266	0.0535946	0.940446	no	SH3BP2
UTR3	SH3BP2	chr4	2840118	2840118	A	G	DE	0.816667	1	16	-0.183333	0.0030485	0.00694136	ENSG00000087266	0.0535946	0.940446	no	SH3BP2
UTR3	FAM184B	chr4	17632200	17632200	A	G	DE	0	0.136364	11	-0.136364	0.069076	0.0936516	ENSG00000047662	-0.33867	0.852983	no	FAM184B
UTR3	PAICS	chr4	56460921	56460921	A	G	DE	0.101856	0.42664	733	-0.324784	0	0	ENSG00000128050	0.165174	0.629002	no	PAICS
UTR5	CBR4	chr4	169010189	169010189	A	G	DE	0.458333	0.2189	10.5	0.239434	0.00192952	0.00468173	ENSG00000145439	-0.22522	0.578054	no	CBR4
UTR3	RAD1	chr5	34906552	34906552	T	C	DE	0	0.142857	17	-0.142857	0.0180332	0.0315473	ENSG00000113456	0.0785234	0.871594	no	RAD1
UTR3	RAD1	chr5	34906556	34906556	T	C	DE	0	0.18254	16.5	-0.18254	0.00281773	0.00648063	ENSG00000113456	0.0785234	0.871594	no	RAD1
UTR3	RAD1	chr5	34906645	34906645	T	C	DE	0	0.142857	17	-0.142857	0.0180332	0.0315473	ENSG00000113456	0.0785234	0.871594	no	RAD1
UTR3	SGTB	chr5	65668799	65668799	T	C	DE	0	0.208333	21	-0.208333	0.000127601	0.000428246	ENSG00000197860	-0.0591739	0.921299	no	SGTB
UTR3	SGTB	chr5	65668875	65668875	T	C	DE	0.0416667	0.314103	31.5	-0.272436	1.15e-08	8.38e-08	ENSG00000197860	-0.0591739	0.921299	no	SGTB
UTR3	SGTB	chr5	65668891	65668891	T	C	DE	0.131579	0.658333	28.5	-0.526754	0	0	ENSG00000197860	-0.0591739	0.921299	no	SGTB
UTR3	CCDC125	chr5	69281964	69281964	T	C	DE	0.0555556	0.358333	18.5	-0.302778	1.94e-07	1.17e-06	ENSG00000183323	-0.0040551	0.997039	no	CCDC125
UTR3	CCDC125	chr5	69282055	69282055	T	C	DE	0.0763158	0.233333	19.5	-0.157018	0.00546866	0.011411	ENSG00000183323	-0.0040551	0.997039	no	CCDC125
UTR3	CCDC125	chr5	69282058	69282058	T	C	DE	0	0.166667	18.5	-0.166667	0.00416958	0.00906133	ENSG00000183323	-0.0040551	0.997039	no	CCDC125
UTR3	CCDC125	chr5	69282095	69282095	T	C	DE	0.0555556	0.321429	16.5	-0.265873	1.36e-05	5.66e-05	ENSG00000183323	-0.0040551	0.997039	no	CCDC125
UTR3	CCDC125	chr5	69282344	69282344	T	C	DE	0	0.541667	17.5	-0.541667	0	0	ENSG00000183323	-0.0040551	0.997039	no	CCDC125
UTR3	CCDC125	chr5	69282374	69282374	T	C	DE	0.384712	0.696429	20	-0.311717	2.27e-08	1.59e-07	ENSG00000183323	-0.0040551	0.997039	no	CCDC125
UTR3	CCDC125	chr5	69282414	69282414	T	C	DE	0	0.22619	22	-0.22619	2.09e-05	8.37e-05	ENSG00000183323	-0.0040551	0.997039	no	CCDC125
UTR3	CCDC125	chr5	69282418	69282418	T	C	DE	0	0.115385	23	-0.115385	0.0267773	0.0436945	ENSG00000183323	-0.0040551	0.997039	no	CCDC125
UTR3	CCDC125	chr5	69282449	69282449	T	C	DE	0	0.258929	25	-0.258929	2.8e-07	1.66e-06	ENSG00000183323	-0.0040551	0.997039	no	CCDC125
UTR3	CCDC125	chr5	69282475	69282475	T	C	DE	0	0.136364	26	-0.136364	0.00614645	0.0125855	ENSG00000183323	-0.0040551	0.997039	no	CCDC125
UTR3	CCDC125	chr5	69282601	69282601	T	C	DE	0.516667	0.399209	16.5	0.117457	0.0546072	0.0779449	ENSG00000183323	-0.0040551	0.997039	no	CCDC125
UTR3	DHFR	chr5	80627321	80627321	T	C	DE	0.269231	0.181929	78	0.0873016	0.00019757	0.000634004	ENSG00000228716	0.295751	0.471352	no	DHFR
UTR3	DHFR	chr5	80627611	80627611	T	C	DE	0.106657	0.380968	275	-0.274312	0	0	ENSG00000228716	0.295751	0.471352	no	DHFR
UTR3	DHFR	chr5	80628007	80628007	T	C	DE	0	0.193429	95	-0.193429	0	0	ENSG00000228716	0.295751	0.471352	no	DHFR
UTR3	DTWD2	chr5	118836336	118836336	T	C	DE	0	0.166667	13.5	-0.166667	0.0139131	0.025274	ENSG00000169570	0.162125	0.790459	no	DTWD2
UTR3	DTWD2	chr5	118837803	118837803	T	C	DE	0	0.308824	14.5	-0.308824	1.95e-06	9.69e-06	ENSG00000169570	0.162125	0.790459	no	DTWD2
UTR3	DTWD2	chr5	118838973	118838973	T	C	DE	0	0.385294	16.5	-0.385294	2.89e-10	2.59e-09	ENSG00000169570	0.162125	0.790459	no	DTWD2
UTR3	DTWD2	chr5	118839038	118839038	T	C	DE	0	0.211111	15	-0.211111	0.000926888	0.00247956	ENSG00000169570	0.162125	0.790459	no	DTWD2
UTR3	DTWD2	chr5	118839040	118839040	T	C	DE	0	0.483333	16	-0.483333	5.77e-15	8.52e-14	ENSG00000169570	0.162125	0.790459	no	DTWD2
UTR3	DTWD2	chr5	118839471	118839471	T	C	DE	0	0.277778	11.5	-0.277778	0.000154957	0.000509094	ENSG00000169570	0.162125	0.790459	no	DTWD2
UTR3	KIF3A	chr5	132694168	132694168	T	C	DE	0.0714286	0.179144	30	-0.107716	0.0253251	0.0416686	ENSG00000131437	-0.138121	0.804597	no	KIF3A
exonic	THOC3	chr5	175961332	175961332	T	C	DE	0.464387	0.622222	33	-0.157835	0.000835338	0.00226298	ENSG00000051596	0.324257	0.316157	no	THOC3
UTR3	DTWD2	chr5	118836733	118836733	A	G	DE	0.05	0.196429	17.5	-0.146429	0.0142004	0.0257359	ENSG00000169570	0.162125	0.790459	no	DTWD2
UTR3	SRFBP1	chr5	122027179	122027179	A	G	DE	0	0.214141	41	-0.214141	6.09e-07	3.36e-06	ENSG00000151304	-0.345196	0.436204	no	SRFBP1
UTR3	SRFBP1	chr5	122027180	122027180	A	G	DE	0	0.169697	40.5	-0.169697	8.54e-05	0.000299224	ENSG00000151304	-0.345196	0.436204	no	SRFBP1
UTR3	PHAX	chr5	126625474	126625474	A	G	DE	0	0.228571	44.5	-0.228571	2.74e-08	1.9e-07	ENSG00000164902	0.0154394	0.980288	no	PHAX
UTR3	PHAX	chr5	126625802	126625802	A	G	DE	0	0.160354	32.5	-0.160354	0.000721303	0.00198696	ENSG00000164902	0.0154394	0.980288	no	PHAX
UTR3	LYRM7	chr5	131201149	131201149	A	G	DE	0	0.107143	17.5	-0.107143	0.0727718	0.0977619	ENSG00000186687	-0.0646926	0.924284	no	LYRM7
UTR3	LYRM7	chr5	131201599	131201599	A	G	DE	0.231424	0.877622	26.5	-0.646198	0	0	ENSG00000186687	-0.0646926	0.924284	no	LYRM7
UTR3	LYRM7	chr5	131201694	131201694	A	G	DE	0	0.175641	26	-0.175641	0.000417071	0.00122695	ENSG00000186687	-0.0646926	0.924284	no	LYRM7
UTR3	LYRM7	chr5	131201959	131201959	A	G	DE	0	0.125	18	-0.125	0.0340799	0.0532938	ENSG00000186687	-0.0646926	0.924284	no	LYRM7
UTR3	LYRM7	chr5	131201961	131201961	A	G	DE	0	0.125	18.5	-0.125	0.0316519	0.0500881	ENSG00000186687	-0.0646926	0.924284	no	LYRM7
UTR3	LYRM7	chr5	131201963	131201963	A	G	DE	0	0.142857	19.5	-0.142857	0.0114874	0.0215225	ENSG00000186687	-0.0646926	0.924284	no	LYRM7
UTR3	LYRM7	chr5	131201968	131201968	A	G	DE	0.263986	0.857143	18.5	-0.593157	0	0	ENSG00000186687	-0.0646926	0.924284	no	LYRM7
UTR3	LYRM7	chr5	131202017	131202017	A	G	DE	0.136364	0.527778	19	-0.391414	8.6e-12	9.16e-11	ENSG00000186687	-0.0646926	0.924284	no	LYRM7
UTR3	LYRM7	chr5	131202018	131202018	A	G	DE	0.261364	0.583333	19	-0.32197	1.95e-08	1.38e-07	ENSG00000186687	-0.0646926	0.924284	no	LYRM7
UTR3	LYRM7	chr5	131202024	131202024	A	G	DE	0.205357	0.7	18.5	-0.494643	0	0	ENSG00000186687	-0.0646926	0.924284	no	LYRM7
UTR3	LYRM7	chr5	131202086	131202086	A	G	DE	0	0.380952	17	-0.380952	2.85e-10	2.57e-09	ENSG00000186687	-0.0646926	0.924284	no	LYRM7
UTR3	LYRM7	chr5	131202374	131202374	A	G	DE	0	0.460526	33	-0.460526	0	0	ENSG00000186687	-0.0646926	0.924284	no	LYRM7
UTR3	LYRM7	chr5	131202383	131202383	A	G	DE	0	0.185673	32	-0.185673	9.55e-05	0.000330238	ENSG00000186687	-0.0646926	0.924284	no	LYRM7
UTR3	LYRM7	chr5	131202444	131202444	A	G	DE	0	0.282143	37	-0.282143	4.04e-10	3.57e-09	ENSG00000186687	-0.0646926	0.924284	no	LYRM7
UTR3	LYRM7	chr5	131202645	131202645	A	G	DE	0	0.153409	26	-0.153409	0.00205375	0.00493779	ENSG00000186687	-0.0646926	0.924284	no	LYRM7
UTR3	TXNDC15	chr5	134900417	134900417	A	G	DE	0	0.132525	34	-0.132525	0.00465112	0.00991677	ENSG00000113621	0.0689774	0.916468	no	TXNDC15
UTR3	TXNDC15	chr5	134900509	134900509	A	G	DE	0.06	0.225	24.5	-0.165	0.00115721	0.00299648	ENSG00000113621	0.0689774	0.916468	no	TXNDC15
UTR3	TXNDC15	chr5	134900591	134900591	A	G	DE	0	0.12037	36.5	-0.12037	0.00803367	0.0158567	ENSG00000113621	0.0689774	0.916468	no	TXNDC15
UTR3	TXNDC15	chr5	134900819	134900819	A	G	DE	0	0.14697	18.5	-0.14697	0.0115224	0.021576	ENSG00000113621	0.0689774	0.916468	no	TXNDC15
UTR3	TXNDC15	chr5	134900968	134900968	A	G	DE	0	0.125	22	-0.125	0.0187057	0.0325287	ENSG00000113621	0.0689774	0.916468	no	TXNDC15
UTR3	TXNDC15	chr5	134900971	134900971	A	G	DE	0	0.13609	21.5	-0.13609	0.0113453	0.0213076	ENSG00000113621	0.0689774	0.916468	no	TXNDC15
UTR3	TXNDC15	chr5	134901050	134901050	A	G	DE	0	0.114564	35	-0.114564	0.0133329	0.0243905	ENSG00000113621	0.0689774	0.916468	no	TXNDC15
UTR3	TXNDC15	chr5	134901062	134901062	A	G	DE	0	0.313725	37	-0.313725	3.59e-12	3.94e-11	ENSG00000113621	0.0689774	0.916468	no	TXNDC15
exonic	PCDHB13	chr5	141214870	141214870	A	G	DE	0.482143	0.181818	11	0.300325	6.23e-05	0.000225762	ENSG00000187372	0.678695	0.0555478	no	PCDHB13
UTR3	ARHGAP26	chr5	143225281	143225281	A	G	DE	0	0.166667	8.5	-0.166667	0.068702	0.0933834	ENSG00000145819	0.109743	0.81835	no	ARHGAP26
UTR3	LSM11	chr5	157758208	157758208	A	G	DE	0	0.2	34.5	-0.2	1.75e-05	7.16e-05	ENSG00000155858	-0.0873154	0.853732	no	LSM11
UTR3	LSM11	chr5	157758311	157758311	A	G	DE	0	0.5	9	-0.5	1.1e-08	8.04e-08	ENSG00000155858	-0.0873154	0.853732	no	LSM11
UTR3	ZNF322	chr6	26636419	26636419	A	G	DE	0.143681	0.241349	43.5	-0.0976674	0.0189853	0.0328616	ENSG00000181315	-0.0210416	0.978582	no	ZNF322
exonic	HLA-A	chr6	29942940	29942940	A	G	DE	0.840292	0.711704	1891	0.128588	1.88e-12	2.15e-11	ENSG00000206503	0.16036	0.637396	no	HLA-A
UTR3	TRIM15	chr6	30172588	30172588	A	G	DE	0.264021	0.373626	31	-0.109605	0.0220743	0.0372591	ENSG00000204610	-0.247816	0.522103	no	TRIM15
exonic	MDC1	chr6	30703873	30703873	A	G	DE	0.371743	0.309151	83	0.0625925	0.00164919	0.00407075	ENSG00000137337	0.0866257	0.854576	no	MDC1
exonic	HLA-C	chr6	31270025	31270025	A	G	DE	0.995222	0.497382	210	0.49784	1.02e-163	1.86e-162	ENSG00000204525	-0.0414562	0.956423	no	HLA-C
UTR3	HLA-B	chr6	31353917	31353917	A	G	DE	0.433673	0.670896	66.5	-0.237223	4.22e-15	6.32e-14	ENSG00000234745	-0.392721	0.513894	no	HLA-B
exonic	HLA-B	chr6	31355351	31355351	A	G	DE	0.614557	0.48568	127.5	0.128877	1.68e-12	1.92e-11	ENSG00000234745	-0.392721	0.513894	no	HLA-B
UTR3	MICA	chr6	31415294	31415294	A	G	DE	0.330357	0.474359	15	-0.144002	0.0238807	0.0397362	ENSG00000204520	0.680597	0.0315831	no	MICA
exonic	MICB	chr6	31509904	31509904	A	G	DE	0.82549	0.882364	68	-0.0568743	0.0532052	0.0763284	ENSG00000204516	0.486454	0.427175	no	MICB
UTR3	GPANK1	chr6	31661710	31661710	A	G	DE	0.199074	0.302614	49	-0.10354	0.0078021	0.0154896	ENSG00000204438	-0.138265	0.771834	no	GPANK1
UTR3	GPANK1	chr6	31662176	31662176	A	G	DE	0.765079	0.845461	40	-0.0803815	0.0643856	0.0885794	ENSG00000204438	-0.138265	0.771834	no	GPANK1
exonic	STK19	chr6	31980671	31980671	A	G	DE	0.603316	0.698413	52.5	-0.0950964	0.010638	0.0201477	ENSG00000204344	-0.0992282	0.896633	no	STK19
UTR3	MAPK13	chr6	36140856	36140856	A	G	DE	0.0384615	0.208979	23	-0.170518	0.00106412	0.00279088	ENSG00000156711	-0.304723	0.390102	no	MAPK13
UTR3	MAPK13	chr6	36141553	36141553	A	G	DE	0.05	0.218581	20.5	-0.168581	0.00219667	0.00522829	ENSG00000156711	-0.304723	0.390102	no	MAPK13
UTR3	MAPK13	chr6	36141554	36141554	A	G	DE	0.075	0.382883	20.5	-0.307883	2.24e-08	1.57e-07	ENSG00000156711	-0.304723	0.390102	no	MAPK13
UTR3	MAPK13	chr6	36141592	36141592	A	G	DE	0.030303	0.163961	27.5	-0.133658	0.00639956	0.0130172	ENSG00000156711	-0.304723	0.390102	no	MAPK13
UTR3	MAPK13	chr6	36141593	36141593	A	G	DE	0.140625	0.388981	27.5	-0.248356	4.05e-07	2.31e-06	ENSG00000156711	-0.304723	0.390102	no	MAPK13
UTR3	TAF8	chr6	42078893	42078893	A	G	DE	0.119048	0.559524	27	-0.440476	0	0	ENSG00000137413	0.0948333	0.819532	no	TAF8
UTR3	TAF8	chr6	42078926	42078926	A	G	DE	0.15	0	19.5	0.15	0.007957	0.0157218	ENSG00000137413	0.0948333	0.819532	no	TAF8
UTR3	TAF8	chr6	42078940	42078940	A	G	DE	0.178571	0.320707	16.5	-0.142136	0.0200287	0.0343535	ENSG00000137413	0.0948333	0.819532	no	TAF8
UTR3	TAF8	chr6	42078946	42078946	A	G	DE	0	0.275	14.5	-0.275	2.26e-05	8.99e-05	ENSG00000137413	0.0948333	0.819532	no	TAF8
UTR3	TAF8	chr6	42079042	42079042	A	G	DE	0	0.142857	13.5	-0.142857	0.0350187	0.0544598	ENSG00000137413	0.0948333	0.819532	no	TAF8
UTR3	TAF8	chr6	42079616	42079616	A	G	DE	0	0.135104	42	-0.135104	0.00144224	0.00363579	ENSG00000137413	0.0948333	0.819532	no	TAF8
UTR3	TAF8	chr6	42079637	42079637	A	G	DE	0	0.107843	52.5	-0.107843	0.00377038	0.00831656	ENSG00000137413	0.0948333	0.819532	no	TAF8
UTR3	TAF8	chr6	42079754	42079754	A	G	DE	0	0.138889	42.5	-0.138889	0.000982791	0.002607	ENSG00000137413	0.0948333	0.819532	no	TAF8
UTR3	TAF8	chr6	42080538	42080538	A	G	DE	0	0.119048	35	-0.119048	0.0101228	0.0193379	ENSG00000137413	0.0948333	0.819532	no	TAF8
UTR3	POLH	chr6	43615158	43615158	A	G	DE	0	0.119476	32	-0.119476	0.0120474	0.0223851	ENSG00000170734	0.176556	0.68125	no	POLH
UTR3	POLH	chr6	43615435	43615435	A	G	DE	0	0.164835	37.5	-0.164835	0.000236825	0.000744115	ENSG00000170734	0.176556	0.68125	no	POLH
UTR3	POLH	chr6	43615496	43615496	A	G	DE	0	0.121951	35	-0.121951	0.00843044	0.016556	ENSG00000170734	0.176556	0.68125	no	POLH
UTR3	POLH	chr6	43615721	43615721	A	G	DE	0.117647	0.4	17	-0.282353	2.95e-06	1.42e-05	ENSG00000170734	0.176556	0.68125	no	POLH
UTR3	POLH	chr6	43615802	43615802	A	G	DE	0	0.35	12.5	-0.35	8.3e-07	4.46e-06	ENSG00000170734	0.176556	0.68125	no	POLH
UTR3	POLH	chr6	43615818	43615818	A	G	DE	0	0.188312	10.5	-0.188312	0.0147363	0.0265324	ENSG00000170734	0.176556	0.68125	no	POLH
UTR3	POLH	chr6	43615907	43615907	A	G	DE	0	0.116667	26	-0.116667	0.0190727	0.032987	ENSG00000170734	0.176556	0.68125	no	POLH
UTR3	POLH	chr6	43615933	43615933	A	G	DE	0	0.157895	25	-0.157895	0.00173574	0.00426057	ENSG00000170734	0.176556	0.68125	no	POLH
UTR3	POLH	chr6	43615946	43615946	A	G	DE	0.08	0.263158	26.5	-0.183158	0.000215085	0.000684079	ENSG00000170734	0.176556	0.68125	no	POLH
UTR3	POLH	chr6	43616034	43616034	A	G	DE	0	0.116667	23	-0.116667	0.0251327	0.0414498	ENSG00000170734	0.176556	0.68125	no	POLH
UTR3	POLH	chr6	43616071	43616071	A	G	DE	0	0.108696	18.5	-0.108696	0.0616919	0.0856742	ENSG00000170734	0.176556	0.68125	no	POLH
UTR3	POLH	chr6	43616133	43616133	A	G	DE	0	0.2	9	-0.2	0.02226	0.0375487	ENSG00000170734	0.176556	0.68125	no	POLH
UTR3	POLH	chr6	43616221	43616221	A	G	DE	0	0.111111	17.5	-0.111111	0.0627846	0.0869531	ENSG00000170734	0.176556	0.68125	no	POLH
UTR3	POLH	chr6	43617070	43617070	A	G	DE	0	0.136364	31	-0.136364	0.00440042	0.00945445	ENSG00000170734	0.176556	0.68125	no	POLH
UTR3	POLH	chr6	43617507	43617507	A	G	DE	0	0.174484	30.5	-0.174484	0.000279748	0.000865031	ENSG00000170734	0.176556	0.68125	no	POLH
UTR3	POLH	chr6	43617744	43617744	A	G	DE	0	0.125	31.5	-0.125	0.00883189	0.0172371	ENSG00000170734	0.176556	0.68125	no	POLH
UTR3	POLH	chr6	43617800	43617800	A	G	DE	0	0.133333	24.5	-0.133333	0.00864875	0.016937	ENSG00000170734	0.176556	0.68125	no	POLH
UTR3	POLH	chr6	43618285	43618285	A	G	DE	0.106061	0.196429	33	-0.090368	0.0557769	0.0793561	ENSG00000170734	0.176556	0.68125	no	POLH
UTR3	POLH	chr6	43618295	43618295	A	G	DE	0	0.166667	31	-0.166667	0.000499906	0.00143713	ENSG00000170734	0.176556	0.68125	no	POLH
UTR3	POLH	chr6	43618339	43618339	A	G	DE	0.0982143	0.34375	30	-0.245536	3.44e-07	1.99e-06	ENSG00000170734	0.176556	0.68125	no	POLH
UTR3	POLH	chr6	43618345	43618345	A	G	DE	0.119048	0.246032	29	-0.126984	0.00879245	0.0171778	ENSG00000170734	0.176556	0.68125	no	POLH
UTR3	POLH	chr6	43618711	43618711	A	G	DE	0	0.188034	32	-0.188034	7.77e-05	0.000274806	ENSG00000170734	0.176556	0.68125	no	POLH
UTR3	POLH	chr6	43618760	43618760	A	G	DE	0	0.136364	23	-0.136364	0.00885944	0.0172832	ENSG00000170734	0.176556	0.68125	no	POLH
UTR3	FBXO9	chr6	53097932	53097932	A	G	DE	0.138889	0.333333	26.5	-0.194444	8.54e-05	0.000299284	ENSG00000112146	0.185798	0.652994	no	FBXO9
exonic	PTPRK	chr6	128082600	128082600	A	G	DE	0.625092	0.713694	104.5	-0.0886014	1.22e-06	6.31e-06	ENSG00000152894	0.0272162	0.964652	no	PTPRK
exonic	ERMARD	chr6	169776552	169776552	A	G	DE	0.365385	0.259627	20	0.105757	0.0578923	0.0813009	ENSG00000130023	-0.423053	0.296852	no	ERMARD
UTR3	MCUR1	chr6	13788158	13788158	T	C	DE	0	0.214556	40.5	-0.214556	6.79e-07	3.72e-06	ENSG00000050393	0.195414	0.558953	no	MCUR1
UTR3	MCUR1	chr6	13789155	13789155	T	C	DE	0.0483871	0.222837	39.5	-0.17445	6.63e-05	0.000238202	ENSG00000050393	0.195414	0.558953	no	MCUR1
UTR3	MCUR1	chr6	13789218	13789218	T	C	DE	0.0625	0.154167	32.5	-0.0916667	0.0532409	0.0763631	ENSG00000050393	0.195414	0.558953	no	MCUR1
UTR3	MCUR1	chr6	13789279	13789279	T	C	DE	0	0.136364	30.5	-0.136364	0.00451749	0.00967304	ENSG00000050393	0.195414	0.558953	no	MCUR1
UTR3	MCUR1	chr6	13789289	13789289	T	C	DE	0.0595238	0.298593	33	-0.23907	4.19e-07	2.38e-06	ENSG00000050393	0.195414	0.558953	no	MCUR1
UTR3	MCUR1	chr6	13789318	13789318	T	C	DE	0.0588235	0.234893	25.5	-0.176069	0.000437991	0.00128025	ENSG00000050393	0.195414	0.558953	no	MCUR1
UTR3	MCUR1	chr6	13789319	13789319	T	C	DE	0	0.154684	25	-0.154684	0.00215216	0.00514174	ENSG00000050393	0.195414	0.558953	no	MCUR1
UTR3	HIST1H4J	chr6	27824454	27824454	T	C	DE	0.111111	0	16	0.111111	0.0725519	0.0975061	ENSG00000197238	-0.514593	0.740766	no	HIST1H4J
UTR3	TRIM10	chr6	30153481	30153481	T	C	DE	0.342105	0.230769	19	0.111336	0.0521058	0.0749456	ENSG00000204613	-0.180554	0.854286	no	TRIM10
exonic	HLA-C	chr6	31270081	31270081	T	C	DE	0.177583	0.111491	401.5	0.0660916	0.000294618	0.000903841	ENSG00000204525	-0.0414562	0.956423	no	HLA-C
exonic	HLA-B	chr6	31355338	31355338	T	C	DE	0.628912	0.512437	128.5	0.116474	1.78e-10	1.63e-09	ENSG00000234745	-0.392721	0.513894	no	HLA-B
exonic	HLA-B	chr6	31355357	31355357	T	C	DE	0.503474	0.416161	110.5	0.0873134	1.73e-06	8.7e-06	ENSG00000234745	-0.392721	0.513894	no	HLA-B
UTR5	MICA	chr6	31399930	31399930	T	C	DE	0.196667	0.350478	27.5	-0.153812	0.00170277	0.00418583	ENSG00000204520	0.680597	0.0315831	no	MICA
UTR5	MICA	chr6	31400556	31400556	T	C	DE	0	0.142857	23.5	-0.142857	0.00565228	0.0116983	ENSG00000204520	0.680597	0.0315831	no	MICA
exonic	MICA	chr6	31412417	31412417	T	C	DE	0.215144	0.27718	130	-0.0620362	0.000679139	0.00188373	ENSG00000204520	0.680597	0.0315831	no	MICA
UTR5	MICB	chr6	31494970	31494970	T	C	DE	0.175	0	17.5	0.175	0.00338282	0.00758416	ENSG00000204516	0.486454	0.427175	no	MICB
UTR3	GPANK1	chr6	31661319	31661319	T	C	DE	0.640693	0.763636	64	-0.122944	9.71e-05	0.00033549	ENSG00000204438	-0.138265	0.771834	no	GPANK1
exonic	FKBPL	chr6	32129443	32129443	T	C	DE	0.45625	0.646429	26	-0.190179	0.00013284	0.000443878	ENSG00000204315	0.513667	0.639761	no	FKBPL
UTR3	TAP2	chr6	32826899	32826899	T	C	DE	0.430556	0.542857	21	-0.112302	0.0389122	0.059154	ENSG00000204267	0.446207	0.68686	no	TAP2
UTR3	TAP2	chr6	32828569	32828569	T	C	DE	0.563765	0.683333	22.5	-0.119568	0.0230441	0.0386793	ENSG00000204267	0.446207	0.68686	no	TAP2
exonic	TAP2	chr6	32829520	32829520	T	C	DE	0	0.688259	140.5	-0.688259	0	0	ENSG00000204267	0.446207	0.68686	no	TAP2
UTR3	NUP43	chr6	149724651	149724651	T	C	DE	0	0.406567	146.5	-0.406567	0	0	ENSG00000120253	0.134473	0.707815	no	NUP43
UTR3	NUP43	chr6	149724652	149724652	T	C	DE	0	0.367271	107.5	-0.367271	0	0	ENSG00000120253	0.134473	0.707815	no	NUP43
UTR3	NUP43	chr6	149724712	149724712	T	C	DE	0.0628571	0.313071	140	-0.250214	0	0	ENSG00000120253	0.134473	0.707815	no	NUP43
UTR3	NUP43	chr6	149724724	149724724	T	C	DE	0.131526	0.241761	113.5	-0.110234	1.56e-09	1.28e-08	ENSG00000120253	0.134473	0.707815	no	NUP43
UTR3	NUP43	chr6	149724815	149724815	T	C	DE	0	0.18598	138.5	-0.18598	0	0	ENSG00000120253	0.134473	0.707815	no	NUP43
UTR3	NUP43	chr6	149724862	149724862	T	C	DE	0.0447368	0.170204	147.5	-0.125467	6.33e-12	6.78e-11	ENSG00000120253	0.134473	0.707815	no	NUP43
UTR3	NUP43	chr6	149725296	149725296	T	C	DE	0	0.157008	117	-0.157008	0	0	ENSG00000120253	0.134473	0.707815	no	NUP43
UTR3	NUP43	chr6	149725409	149725409	T	C	DE	0.114703	0.304385	158	-0.189681	0	0	ENSG00000120253	0.134473	0.707815	no	NUP43
UTR3	NUP43	chr6	149725423	149725423	T	C	DE	0.326693	0.7275	152.5	-0.400806	0	0	ENSG00000120253	0.134473	0.707815	no	NUP43
UTR3	NUP43	chr6	149725467	149725467	T	C	DE	0.0397727	0.210721	113	-0.170948	0	0	ENSG00000120253	0.134473	0.707815	no	NUP43
UTR3	NUP43	chr6	149725477	149725477	T	C	DE	0.0483871	0.21779	120.5	-0.169403	0	0	ENSG00000120253	0.134473	0.707815	no	NUP43
UTR3	NUP43	chr6	149725502	149725502	T	C	DE	0	0.150208	113.5	-0.150208	2.22e-16	3.73e-15	ENSG00000120253	0.134473	0.707815	no	NUP43
UTR3	NUP43	chr6	149725537	149725537	T	C	DE	0.0782005	0.303636	118	-0.225435	0	0	ENSG00000120253	0.134473	0.707815	no	NUP43
UTR3	NUP43	chr6	149725550	149725550	T	C	DE	0	0.116162	120.5	-0.116162	1.99e-10	1.81e-09	ENSG00000120253	0.134473	0.707815	no	NUP43
UTR3	NUP43	chr6	149725600	149725600	T	C	DE	0.0517241	0.395465	126.5	-0.34374	0	0	ENSG00000120253	0.134473	0.707815	no	NUP43
exonic	UNC93A	chr6	167315286	167315286	T	C	DE	0.538889	0.720115	44.5	-0.181226	1.05e-05	4.48e-05	ENSG00000112494	-0.284182	0.667468	no	UNC93A
UTR3	FBXL18	chr7	5476999	5476999	T	C	DE	0	0.197561	32	-0.197561	3.3e-05	0.000127	ENSG00000155034	0.0328666	0.970242	no	FBXL18
UTR3	FBXL18	chr7	5477590	5477590	T	C	DE	0.147059	0.449519	17	-0.30246	5.53e-07	3.07e-06	ENSG00000155034	0.0328666	0.970242	no	FBXL18
UTR3	CYCS	chr7	25120188	25120188	T	C	DE	0.216783	0.666667	24	-0.449883	0	0	ENSG00000172115	0.041477	0.926263	no	CYCS
UTR3	CYCS	chr7	25120223	25120223	T	C	DE	0	0.159091	24.5	-0.159091	0.00173112	0.00425002	ENSG00000172115	0.041477	0.926263	no	CYCS
UTR3	CYCS	chr7	25120313	25120313	T	C	DE	0.0526316	0.15	24.5	-0.0973684	0.0551866	0.0785922	ENSG00000172115	0.041477	0.926263	no	CYCS
UTR3	CYCS	chr7	25120358	25120358	T	C	DE	0	0.154762	24	-0.154762	0.00249788	0.00583926	ENSG00000172115	0.041477	0.926263	no	CYCS
UTR3	CYCS	chr7	25120899	25120899	T	C	DE	0.0588235	0.272727	20	-0.213904	0.000125121	0.000420989	ENSG00000172115	0.041477	0.926263	no	CYCS
UTR3	CYCS	chr7	25121111	25121111	T	C	DE	0	0.157738	18.5	-0.157738	0.00669685	0.0135409	ENSG00000172115	0.041477	0.926263	no	CYCS
UTR3	CYCS	chr7	25121116	25121116	T	C	DE	0	0.170833	20.5	-0.170833	0.00191453	0.00465033	ENSG00000172115	0.041477	0.926263	no	CYCS
UTR3	CYCS	chr7	25121815	25121815	T	C	DE	0	0.113636	30	-0.113636	0.0183079	0.0319485	ENSG00000172115	0.041477	0.926263	no	CYCS
UTR3	VPS41	chr7	38724722	38724722	T	C	DE	0.0588235	0.357143	12.5	-0.298319	2.66e-05	0.000104239	ENSG00000006715	0.00284527	0.997039	no	VPS41
UTR3	VPS41	chr7	38724742	38724742	T	C	DE	0.274436	0.139423	13	0.135013	0.052027	0.0748925	ENSG00000006715	0.00284527	0.997039	no	VPS41
UTR3	VPS41	chr7	38724758	38724758	T	C	DE	0	0.294643	16	-0.294643	1.92e-06	9.54e-06	ENSG00000006715	0.00284527	0.997039	no	VPS41
UTR3	VPS41	chr7	38724795	38724795	T	C	DE	0	0.18254	18	-0.18254	0.00197081	0.00475738	ENSG00000006715	0.00284527	0.997039	no	VPS41
UTR3	TMED4	chr7	44580370	44580370	T	C	DE	0	0.114662	36	-0.114662	0.0121114	0.0224916	ENSG00000158604	0.13909	0.688065	no	TMED4
UTR3	TMED4	chr7	44580690	44580690	T	C	DE	0	0.18609	40	-0.18609	1.85e-05	7.52e-05	ENSG00000158604	0.13909	0.688065	no	TMED4
UTR3	TMED4	chr7	44580825	44580825	T	C	DE	0.117424	0.402778	34.5	-0.285354	8.97e-10	7.55e-09	ENSG00000158604	0.13909	0.688065	no	TMED4
UTR3	TMED4	chr7	44580835	44580835	T	C	DE	0.247748	0.455882	35	-0.208135	6.92e-06	3.08e-05	ENSG00000158604	0.13909	0.688065	no	TMED4
UTR3	TMED4	chr7	44580860	44580860	T	C	DE	0	0.143342	36	-0.143342	0.00171013	0.00420083	ENSG00000158604	0.13909	0.688065	no	TMED4
UTR3	TMED4	chr7	44580871	44580871	T	C	DE	0	0.161327	38.5	-0.161327	0.000269102	0.000836209	ENSG00000158604	0.13909	0.688065	no	TMED4
exonic	POM121	chr7	72948424	72948424	T	C	DE	0.412698	0.579193	51	-0.166494	1.15e-05	4.87e-05	ENSG00000196313	-0.101267	0.804225	no	POM121
UTR3	FAM200A	chr7	99546467	99546467	T	C	DE	0	0.247863	15.5	-0.247863	7.8e-05	0.000275955	ENSG00000221909	-0.0757708	0.911066	no	FAM200A
UTR5	POLR2J	chr7	102478875	102478875	T	C	DE	0.488915	0.427126	66.5	0.061789	0.040944	0.0616697	ENSG00000005075	0.329837	0.318603	no	POLR2J
UTR3	POLR2J2	chr7	102637285	102637285	T	C	DE	0	0.153816	60	-0.153816	4.61e-06	2.13e-05	ENSG00000228049	-0.137426	0.922493	no	POLR2J2
UTR3	AASS	chr7	122075146	122075146	T	C	DE	0	0.28475	38.5	-0.28475	1.27e-10	1.19e-09	ENSG00000008311	0.108939	0.830042	no	AASS
UTR3	AHR	chr7	17344730	17344730	A	G	DE	0.101897	0.494436	50.5	-0.392539	0	0	ENSG00000106546	-0.0417874	0.954979	no	AHR
UTR3	AHR	chr7	17344813	17344813	A	G	DE	0	0.240625	44	-0.240625	6.07e-09	4.64e-08	ENSG00000106546	-0.0417874	0.954979	no	AHR
UTR3	AHR	chr7	17344816	17344816	A	G	DE	0.078125	0.254289	36.5	-0.176164	0.000104768	0.000358516	ENSG00000106546	-0.0417874	0.954979	no	AHR
UTR3	AHR	chr7	17345150	17345150	A	G	DE	0.0984643	0.48302	47.5	-0.384555	0	0	ENSG00000106546	-0.0417874	0.954979	no	AHR
UTR3	AHR	chr7	17345153	17345153	A	G	DE	0.0805556	0.312442	47	-0.231887	6.14e-09	4.69e-08	ENSG00000106546	-0.0417874	0.954979	no	AHR
UTR3	AHR	chr7	17345154	17345154	A	G	DE	0	0.17305	47.5	-0.17305	1.27e-05	5.34e-05	ENSG00000106546	-0.0417874	0.954979	no	AHR
UTR3	AHR	chr7	17345155	17345155	A	G	DE	0.0620047	0.217391	47	-0.155387	9.81e-05	0.00033859	ENSG00000106546	-0.0417874	0.954979	no	AHR
UTR3	AHR	chr7	17345208	17345208	A	G	DE	0.14114	0.276412	57	-0.135271	0.00011369	0.000385959	ENSG00000106546	-0.0417874	0.954979	no	AHR
UTR3	NT5C3A	chr7	33014500	33014500	A	G	DE	0.388046	0.475	66.5	-0.086954	0.00401983	0.00878343	ENSG00000122643	-0.0152457	0.9824	no	NT5C3A
exonic	CDK13	chr7	39950949	39950949	A	G	DE	0.04	0.512088	28	-0.472088	0	0	ENSG00000065883	-0.08264	0.839539	no	CDK13
UTR3	PPIA	chr7	44801890	44801890	A	G	DE	0	0.142633	60	-0.142633	2.15e-05	8.59e-05	ENSG00000196262	0.268165	0.402816	no	PPIA
UTR3	ZNF655	chr7	99575277	99575277	A	G	DE	0	0.35	43.5	-0.35	0	0	ENSG00000197343	-0.162321	0.667468	no	ZNF655
UTR3	TRIM56	chr7	101091593	101091593	A	G	DE	0	0.213659	45.5	-0.213659	1.45e-07	8.98e-07	ENSG00000169871	-0.0366829	0.954614	no	TRIM56
UTR3	TRIM56	chr7	101091607	101091607	A	G	DE	0	0.229948	47.5	-0.229948	6.64e-09	5.05e-08	ENSG00000169871	-0.0366829	0.954614	no	TRIM56
UTR3	METTL2B	chr7	128502779	128502779	A	G	DE	0	0.169423	56	-0.169423	1.87e-06	9.29e-06	ENSG00000165055	-0.0130759	0.983604	no	METTL2B
UTR3	METTL2B	chr7	128502787	128502787	A	G	DE	0.030303	0.136513	59.5	-0.10621	0.00168704	0.00415256	ENSG00000165055	-0.0130759	0.983604	no	METTL2B
UTR3	STRIP2	chr7	129487220	129487220	A	G	DE	0	0.150718	20.5	-0.150718	0.00618554	0.0126518	ENSG00000128578	0.154423	0.778423	no	STRIP2
UTR3	NOM1	chr7	156970212	156970212	A	G	DE	0.0585106	0.200154	89	-0.141643	8.66e-15	1.26e-13	ENSG00000146909	-0.00915607	0.989708	no	NOM1
UTR3	NOM1	chr7	156970638	156970638	A	G	DE	0	0.296875	24.5	-0.296875	5.03e-09	3.89e-08	ENSG00000146909	-0.00915607	0.989708	no	NOM1
UTR3	NOM1	chr7	156970678	156970678	A	G	DE	0	0.169238	29.5	-0.169238	0.000459949	0.00133413	ENSG00000146909	-0.00915607	0.989708	no	NOM1
UTR3	CTSB	chr8	11842910	11842910	T	C	DE	0	0.138144	90.5	-0.138144	3.84e-14	5.27e-13	ENSG00000164733	-0.0453124	0.956155	no	CTSB
UTR3	CTSB	chr8	11843834	11843834	T	C	DE	0.04	0.257066	72.5	-0.217066	6.66e-16	1.07e-14	ENSG00000164733	-0.0453124	0.956155	no	CTSB
UTR3	CTSB	chr8	11843949	11843949	T	C	DE	0	0.140226	121.5	-0.140226	1.58e-14	2.25e-13	ENSG00000164733	-0.0453124	0.956155	no	CTSB
UTR3	CTSB	chr8	11843981	11843981	T	C	DE	0	0.255969	121.5	-0.255969	0	0	ENSG00000164733	-0.0453124	0.956155	no	CTSB
UTR3	GSR	chr8	30678463	30678463	T	C	DE	0	0.182429	430.5	-0.182429	0	0	ENSG00000104687	0.00944279	0.987234	no	GSR
UTR3	C8orf37	chr8	95246245	95246245	T	C	DE	0	0.142857	12.5	-0.142857	0.0442675	0.0657723	ENSG00000156172	0.310327	0.505997	no	C8orf37
UTR5	EEF1D	chr8	143590715	143590715	T	C	DE	0.0837596	0.227727	40	-0.143968	0.000924469	0.00247459	ENSG00000104529	0.284455	0.353092	no	EEF1D
UTR5	EEF1D	chr8	143590731	143590731	T	C	DE	0.0777778	0.28125	41	-0.203472	2.14e-06	1.05e-05	ENSG00000104529	0.284455	0.353092	no	EEF1D
UTR3	ZNF517	chr8	144809094	144809094	T	C	DE	0.423077	0.882051	33	-0.458974	0	0	ENSG00000197363	0.441363	0.226142	no	ZNF517
UTR3	CLN8	chr8	1781348	1781348	A	G	DE	0.357143	0.446429	31.5	-0.0892857	0.0614349	0.0854426	ENSG00000182372	-0.242014	0.87575	no	CLN8
UTR3	CLN8	chr8	1782164	1782164	A	G	DE	0	0.204413	44	-0.204413	7.82e-07	4.22e-06	ENSG00000182372	-0.242014	0.87575	no	CLN8
UTR3	CLN8	chr8	1784086	1784086	A	G	DE	0.0681818	0.166667	31.5	-0.0984848	0.0391073	0.0593894	ENSG00000182372	-0.242014	0.87575	no	CLN8
UTR3	CLN8	chr8	1784217	1784217	A	G	DE	0	0.313194	37.5	-0.313194	2.85e-12	3.18e-11	ENSG00000182372	-0.242014	0.87575	no	CLN8
exonic	FAM86B1	chr8	12183648	12183648	A	G	DE	0.493056	0.627778	17	-0.134722	0.0257298	0.0422243	ENSG00000186523	0.337068	0.750299	no	FAM86B1
UTR3	PLEKHA2	chr8	38970748	38970748	A	G	DE	0	0.104167	22	-0.104167	0.0500596	0.0727052	ENSG00000169499	-0.192737	0.653946	no	PLEKHA2
UTR3	PLEKHA2	chr8	38972320	38972320	A	G	DE	0	0.3	13.5	-0.3	9.55e-06	4.12e-05	ENSG00000169499	-0.192737	0.653946	no	PLEKHA2
UTR3	HOOK3	chr8	43020553	43020553	A	G	DE	0.0588235	0.208333	26	-0.14951	0.00266454	0.00617762	ENSG00000168172	-0.0818076	0.857976	no	HOOK3
UTR3	HOOK3	chr8	43020593	43020593	A	G	DE	0.0666667	0.376359	23	-0.309692	2.78e-09	2.21e-08	ENSG00000168172	-0.0818076	0.857976	no	HOOK3
UTR3	HOOK3	chr8	43020594	43020594	A	G	DE	0.210417	0.625	23	-0.414583	1.78e-15	2.74e-14	ENSG00000168172	-0.0818076	0.857976	no	HOOK3
UTR3	HOOK3	chr8	43020646	43020646	A	G	DE	0.0446429	0.28853	46	-0.243888	1.55e-09	1.27e-08	ENSG00000168172	-0.0818076	0.857976	no	HOOK3
UTR3	HOOK3	chr8	43020991	43020991	A	G	DE	0	0.151099	20	-0.151099	0.00673625	0.0136164	ENSG00000168172	-0.0818076	0.857976	no	HOOK3
UTR3	HOOK3	chr8	43021034	43021034	A	G	DE	0	0.183333	28.5	-0.183333	0.000163503	0.000532943	ENSG00000168172	-0.0818076	0.857976	no	HOOK3
UTR3	HOOK3	chr8	43021403	43021403	A	G	DE	0	0.214286	17	-0.214286	0.000389047	0.0011558	ENSG00000168172	-0.0818076	0.857976	no	HOOK3
UTR3	HOOK3	chr8	43021404	43021404	A	G	DE	0	0.229167	18	-0.229167	0.000102303	0.000350716	ENSG00000168172	-0.0818076	0.857976	no	HOOK3
UTR3	HOOK3	chr8	43021443	43021443	A	G	DE	0	0.447861	23	-0.447861	0	0	ENSG00000168172	-0.0818076	0.857976	no	HOOK3
UTR3	HOOK3	chr8	43021486	43021486	A	G	DE	0	0.527778	24	-0.527778	0	0	ENSG00000168172	-0.0818076	0.857976	no	HOOK3
UTR3	HOOK3	chr8	43021575	43021575	A	G	DE	0	0.118478	25.5	-0.118478	0.0179821	0.0314954	ENSG00000168172	-0.0818076	0.857976	no	HOOK3
UTR3	HOOK3	chr8	43021798	43021798	A	G	DE	0	0.135747	24	-0.135747	0.00799942	0.0157915	ENSG00000168172	-0.0818076	0.857976	no	HOOK3
UTR3	HOOK3	chr8	43021810	43021810	A	G	DE	0	0.157895	20.5	-0.157895	0.00412879	0.00898743	ENSG00000168172	-0.0818076	0.857976	no	HOOK3
UTR3	HOOK3	chr8	43021854	43021854	A	G	DE	0	0.210909	18	-0.210909	0.000349502	0.00104843	ENSG00000168172	-0.0818076	0.857976	no	HOOK3
UTR3	HOOK3	chr8	43021876	43021876	A	G	DE	0.125	0.715278	16	-0.590278	0	0	ENSG00000168172	-0.0818076	0.857976	no	HOOK3
UTR3	HOOK3	chr8	43021943	43021943	A	G	DE	0	0.167832	17.5	-0.167832	0.0049451	0.0104568	ENSG00000168172	-0.0818076	0.857976	no	HOOK3
UTR3	HOOK3	chr8	43023059	43023059	A	G	DE	0.0833333	0.281818	18.5	-0.198485	0.000644879	0.00180191	ENSG00000168172	-0.0818076	0.857976	no	HOOK3
UTR3	HOOK3	chr8	43023075	43023075	A	G	DE	0	0.166667	18	-0.166667	0.00472068	0.0100303	ENSG00000168172	-0.0818076	0.857976	no	HOOK3
UTR3	HOOK3	chr8	43023095	43023095	A	G	DE	0.06	0.173611	21	-0.113611	0.0366901	0.0566668	ENSG00000168172	-0.0818076	0.857976	no	HOOK3
UTR3	HOOK3	chr8	43023150	43023150	A	G	DE	0	0.125	24	-0.125	0.0146006	0.0263137	ENSG00000168172	-0.0818076	0.857976	no	HOOK3
UTR3	HOOK3	chr8	43023582	43023582	A	G	DE	0	0.296703	17.5	-0.296703	6.74e-07	3.69e-06	ENSG00000168172	-0.0818076	0.857976	no	HOOK3
UTR3	HOOK3	chr8	43023586	43023586	A	G	DE	0.341346	0.644231	14.5	-0.302885	3.06e-06	1.47e-05	ENSG00000168172	-0.0818076	0.857976	no	HOOK3
UTR3	HOOK3	chr8	43023708	43023708	A	G	DE	0	0.222222	20	-0.222222	6.75e-05	0.000242002	ENSG00000168172	-0.0818076	0.857976	no	HOOK3
UTR3	DPY19L4	chr8	94792377	94792377	A	G	DE	0	0.416667	15.5	-0.416667	3.12e-11	3.12e-10	ENSG00000156162	-0.263205	0.531745	no	DPY19L4
UTR3	DPY19L4	chr8	94792735	94792735	A	G	DE	0	0.343109	23.5	-0.343109	3e-11	3e-10	ENSG00000156162	-0.263205	0.531745	no	DPY19L4
UTR3	DPY19L4	chr8	94792745	94792745	A	G	DE	0	0.157143	27	-0.157143	0.00141758	0.00358043	ENSG00000156162	-0.263205	0.531745	no	DPY19L4
UTR3	DPY19L4	chr8	94792810	94792810	A	G	DE	0	0.238043	27	-0.238043	1.34e-06	6.88e-06	ENSG00000156162	-0.263205	0.531745	no	DPY19L4
UTR3	MROH6	chr8	143566472	143566472	A	G	DE	0.826797	0.453441	13	0.373356	7.75e-08	5.02e-07	ENSG00000204839	0.0886455	0.942208	no	MROH6
UTR3	EXOSC2	chr9	130704410	130704410	A	G	DE	0.0505051	0.162541	74.5	-0.112036	1.28e-05	5.38e-05	ENSG00000130713	0.0999508	0.779245	no	EXOSC2
exonic	MLLT3	chr9	20414157	20414157	T	C	DE	0.142857	0	16	0.142857	0.0209614	0.035655	ENSG00000171843	0.216011	0.745465	no	MLLT3
UTR3	SMU1	chr9	33042301	33042301	T	C	DE	0	0.136364	11.5	-0.136364	0.0632964	0.0874625	ENSG00000122692	0.101686	0.769706	no	SMU1
UTR3	SMU1	chr9	33042315	33042315	T	C	DE	0	0.25	11.5	-0.25	0.000662393	0.00184307	ENSG00000122692	0.101686	0.769706	no	SMU1
UTR3	GNE	chr9	36215214	36215214	T	C	DE	0.0588235	0.231092	18	-0.172269	0.00349498	0.00779079	ENSG00000159921	0.197959	0.576174	no	GNE
UTR3	GNE	chr9	36215243	36215243	T	C	DE	0	0.145833	19	-0.145833	0.0109571	0.0206546	ENSG00000159921	0.197959	0.576174	no	GNE
UTR3	GNE	chr9	36215244	36215244	T	C	DE	0.0714286	0.194079	19.5	-0.12265	0.0300066	0.0481691	ENSG00000159921	0.197959	0.576174	no	GNE
UTR3	GNE	chr9	36215249	36215249	T	C	DE	0.075	0.380435	22	-0.305435	9.17e-09	6.82e-08	ENSG00000159921	0.197959	0.576174	no	GNE
UTR3	GNE	chr9	36215301	36215301	T	C	DE	0.118137	0.390732	64	-0.272595	0	0	ENSG00000159921	0.197959	0.576174	no	GNE
UTR3	GNE	chr9	36216464	36216464	T	C	DE	0	0.125	24.5	-0.125	0.0138345	0.0251933	ENSG00000159921	0.197959	0.576174	no	GNE
UTR3	GNE	chr9	36216702	36216702	T	C	DE	0	0.15	45	-0.15	0.00024322	0.000761858	ENSG00000159921	0.197959	0.576174	no	GNE
UTR3	GNE	chr9	36216901	36216901	T	C	DE	0	0.135833	71	-0.135833	9.8e-07	5.18e-06	ENSG00000159921	0.197959	0.576174	no	GNE
exonic	CBWD5	chr9	65681594	65681594	T	C	DE	0.633922	0.560746	50.5	0.0731761	0.0553673	0.0788412	ENSG00000147996	-0.270254	0.309703	no	CBWD5
UTR3	SPTLC1	chr9	92079204	92079204	T	C	DE	0.1	0.469697	9.5	-0.369697	1.01e-05	4.34e-05	ENSG00000090054	-0.0886831	0.845373	no	SPTLC1
UTR3	INIP	chr9	112686770	112686770	T	C	DE	0	0.111111	29	-0.111111	0.0218758	0.0369712	ENSG00000148153	0.254354	0.402621	no	INIP
exonic	AKR1C4	chr10	5206370	5206370	A	G	DE	0.166667	0.016129	11	0.150538	0.0447622	0.0664314	ENSG00000198610	-0.422061	0.778423	no	AKR1C4
UTR3	DHTKD1	chr10	12121127	12121127	A	G	DE	0.113636	0	24.5	0.113636	0.0252369	0.041539	ENSG00000181192	-0.0224322	0.970743	no	DHTKD1
UTR3	OPTN	chr10	13137033	13137033	A	G	DE	0	0.142857	13.5	-0.142857	0.0350187	0.0544598	ENSG00000123240	-0.421607	0.2701	no	OPTN
UTR5	PTER	chr10	16437386	16437386	A	G	DE	0.1	0.386364	13.5	-0.286364	2.38e-05	9.41e-05	ENSG00000165983	-0.316534	0.471006	no	PTER
exonic	ZNF37A	chr10	38118591	38118591	A	G	DE	0.544118	0.298246	36	0.245872	7.45e-08	4.85e-07	ENSG00000075407	-0.0503219	0.951242	no	ZNF37A
UTR3	TIMM23B	chr10	49973999	49973999	A	G	DE	0	0.289583	14.5	-0.289583	8.13e-06	3.57e-05	ENSG00000204152	-0.0883543	0.896903	no	TIMM23B
UTR5	ANAPC16	chr10	72220248	72220248	A	G	DE	0	0.285209	98	-0.285209	0	0	ENSG00000166295	0.136241	0.748059	no	ANAPC16
UTR5	ANAPC16	chr10	72220261	72220261	A	G	DE	0	0.215473	101.5	-0.215473	0	0	ENSG00000166295	0.136241	0.748059	no	ANAPC16
UTR3	ANAPC16	chr10	72234025	72234025	A	G	DE	0.291667	0.598214	15.5	-0.306548	1.03e-06	5.42e-06	ENSG00000166295	0.136241	0.748059	no	ANAPC16
UTR3	ANAPC16	chr10	72234941	72234941	A	G	DE	0	0.112745	30.5	-0.112745	0.0188874	0.0327832	ENSG00000166295	0.136241	0.748059	no	ANAPC16
UTR3	ANAPC16	chr10	72234949	72234949	A	G	DE	0.06	0.216387	32	-0.156387	0.00101473	0.00267887	ENSG00000166295	0.136241	0.748059	no	ANAPC16
UTR3	ANAPC16	chr10	72234955	72234955	A	G	DE	0	0.139959	34.5	-0.139959	0.00265529	0.00615726	ENSG00000166295	0.136241	0.748059	no	ANAPC16
UTR3	ANAPC16	chr10	72235004	72235004	A	G	DE	0.0357143	0.214962	34	-0.179248	0.000129141	0.000432755	ENSG00000166295	0.136241	0.748059	no	ANAPC16
UTR3	ANAPC16	chr10	72235030	72235030	A	G	DE	0	0.121212	32.5	-0.121212	0.0105889	0.0200661	ENSG00000166295	0.136241	0.748059	no	ANAPC16
UTR3	ANAPC16	chr10	72235070	72235070	A	G	DE	0.125254	0.316667	31.5	-0.191413	6.08e-05	0.000220807	ENSG00000166295	0.136241	0.748059	no	ANAPC16
UTR3	ANAPC16	chr10	72235076	72235076	A	G	DE	0.30303	0.15967	31.5	0.14336	0.00267244	0.00619387	ENSG00000166295	0.136241	0.748059	no	ANAPC16
UTR3	ANAPC16	chr10	72235380	72235380	A	G	DE	0	0.14375	32	-0.14375	0.00252061	0.00588824	ENSG00000166295	0.136241	0.748059	no	ANAPC16
UTR3	OIT3	chr10	72932916	72932916	A	G	DE	0	0.142857	25.5	-0.142857	0.00433321	0.00933275	ENSG00000138315	0.20811	0.843175	no	OIT3
UTR5	FAM45A	chr10	119105346	119105346	A	G	DE	0	0.171296	16	-0.171296	0.00563534	0.0116761	ENSG00000119979	-0.351219	0.175707	no	FAM45A
UTR5	FAM45A	chr10	119105374	119105374	A	G	DE	0	0.246667	19	-0.246667	1.68e-05	6.9e-05	ENSG00000119979	-0.351219	0.175707	no	FAM45A
UTR5	FAM45A	chr10	119105416	119105416	A	G	DE	0	0.207483	19	-0.207483	0.000295123	0.000905181	ENSG00000119979	-0.351219	0.175707	no	FAM45A
UTR3	AKR1C2	chr10	5000102	5000102	T	C	DE	0.113233	0.16935	103	-0.0561164	0.00211476	0.00506258	ENSG00000151632	0.205806	0.480921	no	AKR1C2
UTR3	DCLRE1C	chr10	14907135	14907135	T	C	DE	0	0.133333	17	-0.133333	0.0272949	0.0444024	ENSG00000152457	0.00764433	0.993524	no	DCLRE1C
UTR3	ACBD7	chr10	15075711	15075711	T	C	DE	0	0.152174	18.5	-0.152174	0.00889913	0.0173275	ENSG00000176244	0.0670315	0.938046	no	ACBD7
UTR3	ACBD7	chr10	15075794	15075794	T	C	DE	0	0.152174	23	-0.152174	0.00349021	0.00778146	ENSG00000176244	0.0670315	0.938046	no	ACBD7
UTR3	ACBD7	chr10	15075830	15075830	T	C	DE	0.0869565	0.37619	20	-0.289234	2.14e-07	1.29e-06	ENSG00000176244	0.0670315	0.938046	no	ACBD7
UTR3	ACBD7	chr10	15075891	15075891	T	C	DE	0	0.183333	16.5	-0.183333	0.00270033	0.00624639	ENSG00000176244	0.0670315	0.938046	no	ACBD7
UTR3	ACBD7	chr10	15075911	15075911	T	C	DE	0	0.136364	17.5	-0.136364	0.0223949	0.037733	ENSG00000176244	0.0670315	0.938046	no	ACBD7
UTR3	ACBD7	chr10	15076571	15076571	T	C	DE	0.142157	0.38914	14.5	-0.246983	0.000141572	0.000468839	ENSG00000176244	0.0670315	0.938046	no	ACBD7
UTR3	ACBD7	chr10	15076700	15076700	T	C	DE	0	0.25	17	-0.25	3.49e-05	0.000133598	ENSG00000176244	0.0670315	0.938046	no	ACBD7
UTR3	ACBD7	chr10	15076749	15076749	T	C	DE	0.211364	0.791667	15.5	-0.580303	0	0	ENSG00000176244	0.0670315	0.938046	no	ACBD7
UTR3	ACBD7	chr10	15076770	15076770	T	C	DE	0	0.213889	17.5	-0.213889	0.000341139	0.00102683	ENSG00000176244	0.0670315	0.938046	no	ACBD7
UTR3	ACBD7	chr10	15076775	15076775	T	C	DE	0.153846	0.688854	17	-0.535008	0	0	ENSG00000176244	0.0670315	0.938046	no	ACBD7
UTR3	ACBD7	chr10	15078276	15078276	T	C	DE	0	0.108696	20	-0.108696	0.0512709	0.0741638	ENSG00000176244	0.0670315	0.938046	no	ACBD7
UTR3	NMT2	chr10	15106274	15106274	T	C	DE	0	0.230769	15	-0.230769	0.000294357	0.000903459	ENSG00000152465	0.0530404	0.931511	no	NMT2
exonic	ARHGAP21	chr10	24619757	24619757	T	C	DE	0.391071	0.657754	34	-0.266683	1.23e-08	8.94e-08	ENSG00000107863	-0.0131137	0.983253	no	ARHGAP21
UTR3	PBLD	chr10	68283831	68283831	T	C	DE	0	0.242857	13.5	-0.242857	0.000338577	0.00102074	ENSG00000108187	0.023348	0.983253	no	PBLD
UTR3	OIT3	chr10	72932917	72932917	T	C	DE	0	0.142857	25.5	-0.142857	0.00433321	0.00933275	ENSG00000138315	0.20811	0.843175	no	OIT3
UTR3	DLG5	chr10	77792393	77792393	T	C	DE	0.520165	0.458392	211.5	0.0617723	0.000715925	0.00197378	ENSG00000151208	0.0641605	0.872258	no	DLG5
UTR3	CWF19L1	chr10	100232502	100232502	T	C	DE	0	0.109375	41	-0.109375	0.0108389	0.0204639	ENSG00000095485	0.0522222	0.916468	no	CWF19L1
UTR3	CWF19L1	chr10	100232550	100232550	T	C	DE	0.0298507	0.442539	62	-0.412688	0	0	ENSG00000095485	0.0522222	0.916468	no	CWF19L1
UTR3	CWF19L1	chr10	100232551	100232551	T	C	DE	0.159728	0.902972	62	-0.743244	0	0	ENSG00000095485	0.0522222	0.916468	no	CWF19L1
UTR3	CWF19L1	chr10	100232557	100232557	T	C	DE	0	0.357407	57.5	-0.357407	0	0	ENSG00000095485	0.0522222	0.916468	no	CWF19L1
UTR3	PDZD8	chr10	117281346	117281346	T	C	DE	0.403509	0.166667	14	0.236842	0.000349462	0.00104843	ENSG00000165650	-0.033795	0.95109	no	PDZD8
UTR3	RPL27A	chr11	8686293	8686293	A	G	DE	0.0568182	0.292749	80	-0.235931	0	0	ENSG00000166441	0.119358	0.703614	no	RPL27A
UTR3	RPL27A	chr11	8687235	8687235	A	G	DE	0.122777	0.364241	77	-0.241464	0	0	ENSG00000166441	0.119358	0.703614	no	RPL27A
UTR3	RPL27A	chr11	8687278	8687278	A	G	DE	0.113088	0.481707	59.5	-0.368619	0	0	ENSG00000166441	0.119358	0.703614	no	RPL27A
UTR3	RPL27A	chr11	8687279	8687279	A	G	DE	0.127009	0.304167	59.5	-0.177157	1.62e-07	9.96e-07	ENSG00000166441	0.119358	0.703614	no	RPL27A
UTR3	RPL27A	chr11	8687342	8687342	A	G	DE	0	0.113636	26	-0.113636	0.0224174	0.0377661	ENSG00000166441	0.119358	0.703614	no	RPL27A
UTR3	SWAP70	chr11	9750221	9750221	A	G	DE	0.0285714	0.106286	49	-0.0777148	0.0458342	0.0678248	ENSG00000133789	0.0235437	0.972972	no	SWAP70
UTR3	C11orf58	chr11	16756339	16756339	A	G	DE	0.116279	0.672043	38	-0.555764	0	0	ENSG00000110696	0.154023	0.655169	no	C11orf58
UTR3	C11orf58	chr11	16756436	16756436	A	G	DE	0	0.180263	39	-0.180263	4.19e-05	0.000157842	ENSG00000110696	0.154023	0.655169	no	C11orf58
UTR3	C11orf58	chr11	16756451	16756451	A	G	DE	0	0.168768	34.5	-0.168768	0.000290536	0.000892972	ENSG00000110696	0.154023	0.655169	no	C11orf58
UTR3	C11orf58	chr11	16756476	16756476	A	G	DE	0.135227	0.435464	31	-0.300236	3.6e-10	3.21e-09	ENSG00000110696	0.154023	0.655169	no	C11orf58
UTR3	C11orf58	chr11	16756531	16756531	A	G	DE	0	0.105263	31.5	-0.105263	0.0274508	0.0446164	ENSG00000110696	0.154023	0.655169	no	C11orf58
UTR3	C11orf58	chr11	16756722	16756722	A	G	DE	0	0.34127	23.5	-0.34127	3.82e-11	3.78e-10	ENSG00000110696	0.154023	0.655169	no	C11orf58
UTR3	C11orf58	chr11	16756723	16756723	A	G	DE	0.171875	0.547619	22	-0.375744	1.57e-12	1.81e-11	ENSG00000110696	0.154023	0.655169	no	C11orf58
UTR3	C11orf58	chr11	16756788	16756788	A	G	DE	0.0714286	0.216374	30.5	-0.144946	0.00254219	0.00592818	ENSG00000110696	0.154023	0.655169	no	C11orf58
UTR3	C11orf58	chr11	16756797	16756797	A	G	DE	0.0602007	0.4	31	-0.339799	1.28e-12	1.49e-11	ENSG00000110696	0.154023	0.655169	no	C11orf58
UTR3	C11orf58	chr11	16756801	16756801	A	G	DE	0.027027	0.381579	30.5	-0.354552	1.55e-13	1.99e-12	ENSG00000110696	0.154023	0.655169	no	C11orf58
UTR3	C11orf58	chr11	16756857	16756857	A	G	DE	0.188696	0.630952	35.5	-0.442257	0	0	ENSG00000110696	0.154023	0.655169	no	C11orf58
UTR3	C11orf58	chr11	16756858	16756858	A	G	DE	0.242021	0.583333	35.5	-0.341312	1.17e-13	1.53e-12	ENSG00000110696	0.154023	0.655169	no	C11orf58
UTR3	C11orf58	chr11	16756863	16756863	A	G	DE	0.55907	0.765152	34	-0.206082	1.08e-05	4.58e-05	ENSG00000110696	0.154023	0.655169	no	C11orf58
UTR3	DNAJC24	chr11	31431089	31431089	A	G	DE	0.237647	0.629658	21	-0.392011	5.65e-13	6.88e-12	ENSG00000170946	-0.298969	0.35709	no	DNAJC24
UTR3	DNAJC24	chr11	31431203	31431203	A	G	DE	0.0428571	0.148903	26	-0.106046	0.0331134	0.0520527	ENSG00000170946	-0.298969	0.35709	no	DNAJC24
UTR3	DNAJC24	chr11	31431240	31431240	A	G	DE	0.189655	0.475	22.5	-0.285345	5.84e-08	3.88e-07	ENSG00000170946	-0.298969	0.35709	no	DNAJC24
UTR3	DNAJC24	chr11	31431241	31431241	A	G	DE	0.1	0.417763	23	-0.317763	1.07e-09	8.87e-09	ENSG00000170946	-0.298969	0.35709	no	DNAJC24
UTR3	DNAJC24	chr11	31431610	31431610	A	G	DE	0.166667	0.481061	11.5	-0.314394	1.86e-05	7.52e-05	ENSG00000170946	-0.298969	0.35709	no	DNAJC24
UTR3	DNAJC24	chr11	31431626	31431626	A	G	DE	0	0.231092	13.5	-0.231092	0.00064908	0.00181135	ENSG00000170946	-0.298969	0.35709	no	DNAJC24
UTR3	DNAJC24	chr11	31431721	31431721	A	G	DE	0	0.105263	19.5	-0.105263	0.0625498	0.086738	ENSG00000170946	-0.298969	0.35709	no	DNAJC24
UTR3	ATM	chr11	108365796	108365796	A	G	DE	0	0.177564	30	-0.177564	0.000227265	0.000718164	ENSG00000149311	-0.23928	0.530198	no	ATM
UTR3	ATM	chr11	108365908	108365908	A	G	DE	0	0.147727	14	-0.147727	0.0257329	0.0422243	ENSG00000149311	-0.23928	0.530198	no	ATM
UTR3	ATM	chr11	108365909	108365909	A	G	DE	0	0.147727	14	-0.147727	0.0257329	0.0422243	ENSG00000149311	-0.23928	0.530198	no	ATM
UTR3	TMEM25	chr11	118546314	118546314	A	G	DE	0	0.125	18.5	-0.125	0.0316519	0.0500881	ENSG00000149582	0.00778094	0.993524	no	TMEM25
UTR3	AP5B1	chr11	65777096	65777096	T	C	DE	0	0.21978	11	-0.21978	0.00338979	0.00759464	ENSG00000254470	0.123481	0.799256	no	AP5B1
UTR3	CPT1A	chr11	68755534	68755534	T	C	DE	0	0.284252	88.5	-0.284252	0	0	ENSG00000110090	-0.457817	0.180693	no	CPT1A
UTR3	CPT1A	chr11	68755966	68755966	T	C	DE	0.0204082	0.161385	60.5	-0.140977	2.33e-05	9.21e-05	ENSG00000110090	-0.457817	0.180693	no	CPT1A
UTR3	CPT1A	chr11	68756000	68756000	T	C	DE	0.141981	0.219566	60.5	-0.0775856	0.0198926	0.0341554	ENSG00000110090	-0.457817	0.180693	no	CPT1A
UTR3	CPT1A	chr11	68756099	68756099	T	C	DE	0.0790541	0.205882	38.5	-0.126828	0.00418001	0.0090825	ENSG00000110090	-0.457817	0.180693	no	CPT1A
exonic	FAM86C1	chr11	71791786	71791786	T	C	DE	0.145503	0.05	27.5	0.0955026	0.0513888	0.0742968	ENSG00000158483	-0.0655804	0.940136	no	FAM86C1
exonic	SLC2A14	chr12	7817837	7817837	A	G	DE	0.0384615	0.134615	32	-0.0961538	0.0433171	0.0647768	ENSG00000173262	-0.0370728	0.954024	no	SLC2A14
UTR3	DNAJC22	chr12	49353391	49353391	A	G	DE	0.0595238	0.378676	83	-0.319153	0	0	ENSG00000178401	0.107178	0.793884	no	DNAJC22
UTR3	DNAJC22	chr12	49353393	49353393	A	G	DE	0	0.270833	74	-0.270833	0	0	ENSG00000178401	0.107178	0.793884	no	DNAJC22
UTR3	DNAJC22	chr12	49353394	49353394	A	G	DE	0	0.22146	68.5	-0.22146	3e-14	4.18e-13	ENSG00000178401	0.107178	0.793884	no	DNAJC22
UTR3	DNAJC22	chr12	49353484	49353484	A	G	DE	0.0506329	0.319091	72	-0.268458	0	0	ENSG00000178401	0.107178	0.793884	no	DNAJC22
UTR3	DNAJC22	chr12	49353506	49353506	A	G	DE	0.132091	0.485969	64.5	-0.353878	0	0	ENSG00000178401	0.107178	0.793884	no	DNAJC22
UTR3	DNAJC22	chr12	49353567	49353567	A	G	DE	0	0.285879	59.5	-0.285879	0	0	ENSG00000178401	0.107178	0.793884	no	DNAJC22
UTR3	DNAJC22	chr12	49353573	49353573	A	G	DE	0	0.170343	82	-0.170343	2.22e-16	3.73e-15	ENSG00000178401	0.107178	0.793884	no	DNAJC22
UTR3	METTL7A	chr12	50930336	50930336	A	G	DE	0	0.259114	161.5	-0.259114	0	0	ENSG00000185432	0.0597297	0.921602	no	METTL7A
UTR3	METTL7A	chr12	50930339	50930339	A	G	DE	0	0.214243	57.5	-0.214243	7.49e-10	6.37e-09	ENSG00000185432	0.0597297	0.921602	no	METTL7A
UTR3	METTL7A	chr12	50931564	50931564	A	G	DE	0	0.107843	88.5	-0.107843	3.49e-09	2.74e-08	ENSG00000185432	0.0597297	0.921602	no	METTL7A
UTR3	METTL7A	chr12	50931754	50931754	A	G	DE	0	0.161117	41	-0.161117	0.000174612	0.000565951	ENSG00000185432	0.0597297	0.921602	no	METTL7A
UTR3	SLC35E3	chr12	68765101	68765101	A	G	DE	0	0.122291	75	-0.122291	1.44e-06	7.34e-06	ENSG00000175782	-0.0717609	0.864188	no	SLC35E3
UTR3	MDM2	chr12	68843263	68843263	A	G	DE	0	0.162729	368	-0.162729	0	0	ENSG00000135679	0.077819	0.8716	no	MDM2
UTR3	TMEM19	chr12	71702441	71702441	A	G	DE	0.0535714	0.325397	18	-0.271825	4.06e-06	1.9e-05	ENSG00000139291	-0.332185	0.448554	no	TMEM19
UTR3	TMEM19	chr12	71702442	71702442	A	G	DE	0.357143	0.800505	18	-0.443362	5.64e-14	7.59e-13	ENSG00000139291	-0.332185	0.448554	no	TMEM19
UTR3	TMEM19	chr12	71702445	71702445	A	G	DE	0.517857	0.783626	17.5	-0.265769	8.56e-06	3.74e-05	ENSG00000139291	-0.332185	0.448554	no	TMEM19
UTR3	TMEM19	chr12	71702996	71702996	A	G	DE	0.267857	0.582143	9.5	-0.314286	0.000175039	0.000566918	ENSG00000139291	-0.332185	0.448554	no	TMEM19
UTR3	TMEM19	chr12	71703070	71703070	A	G	DE	0.158333	0.442029	16	-0.283696	4.55e-06	2.11e-05	ENSG00000139291	-0.332185	0.448554	no	TMEM19
UTR3	TMPO	chr12	98548910	98548910	A	G	DE	0.183697	0.663311	251.5	-0.479614	0	0	ENSG00000120802	0.174755	0.667468	no	TMPO
UTR3	TMPO	chr12	98548917	98548917	A	G	DE	0	0.184232	221	-0.184232	0	0	ENSG00000120802	0.174755	0.667468	no	TMPO
UTR3	TMPO	chr12	98549046	98549046	A	G	DE	0	0.18911	135.5	-0.18911	0	0	ENSG00000120802	0.174755	0.667468	no	TMPO
UTR3	TMPO	chr12	98549107	98549107	A	G	DE	0	0.457705	135.5	-0.457705	0	0	ENSG00000120802	0.174755	0.667468	no	TMPO
UTR3	TMPO	chr12	98549108	98549108	A	G	DE	0	0.131997	135.5	-0.131997	4.84e-13	5.93e-12	ENSG00000120802	0.174755	0.667468	no	TMPO
UTR3	TMPO	chr12	98549255	98549255	A	G	DE	0.212242	0.745967	106.5	-0.533725	0	0	ENSG00000120802	0.174755	0.667468	no	TMPO
UTR3	GAS2L3	chr12	100626890	100626890	A	G	DE	0	0.1375	27	-0.1375	0.00523564	0.0109958	ENSG00000139354	-0.399121	0.162309	no	GAS2L3
UTR3	GAS2L3	chr12	100626903	100626903	A	G	DE	0	0.125	26.5	-0.125	0.0115515	0.0216091	ENSG00000139354	-0.399121	0.162309	no	GAS2L3
UTR3	GAS2L3	chr12	100626928	100626928	A	G	DE	0	0.134615	18	-0.134615	0.0224814	0.0378643	ENSG00000139354	-0.399121	0.162309	no	GAS2L3
UTR3	GATC	chr12	120460750	120460750	A	G	DE	0	0.213141	60	-0.213141	2.17e-10	1.97e-09	ENSG00000257218	0.0458615	0.930137	no	GATC
UTR3	GATC	chr12	120460911	120460911	A	G	DE	0.146878	0.625743	129	-0.478865	0	0	ENSG00000257218	0.0458615	0.930137	no	GATC
UTR3	GATC	chr12	120461208	120461208	A	G	DE	0.286695	0.766162	99	-0.479467	0	0	ENSG00000257218	0.0458615	0.930137	no	GATC
UTR3	GATC	chr12	120461272	120461272	A	G	DE	0.0506329	0.416408	112	-0.365775	0	0	ENSG00000257218	0.0458615	0.930137	no	GATC
UTR3	TMEM120B	chr12	121777086	121777086	A	G	DE	0.0588235	0.242095	25.5	-0.183271	0.000252323	0.000788137	ENSG00000188735	-0.169196	0.582849	no	TMEM120B
UTR3	TMEM120B	chr12	121780158	121780158	A	G	DE	0	0.217647	17.5	-0.217647	0.00026759	0.00083222	ENSG00000188735	-0.169196	0.582849	no	TMEM120B
UTR3	TMEM120B	chr12	121780197	121780197	A	G	DE	0	0.176471	16.5	-0.176471	0.0038814	0.00852738	ENSG00000188735	-0.169196	0.582849	no	TMEM120B
UTR3	TMEM120B	chr12	121780237	121780237	A	G	DE	0	0.107143	17.5	-0.107143	0.0727718	0.0977619	ENSG00000188735	-0.169196	0.582849	no	TMEM120B
UTR3	GTF2H3	chr12	123661548	123661548	A	G	DE	0.0461538	0.277666	107	-0.231513	0	0	ENSG00000111358	-0.045854	0.926901	no	GTF2H3
UTR3	PGAM5	chr12	132721318	132721318	A	G	DE	0	0.268604	209	-0.268604	0	0	ENSG00000247077	0.0566018	0.919767	no	PGAM5
UTR3	PGAM5	chr12	132721753	132721753	A	G	DE	0	0.178258	209	-0.178258	0	0	ENSG00000247077	0.0566018	0.919767	no	PGAM5
UTR3	PGAM5	chr12	132721837	132721837	A	G	DE	0	0.184506	209	-0.184506	0	0	ENSG00000247077	0.0566018	0.919767	no	PGAM5
UTR3	DENND5B	chr12	31384771	31384771	T	C	DE	0	0.111111	18	-0.111111	0.05961	0.0831491	ENSG00000170456	-0.170701	0.643579	no	DENND5B
UTR3	CBX5	chr12	54235425	54235425	T	C	DE	0	0.125	32	-0.125	0.0086184	0.0168826	ENSG00000094916	0.424831	0.227548	no	CBX5
UTR3	RNF41	chr12	56203844	56203844	T	C	DE	0	0.19375	11.5	-0.19375	0.00832407	0.0163641	ENSG00000181852	0.0658147	0.909964	no	RNF41
UTR3	C12orf49	chr12	116714628	116714628	T	C	DE	0.0430108	0.172332	90	-0.129321	1.41e-12	1.63e-11	ENSG00000111412	0.621135	0.0358182	no	C12orf49
exonic	HCAR3	chr12	122715787	122715787	T	C	DE	0.888889	0.636905	9.5	0.251984	0.00262385	0.00609288	ENSG00000255398	-1.37582	5.07e-05	down	HCAR3
UTR3	GOLGA3	chr12	132770786	132770786	T	C	DE	0.148148	0.38629	29	-0.238142	8.95e-07	4.77e-06	ENSG00000090615	-0.210299	0.490726	no	GOLGA3
UTR3	GOLGA3	chr12	132770861	132770861	T	C	DE	0	0.125272	46.5	-0.125272	0.00180161	0.00440756	ENSG00000090615	-0.210299	0.490726	no	GOLGA3
UTR3	MPHOSPH8	chr13	19672219	19672219	A	G	DE	0.0833333	0.291709	45	-0.208375	3.45e-07	1.99e-06	ENSG00000196199	-0.198175	0.62435	no	MPHOSPH8
UTR3	MPHOSPH8	chr13	19672262	19672262	A	G	DE	0	0.158805	38	-0.158805	0.000365264	0.00109102	ENSG00000196199	-0.198175	0.62435	no	MPHOSPH8
UTR3	MPHOSPH8	chr13	19672883	19672883	A	G	DE	0.0939935	0.229959	61.5	-0.135965	3.43e-05	0.0001316	ENSG00000196199	-0.198175	0.62435	no	MPHOSPH8
UTR3	MPHOSPH8	chr13	19672935	19672935	A	G	DE	0	0.18544	51.5	-0.18544	8.77e-07	4.69e-06	ENSG00000196199	-0.198175	0.62435	no	MPHOSPH8
exonic	HNRNPA1L2	chr13	52643391	52643391	A	G	DE	0.360719	0.278846	63.5	0.0818729	0.0100353	0.0191873	ENSG00000139675	-0.0485034	0.960157	no	HNRNPA1L2
UTR3	SPRYD7	chr13	49913254	49913254	T	C	DE	0	0.147059	18.5	-0.147059	0.0114722	0.0215064	ENSG00000123178	0.0331894	0.959371	no	SPRYD7
UTR3	SPRYD7	chr13	49913257	49913257	T	C	DE	0	0.147059	17	-0.147059	0.0149127	0.0267922	ENSG00000123178	0.0331894	0.959371	no	SPRYD7
UTR3	SPRYD7	chr13	49913298	49913298	T	C	DE	0	0.15	12	-0.15	0.0377685	0.0578068	ENSG00000123178	0.0331894	0.959371	no	SPRYD7
UTR3	SPRYD7	chr13	49913308	49913308	T	C	DE	0.43254	0.770833	11.5	-0.338294	4.08e-06	1.91e-05	ENSG00000123178	0.0331894	0.959371	no	SPRYD7
UTR3	SPRYD7	chr13	49913651	49913651	T	C	DE	0.129167	0.340909	15.5	-0.211742	0.000739049	0.00202825	ENSG00000123178	0.0331894	0.959371	no	SPRYD7
UTR3	SPRYD7	chr13	49913805	49913805	T	C	DE	0	0.5	20.5	-0.5	0	0	ENSG00000123178	0.0331894	0.959371	no	SPRYD7
UTR3	TEP1	chr14	20366266	20366266	T	C	DE	0.08	0.227273	22	-0.147273	0.00560026	0.0116376	ENSG00000129566	-0.386129	0.0592805	no	TEP1
UTR3	TEP1	chr14	20366273	20366273	T	C	DE	0	0.136364	21	-0.136364	0.0121557	0.0225452	ENSG00000129566	-0.386129	0.0592805	no	TEP1
UTR3	TEP1	chr14	20366276	20366276	T	C	DE	0.0454545	0.181818	20	-0.136364	0.0144705	0.0261183	ENSG00000129566	-0.386129	0.0592805	no	TEP1
UTR3	TEP1	chr14	20366277	20366277	T	C	DE	0.0681818	0.641667	20	-0.573485	0	0	ENSG00000129566	-0.386129	0.0592805	no	TEP1
UTR3	TEP1	chr14	20366278	20366278	T	C	DE	0.0681818	0.516667	20	-0.448485	8.88e-16	1.41e-14	ENSG00000129566	-0.386129	0.0592805	no	TEP1
UTR3	TEP1	chr14	20366308	20366308	T	C	DE	0.339394	0.708333	13	-0.368939	1.1e-07	6.91e-07	ENSG00000129566	-0.386129	0.0592805	no	TEP1
UTR3	TEP1	chr14	20367031	20367031	T	C	DE	0	0.135747	23.5	-0.135747	0.00854953	0.0167583	ENSG00000129566	-0.386129	0.0592805	no	TEP1
UTR3	TEP1	chr14	20367129	20367129	T	C	DE	0	0.342657	17.5	-0.342657	9.56e-09	7.09e-08	ENSG00000129566	-0.386129	0.0592805	no	TEP1
UTR3	TEP1	chr14	20367228	20367228	T	C	DE	0.192308	0.375	13	-0.182692	0.00856261	0.0167783	ENSG00000129566	-0.386129	0.0592805	no	TEP1
UTR3	RAB2B	chr14	21460473	21460473	T	C	DE	0.117301	0.543962	58.5	-0.426661	0	0	ENSG00000129472	-0.00854851	0.990088	no	RAB2B
UTR3	RAB2B	chr14	21460522	21460522	T	C	DE	0	0.184129	47.5	-0.184129	3.41e-06	1.62e-05	ENSG00000129472	-0.00854851	0.990088	no	RAB2B
UTR3	RAB2B	chr14	21460692	21460692	T	C	DE	0.0714286	0.189286	46	-0.117857	0.00351769	0.00783747	ENSG00000129472	-0.00854851	0.990088	no	RAB2B
UTR3	RAB2B	chr14	21460751	21460751	T	C	DE	0.0576923	0.392157	63.5	-0.334465	0	0	ENSG00000129472	-0.00854851	0.990088	no	RAB2B
UTR3	RAB2B	chr14	21460839	21460839	T	C	DE	0.0940448	0.419827	74.5	-0.325782	0	0	ENSG00000129472	-0.00854851	0.990088	no	RAB2B
UTR3	RAB2B	chr14	21460855	21460855	T	C	DE	0.111886	0.0454545	74	0.0664314	0.0105664	0.0200293	ENSG00000129472	-0.00854851	0.990088	no	RAB2B
UTR3	RAB2B	chr14	21460885	21460885	T	C	DE	0	0.190768	69	-0.190768	3.9e-11	3.85e-10	ENSG00000129472	-0.00854851	0.990088	no	RAB2B
UTR3	AJUBA	chr14	22972267	22972267	T	C	DE	0.248792	0.568593	630.5	-0.319801	0	0	ENSG00000129474	0.300038	0.558354	no	AJUBA
UTR3	AJUBA	chr14	22972905	22972905	T	C	DE	0.66639	0.918664	431.5	-0.252274	0	0	ENSG00000129474	0.300038	0.558354	no	AJUBA
UTR3	AJUBA	chr14	22972906	22972906	T	C	DE	0.562724	0.893943	435	-0.331219	0	0	ENSG00000129474	0.300038	0.558354	no	AJUBA
UTR3	AJUBA	chr14	22972913	22972913	T	C	DE	0	0.143776	413.5	-0.143776	3.33e-15	5.03e-14	ENSG00000129474	0.300038	0.558354	no	AJUBA
UTR3	AJUBA	chr14	22972940	22972940	T	C	DE	0	0.197536	413.5	-0.197536	0	0	ENSG00000129474	0.300038	0.558354	no	AJUBA
UTR3	GNPNAT1	chr14	52776676	52776676	T	C	DE	0.145858	0.517884	170	-0.372026	0	0	ENSG00000100522	-0.0442761	0.939993	no	GNPNAT1
UTR3	ATG14	chr14	55367486	55367486	T	C	DE	0	0.107724	29	-0.107724	0.0262412	0.0429624	ENSG00000126775	-0.0744194	0.891895	no	ATG14
UTR3	ATG14	chr14	55367492	55367492	T	C	DE	0	0.463727	29.5	-0.463727	0	0	ENSG00000126775	-0.0744194	0.891895	no	ATG14
UTR3	ATG14	chr14	55367498	55367498	T	C	DE	0	0.123256	27.5	-0.123256	0.0119244	0.0221846	ENSG00000126775	-0.0744194	0.891895	no	ATG14
UTR3	ATG14	chr14	55367526	55367526	T	C	DE	0	0.113782	21.5	-0.113782	0.0342726	0.053551	ENSG00000126775	-0.0744194	0.891895	no	ATG14
UTR3	ATG14	chr14	55367578	55367578	T	C	DE	0	0.354414	18	-0.354414	1.87e-09	1.51e-08	ENSG00000126775	-0.0744194	0.891895	no	ATG14
UTR3	ATG14	chr14	55368248	55368248	T	C	DE	0	0.130435	37	-0.130435	0.00384532	0.00845512	ENSG00000126775	-0.0744194	0.891895	no	ATG14
UTR3	ATG14	chr14	55368402	55368402	T	C	DE	0	0.267677	30.5	-0.267677	2.49e-08	1.73e-07	ENSG00000126775	-0.0744194	0.891895	no	ATG14
UTR3	ATG14	chr14	55368479	55368479	T	C	DE	0	0.16342	26.5	-0.16342	0.000960626	0.00255948	ENSG00000126775	-0.0744194	0.891895	no	ATG14
UTR3	SYNJ2BP	chr14	70367510	70367510	T	C	DE	0	0.199495	28	-0.199495	4.38e-05	0.000164006	ENSG00000213463	0.0646273	0.904395	no	SYNJ2BP
UTR3	ALDH6A1	chr14	74058071	74058071	T	C	DE	0	0.149074	39	-0.149074	0.00070475	0.0019477	ENSG00000119711	-0.06316	0.892302	no	ALDH6A1
UTR3	ALDH6A1	chr14	74058138	74058138	T	C	DE	0.144558	0.244146	45.5	-0.0995885	0.014244	0.0257903	ENSG00000119711	-0.06316	0.892302	no	ALDH6A1
UTR3	AP4S1	chr14	31093596	31093596	A	G	DE	0	0.111111	27.5	-0.111111	0.0234131	0.0390759	ENSG00000100478	0.143767	0.687397	no	AP4S1
UTR3	AP4S1	chr14	31093627	31093627	A	G	DE	0.075	0.171569	31.5	-0.0965686	0.0430819	0.0644793	ENSG00000100478	0.143767	0.687397	no	AP4S1
UTR3	AP4S1	chr14	31093630	31093630	A	G	DE	0.321678	0.506127	30.5	-0.184449	0.000122597	0.000413126	ENSG00000100478	0.143767	0.687397	no	AP4S1
UTR3	AP4S1	chr14	31093832	31093832	A	G	DE	0	0.111111	21.5	-0.111111	0.0387193	0.0588878	ENSG00000100478	0.143767	0.687397	no	AP4S1
UTR3	AP4S1	chr14	31094475	31094475	A	G	DE	0	0.210909	36	-0.210909	3.93e-06	1.84e-05	ENSG00000100478	0.143767	0.687397	no	AP4S1
UTR3	AP4S1	chr14	31095073	31095073	A	G	DE	0	0.14335	42	-0.14335	0.000723523	0.0019915	ENSG00000100478	0.143767	0.687397	no	AP4S1
UTR3	AP4S1	chr14	31095444	31095444	A	G	DE	0.153846	0.454167	27	-0.300321	1.07e-09	8.91e-09	ENSG00000100478	0.143767	0.687397	no	AP4S1
UTR3	AP4S1	chr14	31095494	31095494	A	G	DE	0.0757576	0.59375	33.5	-0.517992	0	0	ENSG00000100478	0.143767	0.687397	no	AP4S1
UTR3	AP4S1	chr14	31095516	31095516	A	G	DE	0.047619	0.242593	38.5	-0.194974	1.07e-05	4.54e-05	ENSG00000100478	0.143767	0.687397	no	AP4S1
UTR3	AP4S1	chr14	31095954	31095954	A	G	DE	0.0454545	0.224599	31.5	-0.179144	0.000174935	0.00056672	ENSG00000100478	0.143767	0.687397	no	AP4S1
UTR3	AP4S1	chr14	31095991	31095991	A	G	DE	0.300595	0.571964	43	-0.271369	9.28e-11	8.82e-10	ENSG00000100478	0.143767	0.687397	no	AP4S1
UTR3	AP4S1	chr14	31096000	31096000	A	G	DE	0.0322581	0.15	42	-0.117742	0.00549278	0.0114559	ENSG00000100478	0.143767	0.687397	no	AP4S1
UTR3	AP4S1	chr14	31096006	31096006	A	G	DE	0.0803571	0.307292	45.5	-0.226935	2.33e-08	1.63e-07	ENSG00000100478	0.143767	0.687397	no	AP4S1
UTR3	DNAL1	chr14	73700233	73700233	A	G	DE	0	0.25	11	-0.25	0.00085959	0.00231745	ENSG00000119661	0.111232	0.849383	no	DNAL1
UTR3	FCF1	chr14	74735670	74735670	A	G	DE	0.0643275	0.345273	135	-0.280945	0	0	ENSG00000119616	0.0201114	0.970531	no	FCF1
UTR3	FCF1	chr14	74735699	74735699	A	G	DE	0.183721	0.568534	146	-0.384814	0	0	ENSG00000119616	0.0201114	0.970531	no	FCF1
UTR3	FCF1	chr14	74736301	74736301	A	G	DE	0	0.275871	85	-0.275871	0	0	ENSG00000119616	0.0201114	0.970531	no	FCF1
UTR3	FCF1	chr14	74736364	74736364	A	G	DE	0.0666667	0.172862	60.5	-0.106195	0.00143787	0.00362545	ENSG00000119616	0.0201114	0.970531	no	FCF1
UTR3	GPATCH2L	chr14	76207066	76207066	A	G	DE	0	0.190402	15	-0.190402	0.00281768	0.00648063	ENSG00000089916	-0.283623	0.501983	no	GPATCH2L
UTR3	GPATCH2L	chr14	76207236	76207236	A	G	DE	0	0.181818	27.5	-0.181818	0.00020806	0.000663647	ENSG00000089916	-0.283623	0.501983	no	GPATCH2L
UTR3	GOLGA8A	chr15	34379708	34379708	A	G	DE	0.0952381	0.359378	71.5	-0.26414	0	0	ENSG00000175265	-0.0195592	0.984556	no	GOLGA8A
UTR3	GOLGA8B	chr15	34525927	34525927	A	G	DE	0.326475	0.19392	116.5	0.132555	3.86e-13	4.78e-12	ENSG00000215252	-0.107915	0.869205	no	GOLGA8B
exonic	TPM1	chr15	63061737	63061737	A	G	DE	0.16	0.0555556	20.5	0.104444	0.0577978	0.0811853	ENSG00000140416	0.188072	0.644795	no	TPM1
UTR3	SNX22	chr15	64155147	64155147	A	G	DE	0.211111	0.365079	12	-0.153968	0.032981	0.0518692	ENSG00000157734	0.569494	0.134062	no	SNX22
UTR3	SNX22	chr15	64155172	64155172	A	G	DE	0	0.157143	11.5	-0.157143	0.0323474	0.0509939	ENSG00000157734	0.569494	0.134062	no	SNX22
exonic	NEIL1	chr15	75353745	75353745	A	G	DE	0	0.333333	9.5	-0.333333	6.89e-05	0.000246472	ENSG00000140398	-0.135164	0.814879	no	NEIL1
exonic	NEIL1	chr15	75353746	75353746	A	G	DE	0	0.166667	9.5	-0.166667	0.0465917	0.0684316	ENSG00000140398	-0.135164	0.814879	no	NEIL1
exonic	GOLGA6L9	chr15	82431893	82431893	A	G	DE	0	0.238722	13.5	-0.238722	0.000426986	0.00125278	ENSG00000197978	-0.132786	0.900756	no	GOLGA6L9
UTR3	GOLGA6L9	chr15	82436424	82436424	A	G	DE	0.133333	0	14.5	0.133333	0.039943	0.0604643	ENSG00000197978	-0.132786	0.900756	no	GOLGA6L9
UTR3	SLC12A6	chr15	34231109	34231109	T	C	DE	0	0.255418	13.5	-0.255418	0.00016377	0.000533552	ENSG00000140199	-0.537603	0.0496922	no	SLC12A6
UTR3	SLC12A6	chr15	34231136	34231136	T	C	DE	0	0.178571	11.5	-0.178571	0.015019	0.0269613	ENSG00000140199	-0.537603	0.0496922	no	SLC12A6
UTR3	SLC12A6	chr15	34231218	34231218	T	C	DE	0	0.166667	15.5	-0.166667	0.00790108	0.0156229	ENSG00000140199	-0.537603	0.0496922	no	SLC12A6
UTR3	SLC12A6	chr15	34231237	34231237	T	C	DE	0.0714286	0.522222	15.5	-0.450794	6.74e-13	8.15e-12	ENSG00000140199	-0.537603	0.0496922	no	SLC12A6
UTR3	SLC12A6	chr15	34231250	34231250	T	C	DE	0	0.232684	16.5	-0.232684	0.00014039	0.000465508	ENSG00000140199	-0.537603	0.0496922	no	SLC12A6
UTR3	SLC12A6	chr15	34231650	34231650	T	C	DE	0	0.134234	34	-0.134234	0.00414694	0.00902101	ENSG00000140199	-0.537603	0.0496922	no	SLC12A6
UTR3	SLC12A6	chr15	34231728	34231728	T	C	DE	0	0.381579	9	-0.381579	1.29e-05	5.41e-05	ENSG00000140199	-0.537603	0.0496922	no	SLC12A6
UTR3	SLC12A6	chr15	34231754	34231754	T	C	DE	0.1	0.353535	11.5	-0.253535	0.000554725	0.00157491	ENSG00000140199	-0.537603	0.0496922	no	SLC12A6
UTR3	SLC12A6	chr15	34232392	34232392	T	C	DE	0	0.220982	13.5	-0.220982	0.00111007	0.00289252	ENSG00000140199	-0.537603	0.0496922	no	SLC12A6
UTR3	SLC12A6	chr15	34232455	34232455	T	C	DE	0	0.278846	13	-0.278846	6e-05	0.000218346	ENSG00000140199	-0.537603	0.0496922	no	SLC12A6
UTR3	SLC12A6	chr15	34232507	34232507	T	C	DE	0	0.192308	15.5	-0.192308	0.00217725	0.00519576	ENSG00000140199	-0.537603	0.0496922	no	SLC12A6
UTR3	GOLGA8A	chr15	34379849	34379849	T	C	DE	0.0879121	0.160897	65	-0.0729853	0.0186347	0.0324393	ENSG00000175265	-0.0195592	0.984556	no	GOLGA8A
exonic	GOLGA8A	chr15	34381982	34381982	T	C	DE	0.773183	0.898041	30.5	-0.124859	0.00932266	0.0180194	ENSG00000175265	-0.0195592	0.984556	no	GOLGA8A
exonic	GOLGA8B	chr15	34528203	34528203	T	C	DE	0.683333	0.84375	10.5	-0.160417	0.0377524	0.0578068	ENSG00000215252	-0.107915	0.869205	no	GOLGA8B
UTR3	PIGBOS1	chr15	55317452	55317452	T	C	DE	0	0.202725	61.5	-0.202725	6.53e-10	5.61e-09	ENSG00000225973	-0.00561702	0.994458	no	PIGBOS1
UTR3	ICE2	chr15	60422301	60422301	T	C	DE	0	0.277778	19	-0.277778	1.26e-06	6.52e-06	ENSG00000128915	-0.347845	0.23973	no	ICE2
UTR3	ARID3B	chr15	74597015	74597015	T	C	DE	0.505229	0.432558	54.5	0.0726713	0.0450769	0.0668507	ENSG00000179361	0.112603	0.786372	no	ARID3B
UTR3	TBC1D2B	chr15	77995134	77995134	T	C	DE	0.49875	0.391484	20.5	0.107266	0.0513563	0.074271	ENSG00000167202	-0.162104	0.699826	no	TBC1D2B
exonic	GOLGA6L9	chr15	82431918	82431918	T	C	DE	0	0.213636	13	-0.213636	0.00210967	0.0050539	ENSG00000197978	-0.132786	0.900756	no	GOLGA6L9
UTR3	AP3S2	chr15	89832262	89832262	T	C	DE	0.166667	0.9375	14	-0.770833	0	0	ENSG00000157823	-0.0110525	0.989712	no	AP3S2
UTR3	AP3S2	chr15	89832336	89832336	T	C	DE	0.138889	0.714646	17	-0.575758	0	0	ENSG00000157823	-0.0110525	0.989712	no	AP3S2
UTR3	AP3S2	chr15	89832627	89832627	T	C	DE	0.299465	0.826389	14	-0.526924	1.78e-15	2.74e-14	ENSG00000157823	-0.0110525	0.989712	no	AP3S2
UTR3	ARPIN	chr15	89897322	89897322	T	C	DE	0.1875	0.65	17.5	-0.4625	9.55e-15	1.38e-13	ENSG00000242498	-0.0270365	0.982928	no	ARPIN
UTR3	ARPIN	chr15	89897337	89897337	T	C	DE	0.0789474	0.272727	18.5	-0.19378	0.000864967	0.00233086	ENSG00000242498	-0.0270365	0.982928	no	ARPIN
UTR3	ARPIN	chr15	89897363	89897363	T	C	DE	0.0666667	0.603896	15.5	-0.537229	0	0	ENSG00000242498	-0.0270365	0.982928	no	ARPIN
UTR3	ARPIN	chr15	89897422	89897422	T	C	DE	0	0.260417	15	-0.260417	4.4e-05	0.000164801	ENSG00000242498	-0.0270365	0.982928	no	ARPIN
UTR3	ARPIN	chr15	89897423	89897423	T	C	DE	0.0625	0.266667	15	-0.204167	0.00136058	0.00345424	ENSG00000242498	-0.0270365	0.982928	no	ARPIN
UTR3	ARPIN	chr15	89897428	89897428	T	C	DE	0.03125	0.15625	14.5	-0.125	0.0541116	0.077369	ENSG00000242498	-0.0270365	0.982928	no	ARPIN
UTR3	ARPIN	chr15	89901422	89901422	T	C	DE	0	0.155172	13.5	-0.155172	0.0220283	0.0371911	ENSG00000242498	-0.0270365	0.982928	no	ARPIN
UTR3	ARPIN	chr15	89901453	89901453	T	C	DE	0	0.122378	15.5	-0.122378	0.0511277	0.0739877	ENSG00000242498	-0.0270365	0.982928	no	ARPIN
UTR3	ARPIN	chr15	89901476	89901476	T	C	DE	0.0555556	0.434375	21.5	-0.378819	1.82e-12	2.08e-11	ENSG00000242498	-0.0270365	0.982928	no	ARPIN
UTR3	ARPIN	chr15	89901496	89901496	T	C	DE	0	0.166667	19	-0.166667	0.00364328	0.00807803	ENSG00000242498	-0.0270365	0.982928	no	ARPIN
exonic	PKD1	chr16	2102128	2102128	A	G	DE	0.208108	0.0571429	38.5	0.150965	0.000651181	0.00181645	ENSG00000008710	0.06599	0.890164	no	PKD1
exonic	PKD1	chr16	2102386	2102386	A	G	DE	0.370358	0	55	0.370358	8.55e-25	1.52e-23	ENSG00000008710	0.06599	0.890164	no	PKD1
exonic	PKD1	chr16	2110972	2110972	A	G	DE	0.477273	0.531469	67	-0.0541958	0.0704625	0.0952196	ENSG00000008710	0.06599	0.890164	no	PKD1
exonic	PKD1	chr16	2112886	2112886	A	G	DE	0.57542	0.467378	72.5	0.108042	5.82e-05	0.000212275	ENSG00000008710	0.06599	0.890164	no	PKD1
UTR3	ALG1	chr16	5086526	5086526	A	G	DE	0.435049	0.78	20.5	-0.344951	3.7e-10	3.29e-09	ENSG00000033011	0.00107392	0.998086	no	ALG1
UTR3	ALG1	chr16	5086528	5086528	A	G	DE	0.226496	0.430476	22	-0.20398	0.000124532	0.000419221	ENSG00000033011	0.00107392	0.998086	no	ALG1
UTR3	ALG1	chr16	5086767	5086767	A	G	DE	0.0555556	0.187831	22	-0.132275	0.0128393	0.0236424	ENSG00000033011	0.00107392	0.998086	no	ALG1
UTR3	ALG1	chr16	5086850	5086850	A	G	DE	0	0.245263	18	-0.245263	3.21e-05	0.000124048	ENSG00000033011	0.00107392	0.998086	no	ALG1
UTR3	MPV17L	chr16	15408808	15408808	A	G	DE	0	0.177213	53.5	-0.177213	1.42e-06	7.25e-06	ENSG00000156968	0.206344	0.734765	no	MPV17L
UTR3	MPV17L	chr16	15409043	15409043	A	G	DE	0	0.109756	53.5	-0.109756	0.0028191	0.00648265	ENSG00000156968	0.206344	0.734765	no	MPV17L
UTR3	FOPNL	chr16	15866121	15866121	A	G	DE	0.299046	0.229264	200.5	0.0697818	0.000132316	0.000442277	ENSG00000133393	-0.0720362	0.883717	no	FOPNL
UTR3	ITPRIPL2	chr16	19118273	19118273	A	G	DE	0	0.148551	33.5	-0.148551	0.00159103	0.00395372	ENSG00000205730	-0.206352	0.645644	no	ITPRIPL2
UTR3	ANKS4B	chr16	21252116	21252116	A	G	DE	0	0.102273	41.5	-0.102273	0.0165262	0.0292677	ENSG00000175311	-0.229363	0.752657	no	ANKS4B
UTR3	EEF2K	chr16	22285539	22285539	A	G	DE	0	0.145254	57.5	-0.145254	3e-05	0.000116542	ENSG00000103319	-0.248569	0.395665	no	EEF2K
UTR3	DCTN5	chr16	23673315	23673315	A	G	DE	0	0.256907	48.5	-0.256907	5.36e-11	5.2e-10	ENSG00000166847	-0.0557434	0.884988	no	DCTN5
UTR5	SULT1A1	chr16	28608921	28608921	A	G	DE	0.325147	0.162272	37.5	0.162875	0.000280816	0.000867322	ENSG00000196502	-0.0300905	0.954979	no	SULT1A1
UTR3	LONP2	chr16	48352513	48352513	A	G	DE	0	0.188398	69.5	-0.188398	4.42e-11	4.35e-10	ENSG00000102910	-0.0836974	0.835236	no	LONP2
UTR3	LONP2	chr16	48353264	48353264	A	G	DE	0	0.243208	46	-0.243208	1.72e-09	1.4e-08	ENSG00000102910	-0.0836974	0.835236	no	LONP2
UTR3	LONP2	chr16	48353290	48353290	A	G	DE	0	0.177187	46	-0.177187	1.15e-05	4.86e-05	ENSG00000102910	-0.0836974	0.835236	no	LONP2
UTR3	LONP2	chr16	48353443	48353443	A	G	DE	0	0.138528	54.5	-0.138528	0.000133472	0.000445579	ENSG00000102910	-0.0836974	0.835236	no	LONP2
UTR3	HEATR3	chr16	50105226	50105226	A	G	DE	0	0.327536	123	-0.327536	0	0	ENSG00000155393	-0.027312	0.962394	no	HEATR3
UTR3	HEATR3	chr16	50105283	50105283	A	G	DE	0	0.352467	77.5	-0.352467	0	0	ENSG00000155393	-0.027312	0.962394	no	HEATR3
UTR3	HEATR3	chr16	50105417	50105417	A	G	DE	0	0.202657	43	-0.202657	1.31e-06	6.76e-06	ENSG00000155393	-0.027312	0.962394	no	HEATR3
UTR3	PDP2	chr16	66887684	66887684	A	G	DE	0.0526316	0.185	43	-0.132368	0.00157801	0.00392503	ENSG00000172840	0.409359	0.234278	no	PDP2
UTR3	PDP2	chr16	66889429	66889429	A	G	DE	0.18263	0.338492	50	-0.155862	5.01e-05	0.000185276	ENSG00000172840	0.409359	0.234278	no	PDP2
UTR3	PDP2	chr16	66889481	66889481	A	G	DE	0.132539	0.29106	54	-0.158522	1.41e-05	5.85e-05	ENSG00000172840	0.409359	0.234278	no	PDP2
UTR3	PDP2	chr16	66889490	66889490	A	G	DE	0.0277778	0.134524	60.5	-0.106746	0.00135778	0.00344846	ENSG00000172840	0.409359	0.234278	no	PDP2
UTR3	PDP2	chr16	66890101	66890101	A	G	DE	0.230219	0.455882	57.5	-0.225663	8.96e-11	8.54e-10	ENSG00000172840	0.409359	0.234278	no	PDP2
UTR3	PDP2	chr16	66890102	66890102	A	G	DE	0	0.146324	58	-0.146324	2.3e-05	9.1e-05	ENSG00000172840	0.409359	0.234278	no	PDP2
UTR3	PDP2	chr16	66890109	66890109	A	G	DE	0.0283019	0.245852	56	-0.21755	9.26e-10	7.78e-09	ENSG00000172840	0.409359	0.234278	no	PDP2
UTR3	PDP2	chr16	66890169	66890169	A	G	DE	0.0480769	0.195556	56	-0.147479	3.33e-05	0.000127792	ENSG00000172840	0.409359	0.234278	no	PDP2
UTR5	PDPR	chr16	70114432	70114432	A	G	DE	0.738636	0.588106	54	0.15053	3.73e-05	0.000141903	ENSG00000090857	0.0429228	0.926668	no	PDPR
UTR3	DHODH	chr16	72024812	72024812	A	G	DE	0.0892857	0.2	33	-0.110714	0.0191071	0.0330378	ENSG00000102967	-0.0428599	0.935461	no	DHODH
UTR3	CENPN	chr16	81029493	81029493	A	G	DE	0.0806452	0.215812	27.5	-0.135167	0.00582714	0.0120077	ENSG00000166451	0.18063	0.685007	no	CENPN
UTR3	CENPN	chr16	81029539	81029539	A	G	DE	0.046875	0.182051	30	-0.135176	0.00500759	0.0105671	ENSG00000166451	0.18063	0.685007	no	CENPN
UTR3	CENPN	chr16	81029639	81029639	A	G	DE	0.0238095	0.220395	35.5	-0.196585	1.92e-05	7.75e-05	ENSG00000166451	0.18063	0.685007	no	CENPN
UTR3	CENPN	chr16	81029640	81029640	A	G	DE	0.176108	0.527165	35.5	-0.351056	2.31e-14	3.24e-13	ENSG00000166451	0.18063	0.685007	no	CENPN
UTR3	CENPN	chr16	81030558	81030558	A	G	DE	0.228263	0.504357	120	-0.276094	0	0	ENSG00000166451	0.18063	0.685007	no	CENPN
UTR3	CENPN	chr16	81030835	81030835	A	G	DE	0.0692308	0.295565	65.5	-0.226335	1.86e-13	2.38e-12	ENSG00000166451	0.18063	0.685007	no	CENPN
UTR3	CENPN	chr16	81030884	81030884	A	G	DE	0	0.168415	64.5	-0.168415	7.3e-08	4.76e-07	ENSG00000166451	0.18063	0.685007	no	CENPN
UTR3	CENPN	chr16	81030902	81030902	A	G	DE	0	0.212242	65.5	-0.212242	5.19e-12	5.6e-11	ENSG00000166451	0.18063	0.685007	no	CENPN
UTR3	CENPN	chr16	81030969	81030969	A	G	DE	0.0759624	0.32982	73	-0.253858	0	0	ENSG00000166451	0.18063	0.685007	no	CENPN
UTR3	CENPN	chr16	81030970	81030970	A	G	DE	0.0337838	0.328582	72.5	-0.294798	0	0	ENSG00000166451	0.18063	0.685007	no	CENPN
exonic	PKD1L2	chr16	81127883	81127883	A	G	DE	0	0.187112	24.5	-0.187112	0.000229013	0.000722826	ENSG00000166473	-0.300065	0.504832	no	PKD1L2
UTR5	CDIP1	chr16	4538764	4538764	T	C	DE	0.3	0	10.5	0.3	0.000102222	0.00035062	ENSG00000089486	0.10539	0.848516	no	CDIP1
UTR3	EMP2	chr16	10529765	10529765	T	C	DE	0	0.168235	14	-0.168235	0.0110908	0.0208799	ENSG00000213853	-0.434892	0.0139826	no	EMP2
UTR3	EMP2	chr16	10529809	10529809	T	C	DE	0	0.25	13	-0.25	0.000321124	0.000974998	ENSG00000213853	-0.434892	0.0139826	no	EMP2
UTR3	EMP2	chr16	10529848	10529848	T	C	DE	0	0.327068	13.5	-0.327068	1.39e-06	7.11e-06	ENSG00000213853	-0.434892	0.0139826	no	EMP2
UTR3	EMP2	chr16	10529849	10529849	T	C	DE	0	0.246429	13.5	-0.246429	0.000276319	0.000855626	ENSG00000213853	-0.434892	0.0139826	no	EMP2
UTR3	EMP2	chr16	10531409	10531409	T	C	DE	0	0.213467	58	-0.213467	6.55e-10	5.62e-09	ENSG00000213853	-0.434892	0.0139826	no	EMP2
UTR3	EMP2	chr16	10531456	10531456	T	C	DE	0.046875	0.204938	54	-0.158063	1.49e-05	6.16e-05	ENSG00000213853	-0.434892	0.0139826	no	EMP2
UTR3	RSL1D1	chr16	11834989	11834989	T	C	DE	0	0.197318	24.5	-0.197318	0.000102062	0.000350222	ENSG00000171490	-0.0309494	0.951165	no	RSL1D1
UTR3	RSL1D1	chr16	11835319	11835319	T	C	DE	0	0.119048	18.5	-0.119048	0.0407115	0.0614382	ENSG00000171490	-0.0309494	0.951165	no	RSL1D1
UTR3	CPPED1	chr16	12660856	12660856	T	C	DE	0	0.125	26.5	-0.125	0.0115515	0.0216091	ENSG00000103381	0.0930232	0.798086	no	CPPED1
UTR3	SULT1A2	chr16	28592014	28592014	T	C	DE	0.346142	0.244622	117	0.10152	2.69e-08	1.86e-07	ENSG00000197165	0.209784	0.600038	no	SULT1A2
UTR3	GFOD2	chr16	67684257	67684257	T	C	DE	0	0.111111	16	-0.111111	0.0725519	0.0975061	ENSG00000141098	0.339291	0.289647	no	GFOD2
UTR3	TERF2	chr16	69356611	69356611	T	C	DE	0.130435	0	21	0.130435	0.0164594	0.0291757	ENSG00000132604	-0.122137	0.786202	no	TERF2
exonic	PDPR	chr16	70127360	70127360	T	C	DE	0.581767	0.528836	76.5	0.0529307	0.0302664	0.0485215	ENSG00000090857	0.0429228	0.926668	no	PDPR
UTR3	TMEM170A	chr16	75445496	75445496	T	C	DE	0.125418	0.594769	78.5	-0.469351	0	0	ENSG00000166822	0.0942911	0.83	no	TMEM170A
UTR3	TMEM170A	chr16	75445576	75445576	T	C	DE	0	0.146543	59	-0.146543	1.7e-05	6.95e-05	ENSG00000166822	0.0942911	0.83	no	TMEM170A
UTR3	RPH3AL	chr17	213029	213029	A	G	DE	0.583333	0.460714	24	0.122619	0.0165923	0.0293561	ENSG00000181031	-0.129579	0.807111	no	RPH3AL
exonic	PRPF8	chr17	1681030	1681030	A	G	DE	0.284195	0.526447	307.5	-0.242252	0	0	ENSG00000174231	0.309206	0.226097	no	PRPF8
UTR3	WDR81	chr17	1737741	1737741	A	G	DE	0.558694	0.449591	78.5	0.109104	2.37e-06	1.15e-05	ENSG00000167716	0.0182712	0.980288	no	WDR81
UTR3	KIF1C	chr17	5025073	5025073	A	G	DE	0.0588235	0.391534	21.5	-0.332711	6.02e-10	5.2e-09	ENSG00000129250	0.171403	0.656356	no	KIF1C
UTR3	KIF1C	chr17	5025540	5025540	A	G	DE	0	0.107143	20.5	-0.107143	0.0516253	0.0744985	ENSG00000129250	0.171403	0.656356	no	KIF1C
[truncated: 473 more rows]

## Sheet: shADAR1-2  VS shCtrl
region	gene	chr	start	end	ref	alt	type	ob_ratio	ctl_ratio	mean_cov	abs	p	p.adj	ID	logFC	p.adj	sig	symbol
[truncated: 1,539 more rows]

[truncated: 1 more sheets: miR-ADAR1p110 VS miR-Ctrl]
