# Supplementary material for: ADAR1p110 promotes hepatocellular carcinoma metastasis via the miR-451a/TUBA1A axis
Source: Genes Dis. 2025 Jul 12;13(5):101770. doi: 10.1016/j.gendis.2025.101770 (PMC13254589; doi:10.1016/j.gendis.2025.101770)
Supplement: Table S4 — miRNA expression profiles used in differential expression analyses. [file mmc4.xlsx]

## Sheet: ADAR1p110
ID	baseMean	log2FoldChange	lfcSE	stat	pvalue	padj
hsa-miR-10400-5p	20.5333	-7.00354	1.79571	-3.90014	9.61e-05	0.00219637
hsa-miR-208b-3p	5.50014	-5.05617	1.44246	-3.50524	0.000456193	0.00752719
hsa-miR-9901	6.58505	-3.99104	0.995387	-4.00953	6.08e-05	0.00144552
hsa-miR-7704	36.4604	-3.73651	0.646213	-5.78217	7.37e-09	3.37e-07
hsa-miR-216a-3p	11.0328	-3.58197	0.769803	-4.65311	3.27e-06	9.25e-05
hsa-miR-126-3p	2664.94	-2.50558	0.305074	-8.21304	2.16e-16	4.27e-14
hsa-miR-99a-5p	584.754	-2.35281	0.210952	-11.1533	6.9e-29	4.1e-26
hsa-miR-142-5p	10.6546	-2.33918	0.681047	-3.43468	0.000593252	0.00927346
hsa-miR-155-5p	13.8282	-2.31445	0.752225	-3.07681	0.00209231	0.0270181
hsa-miR-10a-5p	315.469	-2.26138	0.214165	-10.5591	4.61e-26	1.37e-23
hsa-miR-133b	60.0627	-2.16052	0.308889	-6.99451	2.66e-12	1.76e-10
hsa-miR-133a-3p	280.078	-2.02685	0.256936	-7.88853	3.06e-15	3.63e-13
hsa-miR-451a	67.4198	-2.02275	0.305123	-6.62928	3.37e-11	1.82e-09
hsa-miR-1-3p	1416.33	-2.00611	0.249043	-8.05527	7.93e-16	1.18e-13
hsa-miR-199a-5p	77.3366	-1.92333	0.280457	-6.85785	6.99e-12	4.15e-10
hsa-miR-499a-5p	232.978	-1.67771	0.229969	-7.29538	2.98e-13	2.53e-11
hsa-miR-125b-5p	55.0685	-1.60753	0.319325	-5.03413	4.8e-07	1.5e-05
hsa-miR-370-3p	32.4224	-1.51593	0.405263	-3.74061	0.000183573	0.00340757
hsa-miR-9903	52.3573	-1.40091	0.432805	-3.23682	0.0012087	0.0179493
hsa-miR-9-5p	65.5531	-1.38802	0.280121	-4.95508	7.23e-07	2.15e-05
hsa-miR-30a-5p	409.82	-1.31169	0.172298	-7.61294	2.68e-14	2.65e-12
hsa-miR-146a-5p	23181.5	-1.30259	0.181811	-7.16455	7.8e-13	5.79e-11
hsa-miR-218-5p	160.931	-1.26403	0.248693	-5.08269	3.72e-07	1.23e-05
hsa-miR-3158-3p	258.77	-1.13699	0.222213	-5.11667	3.11e-07	1.09e-05
hsa-miR-199b-3p	439.499	-1.02125	0.194285	-5.25646	1.47e-07	5.45e-06
hsa-miR-199a-3p	439.499	-1.02125	0.194285	-5.25646	1.47e-07	5.45e-06
hsa-miR-378i	667.058	-0.856602	0.212361	-4.0337	5.49e-05	0.00135889
hsa-miR-4454	142.721	-0.750275	0.255504	-2.93644	0.00331999	0.0402464
hsa-miR-100-5p	474.519	-0.710426	0.186791	-3.80332	0.00014277	0.00282685
hsa-miR-143-3p	6687.09	-0.657838	0.147165	-4.47008	7.82e-06	0.000211118
hsa-miR-210-3p	1571.83	-0.643205	0.166448	-3.86431	0.000111405	0.00228188
hsa-miR-328-3p	369.799	-0.614998	0.169974	-3.61818	0.000296685	0.00503516
hsa-miR-199b-5p	602.795	-0.613934	0.158487	-3.87371	0.000107191	0.00227397
hsa-miR-576-3p	368.067	0.680716	0.175011	3.88956	0.000100425	0.00220935
hsa-miR-548o-3p	1275.25	0.684963	0.15529	4.41085	1.03e-05	0.000265917
hsa-miR-27b-5p	249.534	0.706583	0.239692	2.94788	0.00319959	0.039595
hsa-miR-330-5p	222.692	0.734622	0.231962	3.16699	0.00154024	0.0207932
hsa-miR-22-5p	214.948	0.736944	0.234737	3.13945	0.00169268	0.0223433
hsa-miR-548e-3p	91.5815	0.811648	0.267871	3.03	0.00244557	0.0309079
hsa-miR-7-1-3p	152.881	0.827027	0.228241	3.62348	0.000290662	0.00503516
hsa-miR-21-3p	3137.05	0.865106	0.270946	3.19291	0.00140848	0.0202515
hsa-miR-548u	152.646	0.935159	0.258015	3.62443	0.000289599	0.00503516
hsa-miR-7-5p	62632	1.00155	0.17799	5.62699	1.83e-08	7.78e-07
hsa-miR-12135	119.781	1.24463	0.329393	3.77856	0.000157736	0.00302243
hsa-miR-27a-5p	213.807	2.10139	0.359805	5.84036	5.21e-09	2.58e-07

## Sheet: shADAR1#1
ID	baseMean	log2FoldChange	lfcSE	stat	pvalue	padj
hsa-miR-451a	1368.86	5.3468	0.266197	20.0859	9.8e-90	5.14e-87
hsa-miR-486-5p	124.562	2.81582	0.41326	6.81366	9.51e-12	9.99e-10
hsa-miR-372-3p	136.718	1.40968	0.326934	4.31183	1.62e-05	0.00094449
hsa-miR-7-5p	52915.2	1.15366	0.272571	4.23251	2.31e-05	0.00121324
hsa-miR-3158-3p	495.126	1.01009	0.270979	3.72755	0.000193347	0.0072505
hsa-miR-181d-5p	179.972	1.00522	0.292903	3.43192	0.000599325	0.0174803
hsa-miR-182-5p	12462	0.99075	0.237547	4.17076	3.04e-05	0.00144893
hsa-miR-103a-3p	27346.9	0.872522	0.225636	3.86694	0.000110208	0.00465959
hsa-miR-96-5p	3414.17	0.826761	0.234671	3.52307	0.000426579	0.0149303
hsa-miR-365a-5p	607.905	0.809691	0.246984	3.27831	0.00104431	0.0255399
hsa-miR-107	1454.92	0.7667	0.223244	3.43436	0.000593947	0.0174803
hsa-let-7i-5p	10516.5	0.730759	0.220126	3.31973	0.000901038	0.023981
hsa-miR-425-5p	10727	0.696709	0.213855	3.25786	0.00112255	0.0256234
hsa-miR-429	1472.59	-0.708769	0.21375	-3.31588	0.000913562	0.023981
hsa-miR-224-5p	4207.63	-0.7634	0.218642	-3.49155	0.000480229	0.0157575
hsa-miR-328-3p	484.774	-0.786968	0.253997	-3.09833	0.00194613	0.0408687
hsa-miR-483-5p	2753.06	-0.868489	0.265481	-3.27138	0.00107024	0.0255399
hsa-miR-218-5p	99.0077	-1.09709	0.344813	-3.1817	0.00146415	0.0320283
hsa-miR-126-3p	906.009	-1.23782	0.321032	-3.85574	0.00011538	0.00465959
hsa-miR-99a-5p	280.882	-1.83734	0.348452	-5.27286	1.34e-07	1.01e-05
hsa-miR-885-5p	53.1914	-1.85137	0.426077	-4.34516	1.39e-05	0.000913322
hsa-miR-499a-5p	140.407	-3.2228	0.363067	-8.8766	6.89e-19	9.05e-17
hsa-miR-1-3p	894.72	-4.2495	0.261675	-16.2396	2.65e-59	6.95e-57
hsa-miR-133a-3p	156.123	-6.52178	0.512346	-12.7293	4.07e-37	7.12e-35
hsa-miR-133b	28.7265	-7.7978	1.28991	-6.04524	1.49e-09	1.31e-07

## Sheet: shADAR1#2
ID	baseMean	log2FoldChange	lfcSE	stat	pvalue	padj
hsa-miR-499a-5p	146.36	-3.32864	0.326758	-10.1868	2.27e-24	1.04e-21
hsa-miR-429	1273.83	-1.38629	0.179259	-7.73348	1.05e-14	2.41e-12
hsa-miR-7-5p	69058.5	1.5426	0.206789	7.45976	8.67e-14	1.33e-11
hsa-miR-126-3p	786.642	-2.1105	0.292829	-7.20728	5.71e-13	6.56e-11
hsa-miR-486-5p	125.422	2.74134	0.40192	6.8206	9.07e-12	8.34e-10
hsa-miR-133b	30.5517	-6.47423	0.980315	-6.60424	4e-11	3.06e-09
hsa-miR-27a-3p	3075.37	-1.11242	0.184592	-6.02633	1.68e-09	1.1e-07
hsa-miR-103a-3p	31663.3	1.05387	0.181906	5.79346	6.89e-09	3.96e-07
hsa-miR-107	1794.38	1.07373	0.203628	5.27303	1.34e-07	6.86e-06
hsa-miR-200a-3p	4610.09	-0.886095	0.169775	-5.21923	1.8e-07	8.26e-06
hsa-miR-15b-5p	477.98	1.02206	0.211709	4.82764	1.38e-06	5.78e-05
hsa-miR-221-5p	1206.73	1.28277	0.269341	4.76261	1.91e-06	6.76e-05
hsa-miR-182-5p	13165.3	0.994346	0.208533	4.76829	1.86e-06	6.76e-05
hsa-miR-3158-3p	524.077	1.01881	0.218065	4.67207	2.98e-06	9.14e-05
hsa-miR-651-5p	611.735	0.943235	0.201677	4.67697	2.91e-06	9.14e-05
hsa-miR-1307-3p	4401.94	-0.901969	0.19403	-4.64862	3.34e-06	9.61e-05
hsa-miR-365a-5p	778.663	1.18457	0.256591	4.61657	3.9e-06	0.000105565
hsa-miR-210-3p	1923.46	-0.904478	0.21645	-4.17869	2.93e-05	0.000749264
hsa-miR-32-5p	2230.9	-0.755035	0.183941	-4.10477	4.05e-05	0.000964696
hsa-miR-4454	141.785	-1.20737	0.294731	-4.09651	4.19e-05	0.000964696
hsa-miR-218-5p	92.4962	-1.56836	0.387939	-4.04281	5.28e-05	0.00115691
hsa-miR-548o-3p	1353.95	0.821056	0.204558	4.0138	5.97e-05	0.00124927
hsa-miR-24-3p	6574.21	-0.843453	0.210701	-4.00308	6.25e-05	0.00125047
hsa-miR-16-5p	1110.56	0.856844	0.217225	3.9445	8e-05	0.00153271
hsa-miR-1-3p	968.672	-3.7862	0.99165	-3.81808	0.000134492	0.00247466
hsa-miR-145-5p	1337.97	0.842456	0.222512	3.78612	0.000153017	0.00270723
hsa-miR-22-3p	1811.89	-0.655295	0.173686	-3.77288	0.000161373	0.00274932
hsa-miR-222-3p	4969.1	0.714814	0.197154	3.62566	0.00028822	0.00473505
hsa-miR-425-5p	10809.4	0.604365	0.168222	3.59267	0.000327308	0.00518686
hsa-miR-3909	290.969	-0.800886	0.223457	-3.58408	0.000338274	0.00518686
hsa-miR-451a	1024.55	4.84446	1.36734	3.54297	0.00039564	0.00577315
hsa-miR-148b-3p	35873.2	0.649742	0.184244	3.52652	0.000421052	0.00577315
hsa-miR-190a-5p	95.579	1.30136	0.368511	3.5314	0.00041337	0.00577315
hsa-miR-483-5p	3121.09	-0.646018	0.183372	-3.52299	0.000426711	0.00577315
hsa-miR-500a-5p	291.836	0.920558	0.262374	3.50857	0.000450528	0.00592122
hsa-miR-335-3p	2752.26	0.630422	0.180481	3.49302	0.000477593	0.00610258
hsa-miR-199b-3p	454.151	-0.821405	0.238069	-3.45029	0.000559995	0.00677889
hsa-miR-199a-3p	454.151	-0.821405	0.238069	-3.45029	0.000559995	0.00677889
hsa-miR-330-5p	167.5	-0.968347	0.284874	-3.39922	0.000675794	0.00797091
hsa-miR-133a-3p	165.588	-5.98316	1.78148	-3.35854	0.000783564	0.0087912
hsa-miR-361-3p	4037.73	0.632086	0.188158	3.35935	0.000781273	0.0087912
hsa-miR-10a-5p	156.769	-0.992045	0.296492	-3.34594	0.000820032	0.0089813
hsa-miR-500a-3p	1033.48	0.620406	0.186137	3.33307	0.000858935	0.00918861
hsa-miR-9-5p	42.8541	-1.74403	0.528546	-3.29968	0.000967947	0.0101194
hsa-miR-660-5p	1125.63	0.63585	0.194985	3.26102	0.00111011	0.0113478
hsa-miR-96-5p	3269.02	0.63139	0.199784	3.16036	0.00157576	0.0157576
hsa-miR-34a-3p	33.7479	1.60629	0.53133	3.02315	0.00250154	0.0230018
hsa-miR-203a-3p	21.8987	3.23097	1.07961	2.9927	0.00276518	0.0235552
hsa-miR-374a-3p	1942.96	0.70541	0.235571	2.99447	0.00274926	0.0235552
hsa-miR-576-3p	371.421	0.709429	0.236921	2.99437	0.00275015	0.0235552
hsa-miR-1303	644.401	0.70079	0.239142	2.93044	0.00338481	0.0278038
hsa-miR-125a-5p	1365.19	-0.721665	0.248005	-2.90988	0.00361563	0.0286757
hsa-miR-103a-2-5p	25.2772	1.87978	0.650024	2.89187	0.00382955	0.0289826
hsa-miR-7974	1935.38	0.606234	0.209716	2.89074	0.00384335	0.0289826
hsa-miR-95-3p	23.6308	-1.6699	0.588474	-2.83768	0.00454423	0.0316719
hsa-miR-139-5p	47.4051	-1.36661	0.480534	-2.84394	0.0044559	0.0316719
hsa-miR-27b-5p	244.656	0.731483	0.25664	2.85023	0.00436874	0.0316719
hsa-miR-501-3p	599.615	0.600147	0.212578	2.82318	0.00475494	0.0326459
hsa-miR-1269a	95.704	0.94916	0.337658	2.81101	0.00493857	0.033408
hsa-miR-4521	2549.44	0.827996	0.296086	2.79647	0.00516644	0.0334727
hsa-miR-4286	177.336	-0.817276	0.292077	-2.79816	0.00513953	0.0334727
hsa-miR-548e-3p	104.696	0.899957	0.326635	2.75524	0.00586498	0.036458
hsa-miR-3128	73.9464	1.06891	0.398354	2.68331	0.00728976	0.0447105
