# Supplementary material for: ADAR1p110 promotes hepatocellular carcinoma metastasis via the miR-451a/TUBA1A axis
Source: Genes Dis. 2025 Jul 12;13(5):101770. doi: 10.1016/j.gendis.2025.101770 (PMC13254589; doi:10.1016/j.gendis.2025.101770)
Supplement: Table S5 — Raw numerical data for all bar graphs, box plots, scatter plots, and survival curves across Figure 1, Figure 2, Figure 3, Figure 4, Figure 5, Figure 6, Figure 7, including grouping information, raw values, statistical tests, and exact p-values. [file mmc5.xlsx]

## Sheet: Figure 1
Figure 1C				Figure 1D				Figure 1H
	WT	Adar1p110			WT	Adar1p110			WT	Adar1p110
	1	3			17	37			0	0
	1	4			25	25			0	1
	3	5			11	22			0	1
	1	4			16	27			1	1
	1	3			9	17				1
	n=5				n=5				WT n=4	Adar1p110 n=5
	unpaired Student’s t-test				unpaired Student’s t-test				Exact binomial test
	WT VS ADAR1p110		P=0.0023		WT VS ADAR1p110		P=0.049		WT VS ADAR1p110		P=0.021

## Sheet: Figure 2
Figure 2A				Figure 2B				Figure 2C				Figure 2D
	Control	Adar1p110			Control	Adar1p110			Control	Adar1p110			24h		48h
	1.057	3.605			0.859	8.57			1.12085	1.21323			Control	Adar1p110	Control	Adar1p110
	1.109	4.317			0.908	9.99			0.964274	1.19245			42.7419	46.5717	81.4875	90.0715
	0.841	4.377			1.275	8.456			0.894308	1.23959			33.7465	43.9788	63.0346	81.6527
									0.868819	1.255			37.0723	36.0789	75.2035	79.2466
					n=3				0.968449	1.13017			35.5761	46.5666	60.245	83.3794
	n=3				unpaired Student’s t-test				1.13923	1.21621
	unpaired Student’s t-test				Control VS ADAR1p110		P<0.0001		0.879939	1.33587
	Control VS ADAR1p110		P<0.0001						0.989851	1.17932			n=4
									1.17428	1.08585			unpaired Student’s t-test
									n=9				Control VS ADAR1p110		P=0.105	24h
									unpaired Student’s t-test				Control VS ADAR1p110		P=0.0493	48h
									Control VS ADAR1p110		P=0.0004
Figure 2E				Figure 2F						Figure 2G					Figure 2H
	Control	Adar1p110			48h		72h				Control	shADAR1-1	shADAR1-2			Control	shADAR1-1	shADAR1-2
	1.06528	1.17861			Control	Adar1p110	Control	Adar1p110			0.973	0.344	0.192			1.11	0.104	0.147
	0.991353	1.42176			36.479	51.5141	68.9752	82.2922			0.9727	0.339	0.334			0.959	0.115	0.12
	0.921339	0.96446			37.1191	47.9797	61.7367	75.6059			1.102	0.398	0.246			0.946	0.113	0.128
	0.963452	1.69406			37.716	53.3562	66.6047	86.646
	0.889648	1.5147			37.8372	54.155	78.2233	93.2695
	0.847735	1.8581									n=3					n=3
	1.14777	1.85233									one-way ANOVA test					one-way ANOVA test
	1.15592	1.14422			n=4						Control VS shADAR1-1		P<0.0001			Control VS shADAR1-1		P<0.0001
	0.867902	1.40875			unpaired Student’s t-test						Control VS shADAR1-2		P<0.0001			Control VS shADAR1-2		P<0.0001
	1.1496	0.953367			Control VS ADAR1p110		P<0.0001	48h
	n=10				Control VS ADAR1p110		P=0.022	72h
	unpaired Student’s t-test
	Control VS ADAR1p110		P=0.0024
Figure 2I	CRL8024			Huh7				Figure 2J	24h			48h
	Control	shADAR1-1	shADAR1-2	Control	shADAR1-1	shADAR1-2			Control	shADAR1-1	shADAR1-2	Control	shADAR1-1	shADAR1-2
	1.07113	0.485147	0.270984	0.886817	0.840668	0.492387			80.5556	37.633	36.2177	100	68.2964	66.4456
	1.08015	0.328188	0.140286	1.0303	0.716357	0.502054			73.5059	38.4334	36.4423	100	55.4044	61.7622
	0.871568	0.413548	0.135596	0.953183	0.789553	0.364874			67.4789	25.9212	33.9048	100	46.4615	59.1856
	1.02432	0.359356	0.121469	1.0081	0.747169	0.460716			n=3			n=3
	0.850554	0.369167	0.252446	1.04366	0.83726	0.509518			one-way ANOVA test			one-way ANOVA test
	1.21209	0.397725	0.225607	1.05613	0.686719	0.40367			Control VS shADAR1-1		P=0.0003	Control VS shADAR1-1		P=0.0004
	0.902901	0.305227	0.203153	1.13708	0.708295	0.557407			Control VS shADAR1-2		P=0.0003	Control VS shADAR1-2		P=0.0008
	0.967271	0.39614	0.157745	0.935296	0.840783	0.507077
	1.02001	0.325245	0.224013	0.910799	0.859353	0.466492
	n=9			n=9
	one-way ANOVA test			one-way ANOVA test
	Control VS shADAR1-1		P<0.0001	Control VS shADAR1-1		P<0.0001
	Control VS shADAR1-2		P<0.0001	Control VS shADAR1-2		P<0.0001
Figure 2K	CRL8024			Huh7				Figure 2L	CRL8024			Huh7
	Control	ADAR1p110	shADAR1-1	Control	ADAR1p110	shADAR1-1			Control	ADAR1p110	shADAR1-1	Control	ADAR1p110	shADAR1-1
	81.3	81.1	80.8	90.9	92.1	91.7			12.9	11.1	9.4	5.27	3.66	3.09
	80.9	80.7	80.4	89.2	90.2	89.2			10.9	10.9	10.7	4.47	3.9	3.53
	82.7	79.1	81.4	88.7	89.6	90.3			10.7	10.8	12.6	3.01	3.35	3.64
	n=3								n=3
	one-way ANOVA test								one-way ANOVA test
	Control VS ADAR1p110		P=0.183	Control VS ADAR1p110		P=0.526			Control VS ADAR1p110		P=0.785	Control VS ADAR1p110		P=0.498
	Control VS shADAR1-1		P=0.493	Control VS shADAR1-1		P=0.664			Control VS shADAR1-1		P=0.764	Control VS shADAR1-1		P=0.318

## Sheet: Figure 3
Figure 3L					Figure 3M	CRL8024			HepG2
	CRL8024		Huh7			Control	shADAR1-1	shADAR1-2	Control	shADAR1-1	shADAR1-2
	Control	Adar1p110	Control	Adar1p110		1.08	0.429	0.669	0.986	0.293	0.801
	1.028	3.434	1.021	1.366		0.914	0.448	0.796	0.901	0.432	0.674
	1.064	2.828	0.927	1.37		1.028	0.42	0.81	1.125	0.356	0.655
	0.92	2.864	1.072	1.434		n=3			n=3
	n=3					one-way ANOVA test			one-way ANOVA test
	unpaired Student’s t-test					Control VS shADAR1-1		P=0.0001	Control VS shADAR1-1		P=0.0003
	Control VS ADAR1p110		P<0.0001			Control VS shADAR1-2		P=0.0092	Control VS shADAR1-2		P=0.0162
	Control VS ADAR1p110		P=0.0013

## Sheet: Figure 4
Figure 4A				Figure 4B				Figure 4C
	Control	TUBA1A			Control	TUBA1A		Control	TUBA1A
	1.079	4.976			1.12085	1.34456		57.7012	68.1907
	0.966	5.716			0.964274	1.3612		54.0178	79.0569
	0.941	5.116			0.894308	1.41267		51.1688	81.0429
	n=3				0.868819	1.33878		57.9415	85.4519
	unpaired Student’s t-test				0.968449	1.4331		56.3315	94.7328
	Control VS TUBA1A		P<0.0001		1.13923	1.4809		57.2555	68.9891
					0.879939	1.53381		59.7901	91.9564
					0.989851	1.44722		63.9343	72.4026
					1.17428	1.55618		62.8162	80.2568
					n= 9			73.3977	72.6411
					unpaired Student’s t-test			41.296	74.0828
					Control VS TUBA1A		P<0.0001	54.1534	79.563
								75.6312	83.6513
								64.0488	57.8912
								43.54	64.7081
								60.8773	70.933
									n=16
									unpaired Student’s t-test
								Control VS TUBA1A		P<0.0001
Figure 4D				Figure 4E				Figure 4F
	siNC	siTUBA1A			siNC	siTUBA1A			siNC	siTUBA1A
	0.92	0.558			1.3098	0.541643			85.1994	56.4445
	1.08	0.521			1.19191	0.45681			72.2735	58.6943
	1.06	0.599			0.848937	0.444054			80.9165	61.8897
	n=3				0.793535	0.439134			84.8652	66.8368
	unpaired Student’s t-test				0.855819	0.591531			88.7268	70.441
	siNC VS siTUBA1A		P<0.0001		n=5				89.3124	67.351
					unpaired Student’s t-test				n=6
					siNC VS siTUBA1A		P=0.0017		unpaired Student’s t-test
									siNC VS siTUBA1A		P=0.0002
Figure 4G				Figure 4H				Figure 4I
	siNC	siTUBA1A			siNC	siTUBA1A			siNC	siTUBA1A
	0.9592	0.5212			0.896161	0.380979			95.3823	84.0809
	1.064	0.6029			0.86751	0.507914			95.7481	74.4641
	0.9862	0.5625			1.03566	0.694262			99.5255	87.8552
	n=3				1.00246	0.708425			94.5753	98.7279
	unpaired Student’s t-test				1.19821	0.624378			96.1394	85.0364
	siNC VS siTUBA1A		P<0.0001		n=5				n=5
					unpaired Student’s t-test				unpaired Student’s t-test
					siNC VS siTUBA1A		P<0.0012		siNC VS siTUBA1A		P=0.0031

## Sheet: Figure 5
Figure 5I
	CRL8024		HepG2		CRL8024			HepG2
	Control	Adar1p110	Control	Adar1p110	Control	shADAR1-1	shADAR1-2	Control	shADAR1-1	shADAR1-2
	1.028	0.616	0.953	0.651	0.883	1.972	3.75	1.087	3.681	2.497
	0.94	0.801	1.189	0.65	0.933	1.75	3.01	0.824	3.34	2.1229
	1.035	0.448	0.871	0.688	1.214	2.235	2.928	1.133	3.34	2.099
	n=3				n=3			n=3
	unpaired Student’s t-test				one-way ANOVA test			one-way ANOVA test
	Control VS ADAR1p110		P=0.023	CRL8024	Control VS shADAR1-1		P=0.021	Control VS shADAR1-1		P<0.0001
	Control VS ADAR1p110		P=0.024	HepG2	Control VS shADAR1-2		P=0.0003	Control VS shADAR1-2		P=0.0007
Figure 5J						Figure 5K	Relative expression of miR-451a				Relative level of TUBA1A
	Control	miR-451a	Control	shmiR-451a			CRL8024		Huh7		CRL8024		Huh7
	1.064	0.737	0.933	1.516			IgG	AGO2	IgG	AGO2	IgG	AGO2	IgG	AGO2
	0.986	0.742	0.993	1.516			0.571	11.892	0.612	13.567	1.073	16.702	0.86	11.019
	0.959	0.737	1.072	1.424			0.941	16.472	0.552	11.096	0.733	13.948	1.435	11.487
	n=3						0.921	16.818	0.67	10.425	0.675	10.07	1.285	13.756
	unpaired Student’s t-test						n=3				n=3
	Control VS miR-451a		P=0.001				unpaired Student’s t-test				unpaired Student’s t-test
	Control VS shmiR-451a		P=0.001				IgG VS AGO2	P<0.0001	CRL8024		IgG VS AGO2	P<0.0001	CRL8024
							IgG VS AGO2	P<0.0001	Huh7		IgG VS AGO2	P<0.0001	Huh7
Figure 5M
	293FT				HepG2
	WT 3’UTR+NC	WT 3’UTR+miR-451a mimics	MUT 3’UTR+NC	MUT 3’UTR+miR-451a mimics	WT 3’UTR+NC	WT 3’UTR+miR-451a mimics	MUT 3’UTR+NC	MUT 3’UTR+miR-451a mimics
	99.6736	78.7964	103.298	105.781	98.8417	81.6829	102.632	110.539
	100.916	78.0885	96.571	100.567	98.8529	81.2343	102.037	109.392
	99.4099	80.1865	98.6791	117.042	102.305	77.0207	108.937	102.217
	n=3						n=3
	unpaired Student’s t-test						unpaired Student’s t-test
	WT 3’UTR+NC VS WT 3’UTR+miR-451a mimics				P<0.0001		WT 3’UTR+NC VS WT 3’UTR+miR-451a mimics				P=0.0004
	MUT 3’UTR+NC VS MUT 3’UTR+miR-451a mimics				P=0.19		MUT 3’UTR+NC VS MUT 3’UTR+miR-451a mimics				P=0.451

## Sheet: Figure 6
Figure 6A											Figure 6B					Figure 6C
	Relative expression of TUBA1A										Relative expression of miR451a					Relative expression of miR451a
	CRL8024					HepG2					CRL8024					HepG2
	WT	sgADAR1	sgADAR1+p110WT	sgADAR1+3ΔdsRBD p110	sgADAR1+E612A p110	WT	sgADAR1	sgADAR1+p110WT	sgADAR1+3ΔdsRBD p110	sgADAR1+E612A p110	WT	sgADAR1	sgADAR1+p110WT	sgADAR1+3ΔdsRBD p110	sgADAR1+E612A p110	WT	sgADAR1	sgADAR1+p110WT	sgADAR1+3ΔdsRBD p110	sgADAR1+E612A p110
	0.901	0.497	1.292	0.5	0.993	0.946	0.747	1.68	0.578	1.021	1.007	4.469	0.871	4.532	1.231	1.165	1.815	0.737	1.84	0.859
	0.986	0.536	1.257	0.567	0.826	1.097	0.566	1.602	0.753	0.895	0.986	3.506	0.688	3.294	1.357	1.035	1.919	0.914	1.84	0.914
	1.133	0.547	1.32	0.547	0.908	0.966	0.59	1.87	0.763	0.966	1	3.655	0.779	3.227	1.223	0.835	2.028	0.7422	1.892	1.079
	n=3					n=3						n=3					n=3
	one-way ANOVA test					one-way ANOVA test						one-way ANOVA test					one-way ANOVA test
	WT VS sgADAR1			P<0.0001		WT VS sgADAR1			P=0.0078			WT VS sgADAR1			P<0.0001		WT VS sgADAR1			P<0.0001
	sgADAR1 VS sgADAR1+P110wt			P<0.0001		sgADAR1 VS sgADAR1+P110wt			P<0.0001			sgADAR1 VS sgADAR1+P110wt			P<0.0001		sgADAR1 VS sgADAR1+P110wt			P<0.0001
	sgADAR1 VS sgADAR1+3ΔdsRBD p110			P=0.996		sgADAR1 VS sgADAR1+3ΔdsRBD p110			P=0.931			sgADAR1 VS sgADAR1+3ΔdsRBD p110			P=0.975		sgADAR1 VS sgADAR1+3ΔdsRBD p110			P=0.954
	sgADAR1 VS sgADAR1+E612A p110			P=0.003		sgADAR1 VS sgADAR1+E612A p110			P=0.017			sgADAR1 VS sgADAR1+E612A p110			P<0.0001		sgADAR1 VS sgADAR1+E612A p110			P<0.0001
Figure 6D							Figure 6E								Figure 6F
	CRL8024		HepG2					CRL8024		HepG2						CRL8024		HepG2
	Control	Flag-ADAR1p110	Control	Flag-ADAR1p110				Control	ADAR1p110	Control	ADAR1p110					Control	ADAR1p110	Control	ADAR1p110
	0.1082	2.5525	0.213	16.47				1.404	0.737	1.079	1.087					0.92	0.747	0.859	0.46
	0.0962	2.8518	0.22	13.948				0.92	0.763	0.865	0.973					0.914	0.616	1.064	0.384
	0.1978	4.0331	0.237	14.142				0.779	1.102	1.057	1.434					1.2	0.578	1.079	0.415
	n=3							n=3								n=3
	unpaired Student’s t-test							unpaired Student’s t-test								unpaired Student’s t-test
	Control VS Flag-ADAR1p110			P=0.0027	CRL8024			Control VS ADAR1p110		P=0.495						Control VS ADAR1p110		P=0.027
	Control VS Flag-ADAR1p110			P<0.0001	HepG2			Control VS ADAR1p110		P=0.347						Control VS ADAR1p110		P=0.0014

## Sheet: Figure 7
Figure 7A				Figure 7B					Figure 7C						Figure 7D
	Control	miR-451a			Control	shmiR-451a				24h		48h				24h		48h
	0.959591	0.615014			0.966606	1.26982				Control	miR-451a	Control	miR-451a			Control	shmiR-451a	Control	shmiR-451a
	1.04157	0.552746			1.16123	1.376				47.6194	38.3943	92.27	80.5682			52.6092	60.4218	78.6901	89.6881
	0.789393	0.702367			1.16123	1.22847				52.1403	28.9094	92.6541	70.0786			52.7171	67.9924	71.8758	94.3987
	0.802851	0.678901			0.8424	1.19761				55.6227	40.5737	89.5809	82.8521			49.9345	69.2729	74.5304	95.4298
	0.979891	0.537263			0.867962	1.47615				55.8326	52.9764	84.699	87.822			58.5728	51.3137	83.6579	79.5996
	1.06052	0.596125			0.801729	1.29087				58.7317	26.5235	99.9989	51.1063			52.4617	69.3415	74.678	94.1192
	0.968898	0.712802			0.752014	1.04104				58.1776	33.3784	99.3782	72.5581
	1.11869	0.751592			1.20881	1.18447				41.7339	39.7567	86.2552	80.1419
	1.11477	0.532885			1.09834	1.39385				51.7212	23.6205	85.9998	62.2151			n=5
	0.797741	0.616822			1.13969	0.927358				49.5569	38.7245	88.206	67.3158			unpaired Student’s t-test
	1.14968	0.754428			n=10					49.9507	51.5175	93.1674	84.671			Control VS shmiR-451a		P=0.025	24h
	1.12079	0.570671			unpaired Student’s t-test					56.9381	28.3558	96.5464	66.8902			Control VS shmiR-451a		P=0.0046	48h
	1.07708	0.723456			Control VS miR-451a		P=0.0054			50.8547	24.2561	83.9877	55.3735
	0.972903	0.698616								n=12
	0.861467	0.668109								unpaired Student’s t-test
	0.873548	0.608859								Control VS miR-451a		P<0.0001	24h
	1.16333	0.738041								Control VS miR-451a		P<0.0001	48h
	1.14729	0.69528
	n=18
	unpaired Student’s t-test
	Control VS miR-451a		P<0.0001
Figure 7E							Figure 7F
	Control	ADAR1p110	ADAR1p110+miR-451a					24h				48h
	0.996924	2.10119	1.41261					Control	ADAR1p110	ADAR1p110+miR-451a		Control	ADAR1p110	ADAR1p110+miR-451a
	0.817362	1.97093	1.43949					35.1494	48.1737	36.9672		58.2864	76.0493	66.589
	0.918165	2.16608	1.19182					31.8951	38.8465	38.7127		55.7334	69.8712	72.4226
	0.95909	2.16619	1.38268					22.9947	36.8826	42.3517		49.7068	69.5276	62.934
	0.997502	2.15677	1.46948					34.7396	51.2665	31.1394		57.6917	81.346	46.3646
	0.871075	2.17493	0.898764					20.1321	47.1727	18.9938		45.3436	70.8633	33.6446
	1.10895	2.02168	1.48556					26.2721	44.9154	24.5549		51.0663	73.2628	38.3839
	1.01625	2.09566	1.39541					n=6				n=6
	0.967576	2.1365	1.16393					one-way ANOVA test				one-way ANOVA test
	1.10983	1.99107	1.06137					Control VS ADAR1p110		p=0.0038		Control VS ADAR1p110		p=0.0081
	0.981374	2.0771	1.12055					ADAR1p110 VS ADAR1p110+miR-451a			p=0.022	ADAR1p110 VS ADAR1p110+miR-451a			p=0.0094
	1.12721	2.04387	1.27032
	0.872644	2.09447	1.37574
	1.10827	1.99154	1.35788
	1.14777	2.11347	1.44467
	n=15
	one-way ANOVA test
	Control VS ADAR1p110		p<0.0001
	ADAR1p110 VS ADAR1p110+miR-451a			p<0.0001
Figure 7H							Figure 7I
	Ctrl	ADAR1p110	ADARp110+miR-451a					Ctrl	ADAR1p110	ADARp110+miR-451a
	0	0	0					0	0	0
	0	0	0					0	0	0
	0	1	0					0	3	0
	0	1	0					0	3	0
	0	1	0					0	1	0
	0		0					0		0
	Ctrl and ADARp110+miR-451a n=5			ADARp110+miR-451a=4			Ctrl and ADARp110+miR-451a n=5			ADARp110+miR-451a=4
	Exact binomial test							Brown–Forsythe test
	Ctrl VS ADAR1p110		P=0.0414					Ctrl VS ADAR1p110		P=0.0025
