# Supplementary material for: ADAR1p110 promotes hepatocellular carcinoma metastasis via the miR-451a/TUBA1A axis
Source: Genes Dis. 2025 Jul 12;13(5):101770. doi: 10.1016/j.gendis.2025.101770 (PMC13254589; doi:10.1016/j.gendis.2025.101770)
Supplement: Table S6 — RNA-seq expression values of representative genes (e.g., ADAR1, TUBA1A, VIM, TWIST, SNAI1) extracted from TCGA-LIHC and GSE14520, along with sample IDs and tissue annotations to facilitate independent validation. All the data are provided in editable formats to promote reproducibility and ensure transparency. Readers can re-download public datasets from the original sources as listed. [file mmc6.xlsx]

## Sheet: TCGA-LIHC
Hybridization REF	sampleID	ADAR|103	TUBA1A|7846	TWIST1|7291	SNAI1|6615	VIM|7431
TCGA-2V-A95S-01A-11R-A37K-07	TCGA-2V-A95S-01A	11052.6	735.657	9.7736	42.3522	7388.7
TCGA-2Y-A9GS-01A-12R-A38B-07	TCGA-2Y-A9GS-01A	8174.96	836.865	5.9142	40.9069	6879.74
TCGA-2Y-A9GT-01A-11R-A38B-07	TCGA-2Y-A9GT-01A	7489.8	883.21	2.69	41.2464	9002.96
TCGA-2Y-A9GU-01A-11R-A38B-07	TCGA-2Y-A9GU-01A	6588.87	581.395	1.6683	19.1852	4217.41
TCGA-2Y-A9GV-01A-11R-A38B-07	TCGA-2Y-A9GV-01A	6494.92	835.025	0.846	233.502	7609.98
TCGA-2Y-A9GW-01A-11R-A38B-07	TCGA-2Y-A9GW-01A	8696.55	1145.59	19.1571	90.4215	14925.6
TCGA-2Y-A9GX-01A-11R-A38B-07	TCGA-2Y-A9GX-01A	9474.55	2026.72	34.5455	277.576	16842.2
TCGA-2Y-A9GY-01A-11R-A38B-07	TCGA-2Y-A9GY-01A	5077.13	806.642	0	78.7359	6253.61
TCGA-2Y-A9GZ-01A-11R-A39D-07	TCGA-2Y-A9GZ-01A	5660.07	492.15	0	85.3242	4093.52
TCGA-2Y-A9H0-01A-11R-A38B-07	TCGA-2Y-A9H0-01A	10437.3	699.062	0.6256	5.0047	3640.17
TCGA-2Y-A9H1-01A-11R-A38B-07	TCGA-2Y-A9H1-01A	5211.91	747.187	1.1564	11.564	4612.89
TCGA-2Y-A9H2-01A-12R-A38B-07	TCGA-2Y-A9H2-01A	11783.9	739.021	11.1055	59.0611	7555.74
TCGA-2Y-A9H3-01A-11R-A38B-07	TCGA-2Y-A9H3-01A	4425.56	2176.66	9.9256	49.6278	16054.6
TCGA-2Y-A9H4-01A-11R-A38B-07	TCGA-2Y-A9H4-01A	5340.05	533.113	0.9599	19.1985	5050.73
TCGA-2Y-A9H5-01A-11R-A38B-07	TCGA-2Y-A9H5-01A	8756.55	1317.1	4.3695	91.1361	8972.53
TCGA-2Y-A9H6-01A-11R-A39D-07	TCGA-2Y-A9H6-01A	6975.27	1548.91	1.4766	213.363	13421.3
TCGA-2Y-A9H7-01A-11R-A39D-07	TCGA-2Y-A9H7-01A	6344.77	433.39	0.5718	19.4397	4652.58
TCGA-2Y-A9H8-01A-11R-A39D-07	TCGA-2Y-A9H8-01A	11595.5	792.116	4.0311	15.4527	6609.31
TCGA-2Y-A9H9-01A-21R-A39D-07	TCGA-2Y-A9H9-01A	14232.7	734.341	1.7087	18.2258	7773.54
TCGA-2Y-A9HA-01A-11R-A39D-07	TCGA-2Y-A9HA-01A	12645.4	567.929	4.8161	13.1349	4728.85
TCGA-2Y-A9HB-01A-11R-A39D-07	TCGA-2Y-A9HB-01A	8853.86	654.545	2.3884	48.3654	8920.26
TCGA-3K-AAZ8-01A-12R-A39D-07	TCGA-3K-AAZ8-01A	12599.3	398.027	1.1276	46.7935	3022.41
TCGA-4R-AA8I-01A-11R-A38B-07	TCGA-4R-AA8I-01A	8390.11	766.312	0.6868	24.0385	5434.07
TCGA-5C-A9VG-01A-11R-A37K-07	TCGA-5C-A9VG-01A	5583.7	1100.77	6.6079	126.101	10178
TCGA-5C-A9VH-01A-11R-A37K-07	TCGA-5C-A9VH-01A	8949.62	1585.92	4.1408	90.4072	12843.3
TCGA-5C-AAPD-01A-21R-A39D-07	TCGA-5C-AAPD-01A	7120.03	1706.44	23.7003	88.685	15108.2
TCGA-5R-AA1C-01A-11R-A41C-07	TCGA-5R-AA1C-01A	7360.51	408.661	0	2.3023	1591.5
TCGA-5R-AA1D-01A-11R-A38B-07	TCGA-5R-AA1D-01A	4215.62	1633.72	86.3856	290.947	33090.5
TCGA-5R-AAAM-01A-12R-A41C-07	TCGA-5R-AAAM-01A	5347.79	1101.98	5.3272	259.513	11243.2
TCGA-BC-4072-01B-11R-A155-07	TCGA-BC-4072-01B	5178.64	1310.27	11.7084	62.7994	7046.32
TCGA-BC-4073-01B-02R-A131-07	TCGA-BC-4073-01B	7015.1	1121.23	11.4364	79.5974	10123.7
TCGA-BC-A10Q-11A-11R-A131-07	TCGA-BC-A10Q-11A	5208.66	612.205	3.937	141.732	3977.36
TCGA-BC-A10Q-01A-11R-A131-07	TCGA-BC-A10Q-01A	6695.22	1591.31	4.6085	84.3355	16869.2
TCGA-BC-A10R-11A-11R-A131-07	TCGA-BC-A10R-11A	5809.7	566.144	1.3792	108.954	4531.22
TCGA-BC-A10R-01A-11R-A131-07	TCGA-BC-A10R-01A	6105.72	933.206	1.6391	143.696	9713
TCGA-BC-A10S-01A-22R-A131-07	TCGA-BC-A10S-01A	4101.88	2059.76	3.9841	265.794	14664.4
TCGA-BC-A10T-11A-11R-A131-07	TCGA-BC-A10T-11A	4167.42	976.244	2.2624	197.964	8602.94
TCGA-BC-A10T-01A-11R-A131-07	TCGA-BC-A10T-01A	5784.94	1308.24	7.0588	352.471	16141.6
TCGA-BC-A10U-11A-11R-A131-07	TCGA-BC-A10U-11A	3893.47	926.855	0.8132	230.128	8954.01
TCGA-BC-A10U-01A-11R-A131-07	TCGA-BC-A10U-01A	9241.17	517.658	0.4647	12.5465	2541.67
TCGA-BC-A10W-11A-11R-A131-07	TCGA-BC-A10W-11A	4353.95	680.266	0	205.327	6191.1
TCGA-BC-A10W-01A-11R-A131-07	TCGA-BC-A10W-01A	23970.6	872.755	5.9245	27.4009	5774.18
TCGA-BC-A10X-11A-11R-A131-07	TCGA-BC-A10X-11A	5462.87	608.911	7.4257	152.846	5276.61
TCGA-BC-A10X-01A-11R-A131-07	TCGA-BC-A10X-01A	5645.19	739.707	12.5838	370.401	7484.91
TCGA-BC-A10Y-11A-11R-A131-07	TCGA-BC-A10Y-11A	6728.45	992.372	3.8139	97.6354	8107.19
TCGA-BC-A10Y-01A-11R-A131-07	TCGA-BC-A10Y-01A	9622.28	670.332	1.4344	15.7781	5967.97
TCGA-BC-A10Z-11A-11R-A131-07	TCGA-BC-A10Z-11A	3755.97	1299.75	17.1642	308.209	8382.4
TCGA-BC-A10Z-01A-11R-A131-07	TCGA-BC-A10Z-01A	9027.07	268.198	1.2941	21.568	1482.15
TCGA-BC-A110-11A-11R-A131-07	TCGA-BC-A110-11A	5113.54	579.479	5.0463	181.665	4271.66
TCGA-BC-A110-01A-11R-A131-07	TCGA-BC-A110-01A	3792	2624	10.6667	568	23725.3
TCGA-BC-A112-01A-11R-A131-07	TCGA-BC-A112-01A	11954.5	1604.93	6.9593	94.2184	9408.99
TCGA-BC-A216-11A-11R-A155-07	TCGA-BC-A216-11A	4187.09	463.05	7.4836	145.931	5059.87
TCGA-BC-A216-01A-11R-A155-07	TCGA-BC-A216-01A	9471.73	682.262	19.3581	10.6979	3940.91
TCGA-BC-A217-01A-11R-A155-07	TCGA-BC-A217-01A	7745.35	908.251	1.4979	19.4732	2639.09
TCGA-BC-A3KF-01A-11R-A213-07	TCGA-BC-A3KF-01A	6180.61	538.703	0.3918	13.712	4261.95
TCGA-BC-A3KG-01A-11R-A213-07	TCGA-BC-A3KG-01A	9537.32	525.605	3.5461	5.1221	3613.83
TCGA-BC-A5W4-01A-11R-A28V-07	TCGA-BC-A5W4-01A	5508.13	240.421	0	2.4871	1134.12
TCGA-BC-A69H-01A-11R-A311-07	TCGA-BC-A69H-01A	4121.17	1374.69	5.8394	89.781	9350.2
TCGA-BC-A69I-01A-11R-A311-07	TCGA-BC-A69I-01A	5013.84	1229.19	7.5829	309.384	13359.6
TCGA-BC-A8YO-01A-11R-A37K-07	TCGA-BC-A8YO-01A	16360.5	593.586	0.4473	7.1564	3648.48
TCGA-BD-A2L6-11A-21R-A213-07	TCGA-BD-A2L6-11A	5538.86	1305.72	5.7803	116.249	15856.5
TCGA-BD-A2L6-01A-11R-A213-07	TCGA-BD-A2L6-01A	3778.06	725.112	5.6122	43.8776	7230.1
TCGA-BD-A3EP-11A-12R-A22L-07	TCGA-BD-A3EP-11A	5595.5	1013.51	0.9009	95.4955	7804.5
TCGA-BD-A3EP-01A-11R-A22L-07	TCGA-BD-A3EP-01A	5019.81	1686.13	0.7014	276.346	16119.2
TCGA-BD-A3ER-01A-11R-A213-07	TCGA-BD-A3ER-01A	7755.51	1256.53	12.5949	234.858	11006.5
TCGA-BW-A5NO-01A-11R-A27V-07	TCGA-BW-A5NO-01A	7445.05	787.896	1.1419	14.8444	4818.73
TCGA-BW-A5NP-01A-11R-A27V-07	TCGA-BW-A5NP-01A	11227.4	351.879	1.9522	8.7848	2956.56
TCGA-BW-A5NQ-01A-11R-A27V-07	TCGA-BW-A5NQ-01A	7207.45	1048.36	0.9671	16.9246	6408.61
TCGA-CC-5258-01A-01R-A131-07	TCGA-CC-5258-01A	10045.2	1149.24	8.5673	159.924	9216.34
TCGA-CC-5259-01A-31R-A213-07	TCGA-CC-5259-01A	4020.93	727.907	4.8309	20.934	4265.7
TCGA-CC-5260-01A-01R-A131-07	TCGA-CC-5260-01A	8532.07	1642.16	32.5878	118.501	13788.3
TCGA-CC-5261-01A-01R-A131-07	TCGA-CC-5261-01A	11059.6	1297.46	19.8766	199.452	13793.6
TCGA-CC-5262-01A-01R-A131-07	TCGA-CC-5262-01A	6657.49	2313.28	30.1841	118.221	18772.6
TCGA-CC-5263-01A-01R-A131-07	TCGA-CC-5263-01A	6831.48	869.482	2.6871	48.3685	8999.31
TCGA-CC-5264-01A-01R-A131-07	TCGA-CC-5264-01A	10072.5	1039.14	1.6551	33.4326	4468.72
TCGA-CC-A123-01A-11R-A131-07	TCGA-CC-A123-01A	3780.55	1252.61	7.1365	14.273	6641.39
TCGA-CC-A1HT-01A-11R-A131-07	TCGA-CC-A1HT-01A	13217.8	1452.44	16.5379	118.476	14028.2
TCGA-CC-A3M9-01A-11R-A213-07	TCGA-CC-A3M9-01A	5006.59	9210.79	814.423	75.5695	101670
TCGA-CC-A3MA-01A-11R-A213-07	TCGA-CC-A3MA-01A	10389	2667.28	50.2909	258.52	29805.3
TCGA-CC-A3MB-01A-11R-A213-07	TCGA-CC-A3MB-01A	6891.24	726.31	2.6949	44.6583	4103.18
TCGA-CC-A3MC-01A-11R-A22L-07	TCGA-CC-A3MC-01A	16371.3	1046.7	8.0089	164.49	7689.74
TCGA-CC-A5UC-01A-11R-A28V-07	TCGA-CC-A5UC-01A	4981.07	2074.04	9.2554	115.271	15809.2
TCGA-CC-A5UD-01A-11R-A28V-07	TCGA-CC-A5UD-01A	7007.19	1102.62	10.2669	43.6345	5287.78
TCGA-CC-A5UE-01A-11R-A28V-07	TCGA-CC-A5UE-01A	4191.06	601.975	0.5322	19.6913	2812.13
TCGA-CC-A7IE-01A-21R-A38B-07	TCGA-CC-A7IE-01A	5204.94	2291.87	6.3796	115.63	11350.1
TCGA-CC-A7IF-01A-11R-A33J-07	TCGA-CC-A7IF-01A	4828.43	492.765	6.6143	53.6493	6541.53
TCGA-CC-A7IG-01A-11R-A33J-07	TCGA-CC-A7IG-01A	4588.96	1839.83	11.5591	95.7754	5542.86
TCGA-CC-A7IH-01A-11R-A33J-07	TCGA-CC-A7IH-01A	6566.05	701.155	4.5203	17.5791	3920.64
TCGA-CC-A7II-01A-11R-A33J-07	TCGA-CC-A7II-01A	4054.06	1879.95	646.62	103.632	20576.7
TCGA-CC-A7IJ-01A-11R-A33R-07	TCGA-CC-A7IJ-01A	4680.24	23471.8	1114.92	48.3871	7636.66
TCGA-CC-A7IK-01A-12R-A33R-07	TCGA-CC-A7IK-01A	8210.16	547.659	20.4183	3.4861	3054.78
TCGA-CC-A7IL-01A-11R-A33R-07	TCGA-CC-A7IL-01A	6456.65	395.922	0.9922	3.9687	1933.97
TCGA-CC-A8HS-01A-11R-A36F-07	TCGA-CC-A8HS-01A	8615.55	994.905	10.9732	18.2887	6939.33
TCGA-CC-A8HT-01A-11R-A36F-07	TCGA-CC-A8HT-01A	5920.54	700.165	4.89	40.9535	4436.88
TCGA-CC-A8HU-01A-11R-A36F-07	TCGA-CC-A8HU-01A	7181.03	797.311	3.2328	48.4914	3921.34
TCGA-CC-A8HV-01A-11R-A36F-07	TCGA-CC-A8HV-01A	10442.7	728.026	3.736	79.7011	4429.64
TCGA-CC-A9FS-01A-11R-A37K-07	TCGA-CC-A9FS-01A	4364.4	544.337	0.6472	31.068	4085.46
TCGA-CC-A9FU-01A-11R-A37K-07	TCGA-CC-A9FU-01A	8835.74	435.497	1.9059	6.6706	3726.03
TCGA-CC-A9FV-01A-11R-A37K-07	TCGA-CC-A9FV-01A	4544.04	5540.38	582.902	185.233	59289.2
TCGA-CC-A9FW-01A-11R-A37K-07	TCGA-CC-A9FW-01A	6549.73	498.162	1.3952	12.0921	2972.56
TCGA-DD-A113-11A-12R-A131-07	TCGA-DD-A113-11A	4846.78	609.806	9.1931	184.882	5771.2
TCGA-DD-A113-01A-11R-A131-07	TCGA-DD-A113-01A	11071	459.048	2.8571	25.2381	5969.52
TCGA-DD-A114-11A-12R-A131-07	TCGA-DD-A114-11A	10095.7	714.84	3.7302	63.4131	6156.78
TCGA-DD-A114-01A-11R-A131-07	TCGA-DD-A114-01A	10349.1	1756.78	12.3032	123.032	19014.9
TCGA-DD-A115-01A-11R-A131-07	TCGA-DD-A115-01A	7386.36	801.724	1.5674	61.9122	7591.69
TCGA-DD-A116-11A-12R-A26B-07	TCGA-DD-A116-11A	5008.11	416.869	6.4882	42.9846	4268.88
TCGA-DD-A116-01A-11R-A131-07	TCGA-DD-A116-01A	4398.32	794.937	2.6076	21.5125	6599.11
TCGA-DD-A118-11A-11R-A131-07	TCGA-DD-A118-11A	3895.98	380.615	9.4563	82.7423	3082.46
TCGA-DD-A118-01A-11R-A131-07	TCGA-DD-A118-01A	5737.6	774.057	5.9347	41.1191	8210.68
TCGA-DD-A119-11A-11R-A131-07	TCGA-DD-A119-11A	7039.67	319.008	0	214.05	5461.98
TCGA-DD-A119-01A-11R-A131-07	TCGA-DD-A119-01A	7386.56	1306.14	4.9131	129.145	7860.99
TCGA-DD-A11A-11A-11R-A131-07	TCGA-DD-A11A-11A	6034.01	529.817	3.9241	234.794	6842.38
TCGA-DD-A11A-01A-11R-A131-07	TCGA-DD-A11A-01A	6898.41	602.316	1.0443	29.2394	4895.51
TCGA-DD-A11B-11A-11R-A131-07	TCGA-DD-A11B-11A	5870.2	716.795	6.6225	148.344	8060.93
TCGA-DD-A11B-01A-11R-A131-07	TCGA-DD-A11B-01A	10166.6	502.586	1.1141	52.3648	2721.3
TCGA-DD-A11C-11A-11R-A131-07	TCGA-DD-A11C-11A	6106.96	229.202	3.3956	83.1919	2529.71
TCGA-DD-A11C-01A-11R-A131-07	TCGA-DD-A11C-01A	9594.41	1222.85	4.2619	85.7109	11873.2
TCGA-DD-A11D-11A-12R-A131-07	TCGA-DD-A11D-11A	8862.7	570.493	4.0925	234.09	7483.53
TCGA-DD-A11D-01A-11R-A131-07	TCGA-DD-A11D-01A	9856.34	326.599	2.2447	44.8934	5145.9
TCGA-DD-A1EA-01A-11R-A131-07	TCGA-DD-A1EA-01A	16380.5	510.808	0	10.2389	4137.66
TCGA-DD-A1EB-11A-11R-A131-07	TCGA-DD-A1EB-11A	5717.78	411.949	5.2814	29.0477	3035.01
TCGA-DD-A1EB-01A-11R-A131-07	TCGA-DD-A1EB-01A	10671.6	572.318	4.9821	36.743	5500.84
TCGA-DD-A1EC-11A-11R-A131-07	TCGA-DD-A1EC-11A	7695.4	919.54	5.7471	32.0197	6555.01
TCGA-DD-A1EC-01A-21R-A131-07	TCGA-DD-A1EC-01A	7567.94	911.022	6.4128	28.8577	8433.56
TCGA-DD-A1ED-01A-11R-A155-07	TCGA-DD-A1ED-01A	5480.43	886.121	1.1862	256.228	6975.91
TCGA-DD-A1EE-11A-11R-A131-07	TCGA-DD-A1EE-11A	8256.78	498.395	2.3344	96.8777	6762.85
TCGA-DD-A1EE-01A-11R-A131-07	TCGA-DD-A1EE-01A	19765.9	462.164	1.9835	20.6288	3142.72
TCGA-DD-A1EF-01A-11R-A131-07	TCGA-DD-A1EF-01A	7860.23	552.413	8.3195	26.6223	6013.31
TCGA-DD-A1EG-11A-11R-A213-07	TCGA-DD-A1EG-11A	5176.97	769.663	6.5543	377.341	9679.42
TCGA-DD-A1EG-01A-11R-A213-07	TCGA-DD-A1EG-01A	11423.7	1223.48	14.3938	108.202	10936.8
TCGA-DD-A1EH-11A-11R-A131-07	TCGA-DD-A1EH-11A	3979.63	459.699	4.4287	159.433	4366.7
TCGA-DD-A1EH-01A-11R-A131-07	TCGA-DD-A1EH-01A	18505.9	563.636	4.0404	100.202	6615.35
TCGA-DD-A1EI-11A-11R-A131-07	TCGA-DD-A1EI-11A	8892.36	605.316	7.9734	82.392	5863.79
TCGA-DD-A1EI-01A-11R-A131-07	TCGA-DD-A1EI-01A	6452.62	1426.81	7.32	100.041	11856.7
TCGA-DD-A1EJ-11A-11R-A155-07	TCGA-DD-A1EJ-11A	4178.89	751.693	2.2573	54.7404	4410.84
TCGA-DD-A1EJ-01A-11R-A155-07	TCGA-DD-A1EJ-01A	5372.47	395.805	0	13.6596	4469.15
TCGA-DD-A1EK-01A-11R-A213-07	TCGA-DD-A1EK-01A	7779.92	701.255	0	49.3724	6983.26
TCGA-DD-A1EL-11A-11R-A155-07	TCGA-DD-A1EL-11A	6893.16	484.608	10.0167	63.4391	3699.53
TCGA-DD-A1EL-01A-11R-A155-07	TCGA-DD-A1EL-01A	5706.14	787.713	2.7304	7.1672	3389.08
TCGA-DD-A39V-11A-11R-A213-07	TCGA-DD-A39V-11A	4889.34	666.528	2.0305	68.0203	4817.26
TCGA-DD-A39V-01A-11R-A213-07	TCGA-DD-A39V-01A	7471.63	967.638	3.7674	16.0113	6602.31
TCGA-DD-A39W-11A-11R-A213-07	TCGA-DD-A39W-11A	6537.6	574.832	13.4028	29.7841	2932.93
TCGA-DD-A39W-01A-11R-A213-07	TCGA-DD-A39W-01A	11377.4	292.232	1.7892	23.2593	2469.06
TCGA-DD-A39X-11A-11R-A213-07	TCGA-DD-A39X-11A	4933.88	378.091	2.9718	34.1753	2553.34
TCGA-DD-A39X-01A-11R-A213-07	TCGA-DD-A39X-01A	14115.8	1335.12	0	125.891	10381.8
TCGA-DD-A39Y-01A-11R-A213-07	TCGA-DD-A39Y-01A	4649.13	822.296	2.675	84.2621	3153.37
TCGA-DD-A39Z-11A-21R-A213-07	TCGA-DD-A39Z-11A	4533.67	544.51	2.0408	65.3061	4480.61
TCGA-DD-A39Z-01A-11R-A213-07	TCGA-DD-A39Z-01A	5249.33	446.251	0	12.4666	3978.63
TCGA-DD-A3A1-11A-11R-A213-07	TCGA-DD-A3A1-11A	4164.6	958.923	0	210.396	10429.5
TCGA-DD-A3A1-01A-11R-A213-07	TCGA-DD-A3A1-01A	5690.74	480.817	0.7294	29.9052	2672.5
TCGA-DD-A3A2-11A-11R-A213-07	TCGA-DD-A3A2-11A	3789.14	571.086	0.7987	42.3323	4471.02
TCGA-DD-A3A2-01A-11R-A213-07	TCGA-DD-A3A2-01A	3983.71	255.286	3.1038	36.4694	2321.63
TCGA-DD-A3A3-11A-11R-A22L-07	TCGA-DD-A3A3-11A	4217.67	978.97	0	305.994	11642.5
TCGA-DD-A3A3-01A-11R-A22L-07	TCGA-DD-A3A3-01A	4207.81	502.11	0	7.384	5004.22
TCGA-DD-A3A4-11A-11R-A22L-07	TCGA-DD-A3A4-11A	6024.02	608.038	8.3049	225.419	7268.57
TCGA-DD-A3A4-01A-11R-A22L-07	TCGA-DD-A3A4-01A	5415.7	230.572	0	8.6563	7178.5
TCGA-DD-A3A5-11A-11R-A22L-07	TCGA-DD-A3A5-11A	5442.25	334.492	6.9102	30.6022	1705.82
TCGA-DD-A3A5-01A-11R-A22L-07	TCGA-DD-A3A5-01A	5617.21	1090.85	6.6969	42.4137	6779.5
TCGA-DD-A3A6-11A-11R-A22L-07	TCGA-DD-A3A6-11A	4455.71	310.414	1.4286	87.1429	2170
TCGA-DD-A3A6-01A-11R-A22L-07	TCGA-DD-A3A6-01A	4260.56	4012.83	2706.87	310.739	36422.5
TCGA-DD-A3A7-01A-11R-A22L-07	TCGA-DD-A3A7-01A	7117.26	317.047	1.0858	14.1151	2732.9
TCGA-DD-A3A8-11A-11R-A22L-07	TCGA-DD-A3A8-11A	5595.11	567.481	2.1254	165.781	4546.23
TCGA-DD-A3A8-01A-11R-A22L-07	TCGA-DD-A3A8-01A	9191.57	517.513	0.7148	22.1587	4352.39
TCGA-DD-A3A9-01A-11R-A266-07	TCGA-DD-A3A9-01A	6446.66	2168.84	16.5175	212.663	18614.6
TCGA-DD-A4NA-01A-11R-A266-07	TCGA-DD-A4NA-01A	6634.8	1469.4	46.2534	47.5382	11080.5
TCGA-DD-A4NB-01A-12R-A266-07	TCGA-DD-A4NB-01A	4881.19	2008.61	96.5693	231.258	21350.1
TCGA-DD-A4ND-01A-11R-A266-07	TCGA-DD-A4ND-01A	5857.32	1721.43	11.118	353.305	20418.2
TCGA-DD-A4NE-01A-11R-A27V-07	TCGA-DD-A4NE-01A	8958.77	649.245	1.1614	42.3926	3939.61
TCGA-DD-A4NF-01A-11R-A27V-07	TCGA-DD-A4NF-01A	11167.2	495.338	1.7483	22.1445	3655.59
TCGA-DD-A4NG-01A-11R-A27V-07	TCGA-DD-A4NG-01A	7797.16	470.284	0	11.6279	4661.3
TCGA-DD-A4NH-01A-11R-A27V-07	TCGA-DD-A4NH-01A	9351.9	963.202	8.6193	116.899	6203.94
TCGA-DD-A4NI-01A-11R-A27V-07	TCGA-DD-A4NI-01A	7193.18	827.153	0.5981	127.99	7866.93
TCGA-DD-A4NJ-01A-11R-A27V-07	TCGA-DD-A4NJ-01A	8145.75	672.796	10.3141	46.0167	7875.2
TCGA-DD-A4NK-01A-11R-A28V-07	TCGA-DD-A4NK-01A	7458.36	310.228	2.1494	52.3016	4678.49
TCGA-DD-A4NL-01A-11R-A28V-07	TCGA-DD-A4NL-01A	4973.47	674.49	8.1633	160.204	7673.47
TCGA-DD-A4NN-01A-11R-A28V-07	TCGA-DD-A4NN-01A	11756.6	1206.17	8.8149	58.7659	7980.23
TCGA-DD-A4NO-01A-11R-A28V-07	TCGA-DD-A4NO-01A	9778.59	673.358	1.8248	50.4866	6165.45
TCGA-DD-A4NP-01A-11R-A28V-07	TCGA-DD-A4NP-01A	4928.17	453.745	4.2407	16.9626	3530.88
TCGA-DD-A4NQ-01A-21R-A28V-07	TCGA-DD-A4NQ-01A	6576.3	609.08	6.0884	250.493	5251.64
TCGA-DD-A4NR-01A-11R-A311-07	TCGA-DD-A4NR-01A	7982.13	1827.41	8.1213	75.2572	19824.8
TCGA-DD-A4NS-01A-11R-A311-07	TCGA-DD-A4NS-01A	6125.45	2153.33	23.2318	309.757	22382.6
TCGA-DD-A4NV-01A-11R-A311-07	TCGA-DD-A4NV-01A	7993.72	700.338	0	105.848	7970.03
TCGA-DD-A73A-01A-12R-A32O-07	TCGA-DD-A73A-01A	6604.63	374.365	0.8586	30.0523	5211.92
TCGA-DD-A73B-01A-12R-A32O-07	TCGA-DD-A73B-01A	6731.16	268.84	0.5345	10.6895	3129.88
TCGA-DD-A73C-01A-12R-A33J-07	TCGA-DD-A73C-01A	5929.13	588.589	3.003	21.021	8382.58
TCGA-DD-A73D-01A-12R-A32O-07	TCGA-DD-A73D-01A	6450.69	269.754	0	6.708	1680.67
TCGA-DD-A73E-01A-12R-A32O-07	TCGA-DD-A73E-01A	5091.92	385.515	1.6713	13.9276	2384.4
TCGA-DD-A73F-01A-11R-A32O-07	TCGA-DD-A73F-01A	9123.04	880.683	0.6533	21.5597	9478.39
TCGA-DD-A73G-01A-22R-A32O-07	TCGA-DD-A73G-01A	4961.73	1360.35	3.3278	51.5807	5940.93
TCGA-DD-AA3A-01A-11R-A37K-07	TCGA-DD-AA3A-01A	9990.92	1476.01	4.5396	77.1725	46444.6
TCGA-DD-AAC8-01A-11R-A41C-07	TCGA-DD-AAC8-01A	12188.4	566.481	2.2805	9.6923	3762.33
TCGA-DD-AAC9-01A-11R-A41C-07	TCGA-DD-AAC9-01A	8530.44	1633.64	12.3839	137.255	14919.5
TCGA-DD-AACA-01A-11R-A41C-07	TCGA-DD-AACA-01A	5545.9	577.153	2.1779	6.5338	5105.61
TCGA-DD-AACA-02B-11R-A41C-07	TCGA-DD-AACA-02B	3135.07	498.335	4.934	2.9604	5023.11
TCGA-DD-AACB-01A-11R-A41C-07	TCGA-DD-AACB-01A	6614.24	971.316	3.9565	40.5539	4576.66
TCGA-DD-AACC-01A-11R-A41C-07	TCGA-DD-AACC-01A	7971.99	1321.2	5.6022	235.294	12558.8
TCGA-DD-AACD-01A-11R-A41C-07	TCGA-DD-AACD-01A	5806.01	787.197	14.5176	21.7764	8263.64
TCGA-DD-AACE-01A-11R-A41C-07	TCGA-DD-AACE-01A	9991.81	411.138	2.457	130.221	5529.89
TCGA-DD-AACF-01A-11R-A41C-07	TCGA-DD-AACF-01A	12311	536.954	0	27.6883	7153.9
TCGA-DD-AACG-01A-11R-A41C-07	TCGA-DD-AACG-01A	5795.12	508.293	2.9268	12.6829	5003.9
TCGA-DD-AACH-01A-11R-A41C-07	TCGA-DD-AACH-01A	14261.6	858.534	7.3451	70.1456	7940.2
TCGA-DD-AACI-01A-11R-A41C-07	TCGA-DD-AACI-01A	10362.8	1233.09	5.3548	54.8862	7432.33
TCGA-DD-AACJ-01A-11R-A41C-07	TCGA-DD-AACJ-01A	7327.61	413.777	0.4702	3.7616	3120.72
TCGA-DD-AACK-01A-11R-A41C-07	TCGA-DD-AACK-01A	4866.25	816.482	2.1064	23.1701	6408.64
TCGA-DD-AACL-01A-11R-A41C-07	TCGA-DD-AACL-01A	6632.04	1243.09	5.5249	43.0939	16342.5
TCGA-DD-AACN-01A-11R-A41C-07	TCGA-DD-AACN-01A	7979.23	846.872	13.0564	239.169	8807.96
TCGA-DD-AACO-01A-11R-A41C-07	TCGA-DD-AACO-01A	7136.92	922.539	1.3086	66.7369	6610.88
TCGA-DD-AACP-01A-11R-A41C-07	TCGA-DD-AACP-01A	6373.11	1043.72	0	50.7545	2425.93
TCGA-DD-AACQ-01A-11R-A41C-07	TCGA-DD-AACQ-01A	11443.8	240.87	2.06	22.145	1951.33
TCGA-DD-AACS-01A-11R-A41C-07	TCGA-DD-AACS-01A	10102.8	481.197	0.7675	36.8381	3052.95
TCGA-DD-AACT-01A-11R-A41C-07	TCGA-DD-AACT-01A	8661.12	662.119	1.2758	84.2001	5336.5
TCGA-DD-AACU-01A-11R-A41C-07	TCGA-DD-AACU-01A	7739.48	629.971	3.4582	116.427	6177.77
TCGA-DD-AACV-01A-11R-A41C-07	TCGA-DD-AACV-01A	5033.83	323.786	1.595	19.1401	1759.29
TCGA-DD-AACW-01A-11R-A41C-07	TCGA-DD-AACW-01A	7318.57	349.048	0.6358	8.9011	3421.18
TCGA-DD-AACX-01A-11R-A41C-07	TCGA-DD-AACX-01A	7216.75	441.498	0.5809	4.6473	2173.22
TCGA-DD-AACY-01A-11R-A41C-07	TCGA-DD-AACY-01A	11712.2	539.342	0	87.952	6195.17
TCGA-DD-AACZ-01A-11R-A41C-07	TCGA-DD-AACZ-01A	5986.47	1008.12	3.2468	28.6797	11888.5
TCGA-DD-AAD0-01A-11R-A41C-07	TCGA-DD-AAD0-01A	10795.5	316.506	0	6.3999	2423.83
TCGA-DD-AAD1-01A-11R-A41C-07	TCGA-DD-AAD1-01A	6155.89	1837.09	8.872	254.119	16920
TCGA-DD-AAD2-01A-11R-A41C-07	TCGA-DD-AAD2-01A	7272.22	2867.59	8.3333	200	18014.8
TCGA-DD-AAD3-01A-11R-A41C-07	TCGA-DD-AAD3-01A	8805.05	768.429	10.734	281.61	11815.6
TCGA-DD-AAD5-01A-11R-A41C-07	TCGA-DD-AAD5-01A	7619.46	885.339	3.0565	688.232	17681
TCGA-DD-AAD6-01A-11R-A41C-07	TCGA-DD-AAD6-01A	4180.6	100.348	6.831	24.5918	2463.27
TCGA-DD-AAD8-01A-11R-A41C-07	TCGA-DD-AAD8-01A	4910.59	581.298	7.549	103.798	8836.05
TCGA-DD-AADA-01A-11R-A41C-07	TCGA-DD-AADA-01A	7467.84	776.277	4.0072	151.473	11742.7
TCGA-DD-AADB-01A-11R-A41C-07	TCGA-DD-AADB-01A	6744.06	762.822	4.1931	22.0137	6433.24
TCGA-DD-AADC-01A-11R-A41C-07	TCGA-DD-AADC-01A	5191.42	1246.7	15.6766	99.0099	7455.19
TCGA-DD-AADD-01A-11R-A41C-07	TCGA-DD-AADD-01A	8333.33	331.594	1.1594	11.5942	2628.99
TCGA-DD-AADF-01A-11R-A41C-07	TCGA-DD-AADF-01A	7045.79	392.877	0.852	30.6709	2935.04
TCGA-DD-AADG-01A-11R-A41C-07	TCGA-DD-AADG-01A	6590.31	492.177	4.2534	44.3567	5211.19
TCGA-DD-AADI-01A-11R-A41C-07	TCGA-DD-AADI-01A	11042.1	1330.17	13.0624	97.9681	10550.7
TCGA-DD-AADJ-01A-11R-A41C-07	TCGA-DD-AADJ-01A	4867.24	464.703	0	23.7479	5267.72
TCGA-DD-AADK-01A-11R-A41C-07	TCGA-DD-AADK-01A	8888.47	1237.5	9.8407	134.958	11833.6
TCGA-DD-AADL-01A-11R-A41C-07	TCGA-DD-AADL-01A	6646.29	397.107	1.3999	9.3327	2471.3
TCGA-DD-AADM-01A-11R-A41C-07	TCGA-DD-AADM-01A	9175.47	757.788	0.7694	64.6268	6281.11
TCGA-DD-AADN-01A-11R-A41C-07	TCGA-DD-AADN-01A	4516.98	1021.71	0	20.0617	3746.91
TCGA-DD-AADO-01A-11R-A41C-07	TCGA-DD-AADO-01A	6963.78	753.587	17.6678	9.7173	4498.23
TCGA-DD-AADP-01A-11R-A39D-07	TCGA-DD-AADP-01A	7899.32	592.568	6.7568	54.0541	8551.58
TCGA-DD-AADQ-01A-11R-A41C-07	TCGA-DD-AADQ-01A	3233.91	500.531	0.8007	8.8074	4941.74
TCGA-DD-AADR-01A-11R-A41C-07	TCGA-DD-AADR-01A	4731.46	780.673	1.705	23.0179	8637.68
TCGA-DD-AADS-01A-11R-A41C-07	TCGA-DD-AADS-01A	4357.7	860.444	1.3055	15.6658	5921.67
TCGA-DD-AADU-01A-11R-A41C-07	TCGA-DD-AADU-01A	4950.02	376.196	3.5383	48.651	3645.29
TCGA-DD-AADV-01A-11R-A39D-07	TCGA-DD-AADV-01A	7594.39	1082.18	3.9169	52.6602	7379.83
TCGA-DD-AADW-01A-11R-A39D-07	TCGA-DD-AADW-01A	9594.91	1009.3	9.3933	127.202	11611.6
TCGA-DD-AADY-01A-11R-A41C-07	TCGA-DD-AADY-01A	10160	439.65	0.9236	79.4325	5522.41
TCGA-DD-AAE0-01A-11R-A41C-07	TCGA-DD-AAE0-01A	5711.31	1516.49	22.1066	252.276	9600.05
TCGA-DD-AAE1-01A-11R-A41C-07	TCGA-DD-AAE1-01A	9371.48	549.952	0	7.7595	4691.56
TCGA-DD-AAE2-01A-11R-A41C-07	TCGA-DD-AAE2-01A	7898.42	886.475	2.1727	73.3297	9424.23
TCGA-DD-AAE3-01A-11R-A41C-07	TCGA-DD-AAE3-01A	2663.67	1627.67	7.874	55.1181	17475.8
TCGA-DD-AAE4-01A-11R-A41C-07	TCGA-DD-AAE4-01A	6598.4	1535.06	10.654	117.194	14566.4
TCGA-DD-AAE6-01A-11R-A41C-07	TCGA-DD-AAE6-01A	12095.3	173.805	0	20.4113	1496.21
TCGA-DD-AAE7-01A-11R-A41C-07	TCGA-DD-AAE7-01A	4662.24	808.942	15.3685	115.962	9506.11
TCGA-DD-AAE9-01A-11R-A41C-07	TCGA-DD-AAE9-01A	5404.7	432.965	1.1328	10.1954	2049.28
TCGA-DD-AAEA-01A-11R-A41C-07	TCGA-DD-AAEA-01A	5507.6	275.134	16.7993	33.5987	4411.6
TCGA-DD-AAEB-01A-11R-A41C-07	TCGA-DD-AAEB-01A	4535.65	581.185	17.4088	62.9394	10506.9
TCGA-DD-AAED-01A-12R-A41C-07	TCGA-DD-AAED-01A	4569.54	65.2886	0	6.6225	2948.91
TCGA-DD-AAEE-01A-11R-A41C-07	TCGA-DD-AAEE-01A	4549.54	729.668	1.0754	28.4985	6597.66
TCGA-DD-AAEG-01A-11R-A39D-07	TCGA-DD-AAEG-01A	11360.3	591.354	5.1467	117.344	5621.72
TCGA-DD-AAEH-01A-11R-A41C-07	TCGA-DD-AAEH-01A	5183.87	486.29	7.2581	73.3871	9473.1
TCGA-DD-AAEI-01A-11R-A41C-07	TCGA-DD-AAEI-01A	5130.17	577.126	0.7524	30.8503	7694.51
TCGA-DD-AAEK-01A-11R-A41C-07	TCGA-DD-AAEK-01A	9035.91	846.602	1.093	123.51	9241.4
TCGA-DD-AAVP-01A-11R-A41C-07	TCGA-DD-AAVP-01A	8784.93	528.384	5.4585	32.7511	6145.2
TCGA-DD-AAVQ-01A-11R-A41C-07	TCGA-DD-AAVQ-01A	10628.5	1634.22	5.7604	168.779	14477.6
TCGA-DD-AAVR-01A-11R-A41C-07	TCGA-DD-AAVR-01A	6343.82	1607.49	5.2434	297.378	19209.2
TCGA-DD-AAVS-01A-11R-A41C-07	TCGA-DD-AAVS-01A	9514.41	710.966	6.0409	54.368	6834.08
TCGA-DD-AAVU-01A-11R-A41C-07	TCGA-DD-AAVU-01A	3165.04	342.622	0	6.6384	2662.73
TCGA-DD-AAVV-01A-11R-A41C-07	TCGA-DD-AAVV-01A	11620.3	1801.08	18.1452	140.457	16239
TCGA-DD-AAVW-01A-11R-A41C-07	TCGA-DD-AAVW-01A	6819.64	1165.58	16.1886	202.006	16576
TCGA-DD-AAVX-01A-11R-A41C-07	TCGA-DD-AAVX-01A	8392.2	502.294	4.5872	30.9633	7176.02
TCGA-DD-AAVY-01A-11R-A41C-07	TCGA-DD-AAVY-01A	12431.6	178.557	0	11.2236	1679.45
TCGA-DD-AAVZ-01A-11R-A41C-07	TCGA-DD-AAVZ-01A	9981.54	511.278	1.3671	62.201	4892.69
TCGA-DD-AAW0-01A-11R-A41C-07	TCGA-DD-AAW0-01A	9639.99	809.83	9.0922	200.028	10669.2
TCGA-DD-AAW1-01A-11R-A41C-07	TCGA-DD-AAW1-01A	12468.2	737.668	1.199	28.777	4257.19
TCGA-DD-AAW2-01A-11R-A41C-07	TCGA-DD-AAW2-01A	7883.42	545.608	3.0151	28.1407	5133.67
TCGA-DD-AAW3-01A-11R-A41C-07	TCGA-DD-AAW3-01A	5707.47	449.466	3.348	20.9249	3577.32
TCGA-ED-A459-01A-11R-A266-07	TCGA-ED-A459-01A	8157.81	887.623	3.4183	66.6572	4479.13
TCGA-ED-A4XI-01A-11R-A266-07	TCGA-ED-A4XI-01A	9888.82	1084.87	3.9474	79.6053	12111.6
TCGA-ED-A5KG-01A-11R-A27V-07	TCGA-ED-A5KG-01A	11618.3	1781.86	26.7272	46.8986	22038.9
TCGA-ED-A627-01A-12R-A311-07	TCGA-ED-A627-01A	5647.26	2895.1	14.4092	628.242	20014.1
TCGA-ED-A66X-01A-11R-A311-07	TCGA-ED-A66X-01A	10470.9	2570.14	28.5996	158.284	18474.6
TCGA-ED-A66Y-01A-11R-A311-07	TCGA-ED-A66Y-01A	5615.38	746.711	5.7405	21.24	3611.94
TCGA-ED-A7PX-01A-51R-A352-07	TCGA-ED-A7PX-01A	5114.84	6868.76	34.9584	147.481	14076.2
TCGA-ED-A7PY-01A-11R-A33R-07	TCGA-ED-A7PY-01A	9415.63	381.151	6.8577	32.3292	3071.27
TCGA-ED-A7PZ-01A-11R-A33R-07	TCGA-ED-A7PZ-01A	5576.99	789.872	4.9539	26.9712	6177.51
TCGA-ED-A7XO-01A-11R-A352-07	TCGA-ED-A7XO-01A	5468.82	1272.31	4.199	245.224	10103.6
TCGA-ED-A7XP-01A-11R-A352-07	TCGA-ED-A7XP-01A	12073.2	911.816	7.4928	86.4553	8027.67
TCGA-ED-A82E-01A-11R-A352-07	TCGA-ED-A82E-01A	5280.11	1692.01	32.413	44.0176	9927.8
TCGA-ED-A8O5-01A-11R-A36F-07	TCGA-ED-A8O5-01A	6690.27	852.432	2.1622	36.7568	8837.97
TCGA-ED-A8O6-01A-11R-A36F-07	TCGA-ED-A8O6-01A	7704.81	818.939	11.6908	46.1786	5050.42
TCGA-ED-A97K-01A-21R-A38B-07	TCGA-ED-A97K-01A	7354.24	1663.12	17.1674	105.645	9195.69
TCGA-EP-A12J-11A-11R-A131-07	TCGA-EP-A12J-11A	10965.3	445.689	3.3595	64.9496	6070.75
TCGA-EP-A12J-01A-11R-A131-07	TCGA-EP-A12J-01A	21314.4	340.945	1.7019	14.7497	2867.11
TCGA-EP-A26S-11A-12R-A16W-07	TCGA-EP-A26S-11A	5325.99	977.204	3.0395	53.1915	4801.67
TCGA-EP-A26S-01A-11R-A16W-07	TCGA-EP-A26S-01A	7498.4	542.992	2.2019	41.396	4190.69
TCGA-EP-A2KA-01A-11R-A180-07	TCGA-EP-A2KA-01A	16701.7	1032.03	11.8624	29.0629	4691.58
TCGA-EP-A2KB-01A-11R-A180-07	TCGA-EP-A2KB-01A	6155.92	908.085	5.7748	21.6554	4497.59
TCGA-EP-A2KC-01A-11R-A213-07	TCGA-EP-A2KC-01A	10110.8	501.606	3.212	21.9486	5110.69
TCGA-EP-A3JL-01A-11R-A213-07	TCGA-EP-A3JL-01A	8776.77	1472.85	6.0332	85.2187	10789.3
TCGA-EP-A3RK-11A-11R-A22L-07	TCGA-EP-A3RK-11A	3825.71	590.414	7.6253	41.3943	3892.6
TCGA-EP-A3RK-01A-11R-A22L-07	TCGA-EP-A3RK-01A	7149.77	1531.32	3.9863	37.0159	8783.99
TCGA-ES-A2HS-01A-11R-A180-07	TCGA-ES-A2HS-01A	3197.76	1072.42	3.4394	54.1702	5040.41
TCGA-ES-A2HT-11A-11R-A180-07	TCGA-ES-A2HT-11A	9611.33	848.04	0.6084	100.986	6831.07
TCGA-ES-A2HT-01A-12R-A180-07	TCGA-ES-A2HT-01A	18470.7	1658.09	3.2077	121.892	9315.96
TCGA-FV-A23B-11A-11R-A16W-07	TCGA-FV-A23B-11A	5188.63	1310.08	6.4599	104.005	10585.3
TCGA-FV-A23B-01A-11R-A16W-07	TCGA-FV-A23B-01A	8167.2	758.337	2.741	12.3344	6400.64
TCGA-FV-A2QQ-01A-11R-A22L-07	TCGA-FV-A2QQ-01A	7358.8	829.85	1.2523	83.2812	7164.06
TCGA-FV-A2QR-11A-11R-A213-07	TCGA-FV-A2QR-11A	3796.3	2327.26	12.3457	632.373	16912.5
TCGA-FV-A2QR-01A-11R-A213-07	TCGA-FV-A2QR-01A	11388.1	1018.77	9.5323	78.0459	7613.94
TCGA-FV-A3I0-11A-11R-A22L-07	TCGA-FV-A3I0-11A	5402.7	493.694	2.7027	84.6847	3920.72
TCGA-FV-A3I0-01A-11R-A22L-07	TCGA-FV-A3I0-01A	6180.86	1141.61	7.6336	139.166	24017.9
TCGA-FV-A3I1-11A-11R-A22L-07	TCGA-FV-A3I1-11A	5785.19	539.815	1.8519	62.037	3846.3
TCGA-FV-A3I1-01A-11R-A22L-07	TCGA-FV-A3I1-01A	9327.52	1304.33	9.2175	49.3405	6954.38
TCGA-FV-A3R2-11A-11R-A22L-07	TCGA-FV-A3R2-11A	5858.68	737.801	1.6198	96.3758	7657.42
TCGA-FV-A3R2-01A-11R-A22L-07	TCGA-FV-A3R2-01A	6805.13	383.228	2.1725	9.9935	3342.6
TCGA-FV-A3R3-01A-11R-A22L-07	TCGA-FV-A3R3-01A	7065.18	835.107	4.5822	265.768	15932.6
TCGA-FV-A495-01A-11R-A266-07	TCGA-FV-A495-01A	8569.29	2266.44	5.5118	102.362	12594.5
TCGA-FV-A496-01A-11R-A266-07	TCGA-FV-A496-01A	7124.84	296.493	0	7.722	3253.88
TCGA-FV-A4ZP-01A-12R-A266-07	TCGA-FV-A4ZP-01A	5567.54	1261.11	3.6265	28.1052	4468.72
TCGA-FV-A4ZQ-01A-11R-A266-07	TCGA-FV-A4ZQ-01A	5479.37	887.729	1.0444	5.2219	4116.34
TCGA-G3-A25S-01A-11R-A16W-07	TCGA-G3-A25S-01A	5179.69	379.197	0.5887	3.532	2528.92
TCGA-G3-A25T-01A-11R-A16W-07	TCGA-G3-A25T-01A	3662.62	3218.64	35.9931	116.652	15422.1
TCGA-G3-A25U-01A-11R-A16W-07	TCGA-G3-A25U-01A	6786.94	395.914	1.1509	32.801	2338.79
TCGA-G3-A25V-01A-11R-A16W-07	TCGA-G3-A25V-01A	5152.5	1452.77	3.3738	169.366	8766.78
TCGA-G3-A25X-01A-11R-A16W-07	TCGA-G3-A25X-01A	8685.46	1904.16	12.9651	74.4081	16581.7
TCGA-G3-A25Y-01A-11R-A16W-07	TCGA-G3-A25Y-01A	13403.5	1092.81	8.8472	324.516	10425.2
TCGA-G3-A25Z-01A-11R-A16W-07	TCGA-G3-A25Z-01A	6105.48	928.59	3.7791	68.0246	7826.07
TCGA-G3-A3CG-01A-11R-A213-07	TCGA-G3-A3CG-01A	13110.4	739.563	3.0675	112.73	5503.07
TCGA-G3-A3CH-11A-11R-A22L-07	TCGA-G3-A3CH-11A	5489.36	410.461	7.9787	73.5816	5576.45
TCGA-G3-A3CH-01A-11R-A22L-07	TCGA-G3-A3CH-01A	5638.95	484.914	2.5355	109.66	7398.58
TCGA-G3-A3CI-01A-11R-A213-07	TCGA-G3-A3CI-01A	3563.87	611.314	6.3869	159.672	6412.41
TCGA-G3-A3CJ-01A-11R-A213-07	TCGA-G3-A3CJ-01A	6891.6	744.939	3.8168	32.8244	5972.52
TCGA-G3-A3CK-01A-11R-A213-07	TCGA-G3-A3CK-01A	8174.44	417.095	3.0766	18.4594	2763.2
TCGA-G3-A5SI-01A-31R-A27V-07	TCGA-G3-A5SI-01A	5777.04	651.913	2.4819	47.9835	4312.72
TCGA-G3-A5SJ-01A-11R-A27V-07	TCGA-G3-A5SJ-01A	4466.96	857.143	28.949	76.7778	8605.41
TCGA-G3-A5SK-01A-11R-A27V-07	TCGA-G3-A5SK-01A	10588.4	463.158	2.1053	44.2105	3376.6
TCGA-G3-A5SL-01A-11R-A27V-07	TCGA-G3-A5SL-01A	6735.54	792.251	3.3689	34.2504	5407.43
TCGA-G3-A5SM-01A-12R-A28V-07	TCGA-G3-A5SM-01A	9281.06	1127.85	6.7288	125.259	11571.4
TCGA-G3-A6UC-01A-21R-A33J-07	TCGA-G3-A6UC-01A	9172.61	328.901	1.8306	6.7123	3066.89
TCGA-G3-A7M5-01A-11R-A33R-07	TCGA-G3-A7M5-01A	3622.84	303.245	2.2963	95.6802	3107.69
TCGA-G3-A7M6-01A-11R-A33R-07	TCGA-G3-A7M6-01A	7088.51	946.856	5.1654	283.302	14076.9
TCGA-G3-A7M7-01A-12R-A352-07	TCGA-G3-A7M7-01A	3606.81	781.372	4.6882	51.5706	4874.65
TCGA-G3-A7M8-01A-11R-A33R-07	TCGA-G3-A7M8-01A	5227.9	756.441	2.2866	306.402	8068.6
TCGA-G3-A7M9-01A-23R-A352-07	TCGA-G3-A7M9-01A	7132.46	986.022	130.209	72.1639	10077.5
TCGA-G3-AAUZ-01A-11R-A38B-07	TCGA-G3-AAUZ-01A	5175.06	942.231	2.7605	145.388	7678.86
TCGA-G3-AAV0-01A-11R-A37K-07	TCGA-G3-AAV0-01A	5135.69	613.975	3.0098	21.0685	5041.38
TCGA-G3-AAV1-01A-11R-A38B-07	TCGA-G3-AAV1-01A	8818.91	738.313	3.7614	30.6287	6994.82
TCGA-G3-AAV2-01A-11R-A37K-07	TCGA-G3-AAV2-01A	7380.16	492.563	0	31.8605	6821.6
TCGA-G3-AAV3-01A-11R-A37K-07	TCGA-G3-AAV3-01A	8715.21	992.448	9.0206	36.0825	8453.36
TCGA-G3-AAV4-01A-11R-A38B-07	TCGA-G3-AAV4-01A	9927.67	496.712	1.1955	19.1273	3789
TCGA-G3-AAV5-01A-11R-A37K-07	TCGA-G3-AAV5-01A	6625.25	289.595	2.3621	23.6211	2596.91
TCGA-G3-AAV6-01A-21R-A37K-07	TCGA-G3-AAV6-01A	4282.47	821.423	8.8238	50.5896	5983.11
TCGA-G3-AAV7-01A-11R-A38B-07	TCGA-G3-AAV7-01A	10403.1	3863.03	5.2162	140.839	10551.1
TCGA-GJ-A3OU-01A-31R-A38B-07	TCGA-GJ-A3OU-01A	5825.71	2544.95	19.327	169.802	40285.7
TCGA-GJ-A6C0-01A-12R-A311-07	TCGA-GJ-A6C0-01A	6406.71	707.226	3.245	71.3899	8088.7
TCGA-GJ-A9DB-01A-11R-A37K-07	TCGA-GJ-A9DB-01A	5315.03	755.582	7.242	105.613	9396.64
TCGA-HP-A5MZ-01A-21R-A27V-07	TCGA-HP-A5MZ-01A	7849.01	1344.73	24.3122	179.782	16834
TCGA-HP-A5N0-01A-11R-A28V-07	TCGA-HP-A5N0-01A	7582.08	1565.08	8.5023	64.0942	14630.7
TCGA-K7-A5RF-01A-11R-A28V-07	TCGA-K7-A5RF-01A	11221.3	1135.85	9.9636	331.098	10605.9
TCGA-K7-A5RG-01A-11R-A28V-07	TCGA-K7-A5RG-01A	8445.03	1048.12	6.6759	58.748	9487.22
TCGA-K7-A6G5-01A-11R-A311-07	TCGA-K7-A6G5-01A	9700.94	580.428	1.4157	106.176	6027.52
TCGA-K7-AAU7-01A-11R-A38B-07	TCGA-K7-AAU7-01A	5328.38	3694.25	98.9011	194.57	16281.7
TCGA-KR-A7K0-01A-12R-A33R-07	TCGA-KR-A7K0-01A	7654.32	797.079	3.4777	80.6816	7256.81
TCGA-KR-A7K2-01A-12R-A33R-07	TCGA-KR-A7K2-01A	11626.7	890.32	4.7034	104.415	9264.43
TCGA-KR-A7K7-01A-11R-A33J-07	TCGA-KR-A7K7-01A	5842.8	424.134	2.7701	19.3906	3250
TCGA-KR-A7K8-01A-11R-A33J-07	TCGA-KR-A7K8-01A	9868.27	1440.17	10.917	77.147	16459.2
TCGA-LG-A6GG-01A-11R-A311-07	TCGA-LG-A6GG-01A	5912.21	628.209	1.6892	12.9506	4287.76
TCGA-LG-A9QC-01A-11R-A37K-07	TCGA-LG-A9QC-01A	9980.83	646.907	6.5153	44.9558	7701.12
TCGA-LG-A9QD-01A-11R-A38B-07	TCGA-LG-A9QD-01A	6944.06	562.238	4.8951	46.1538	5164.34
TCGA-MI-A75C-01A-11R-A32O-07	TCGA-MI-A75C-01A	7443.69	358.134	0	10.8548	3138.53
TCGA-MI-A75E-01A-11R-A32O-07	TCGA-MI-A75E-01A	5893.56	1953.03	5.4063	152.053	11694.9
TCGA-MI-A75G-01A-11R-A32O-07	TCGA-MI-A75G-01A	4632.89	534.577	2.3771	33.2789	4013.67
TCGA-MI-A75H-01A-11R-A32O-07	TCGA-MI-A75H-01A	5164.72	917.018	1.5613	13.2709	8269.32
TCGA-MI-A75I-01A-11R-A32O-07	TCGA-MI-A75I-01A	6080.76	632.552	1.8496	11.7139	4059.19
TCGA-MR-A520-01A-11R-A266-07	TCGA-MR-A520-01A	3874.46	352.674	2.4778	70.2044	4007.43
TCGA-MR-A8JO-01A-12R-A36F-07	TCGA-MR-A8JO-01A	4566.01	2719.82	61.4568	323.217	36810.3
TCGA-NI-A4U2-01A-11R-A28V-07	TCGA-NI-A4U2-01A	3738.01	853.907	2.6425	47.5651	10510.8
TCGA-NI-A8LF-01A-11R-A36F-07	TCGA-NI-A8LF-01A	5452.75	1189.96	12.8436	109.171	10740.7
TCGA-O8-A75V-01A-11R-A32O-07	TCGA-O8-A75V-01A	8867.39	1188.76	4.1732	146.657	8724.65
TCGA-PD-A5DF-01A-11R-A27V-07	TCGA-PD-A5DF-01A	4883.39	1641.19	17.6678	159.6	16154.3
TCGA-QA-A7B7-01A-11R-A32O-07	TCGA-QA-A7B7-01A	13737.1	698.247	3.3389	7.9299	3694.72
TCGA-RC-A6M3-01A-11R-A32O-07	TCGA-RC-A6M3-01A	4302.31	421.052	11.0379	900.812	2531.82
TCGA-RC-A6M4-01A-11R-A32O-07	TCGA-RC-A6M4-01A	8597.69	406.738	0	6.5262	2054.47
TCGA-RC-A6M5-01A-11R-A32O-07	TCGA-RC-A6M5-01A	4678.51	1537.51	14.6644	192.329	26511
TCGA-RC-A6M6-01A-11R-A32O-07	TCGA-RC-A6M6-01A	4772.68	719.224	3.8251	81.4208	7107.63
TCGA-RC-A7S9-01A-11R-A33R-07	TCGA-RC-A7S9-01A	4845.52	372.317	1.201	24.0204	3785.02
TCGA-RC-A7SB-01A-21R-A352-07	TCGA-RC-A7SB-01A	3748.38	449.578	4.1948	16.7793	5405.34
TCGA-RC-A7SF-01A-11R-A352-07	TCGA-RC-A7SF-01A	4821.01	694.553	4.8638	40.856	6565.18
TCGA-RC-A7SH-01A-11R-A38B-07	TCGA-RC-A7SH-01A	12135.2	566.996	11.4724	68.8342	4351.85
TCGA-RC-A7SK-01A-11R-A352-07	TCGA-RC-A7SK-01A	6347.14	512.869	3.7665	15.0659	2998.74
TCGA-RG-A7D4-01A-12R-A33R-07	TCGA-RG-A7D4-01A	8954.28	726.401	5.1622	12.5369	5218.9
TCGA-T1-A6J8-01A-11R-A32O-07	TCGA-T1-A6J8-01A	8451.91	797.978	0.5946	42.2179	4013.68
TCGA-UB-A7MA-01A-11R-A33R-07	TCGA-UB-A7MA-01A	5598.77	8488.14	1.1493	47.1209	13432.4
TCGA-UB-A7MB-01A-11R-A33R-07	TCGA-UB-A7MB-01A	11056.2	384.363	0.9363	8.8951	2474.72
TCGA-UB-A7MC-01A-11R-A33R-07	TCGA-UB-A7MC-01A	10630.5	289.951	2.0259	17.0178	2947.43
TCGA-UB-A7MD-01A-12R-A352-07	TCGA-UB-A7MD-01A	10181.9	932.643	2.3028	276.914	8875.54
TCGA-UB-A7ME-01A-11R-A33J-07	TCGA-UB-A7ME-01A	8756.05	1436.08	14.2539	92.0564	9883.57
TCGA-UB-A7MF-01A-11R-A33J-07	TCGA-UB-A7MF-01A	12229.4	548.25	4.2573	22.2327	5486.74
TCGA-UB-AA0U-01A-11R-A38B-07	TCGA-UB-AA0U-01A	10575.1	1019.89	13.2597	131.492	7249.17
TCGA-UB-AA0V-01A-11R-A38B-07	TCGA-UB-AA0V-01A	5626.36	1313.18	8.9197	175.421	9593.66
TCGA-WJ-A86L-01A-12R-A39D-07	TCGA-WJ-A86L-01A	14512.6	199.414	0.6658	7.3236	1839.25
TCGA-WQ-A9G7-01A-11R-A37K-07	TCGA-WQ-A9G7-01A	4179.82	1231.03	14.0874	94.4686	3661.07
TCGA-WQ-AB4B-01A-11R-A41C-07	TCGA-WQ-AB4B-01A	4684.27	896.762	25.2583	66.5901	11200.9
TCGA-WX-AA44-01A-11R-A39D-07	TCGA-WX-AA44-01A	12097.8	781.518	17.9969	50.8607	3258.13
TCGA-WX-AA46-01A-11R-A39D-07	TCGA-WX-AA46-01A	4586.79	658.258	4.8048	165.766	3622.82
TCGA-WX-AA47-01A-11R-A39D-07	TCGA-WX-AA47-01A	5304.35	414.394	10.2975	50.3432	2446.22
TCGA-XR-A8TC-01A-11R-A36F-07	TCGA-XR-A8TC-01A	9042.22	435.442	4.8865	257.899	4215.43
TCGA-XR-A8TD-01A-12R-A39D-07	TCGA-XR-A8TD-01A	6334.11	1053.11	17.5091	159.683	20810.4
TCGA-XR-A8TE-01A-11R-A36F-07	TCGA-XR-A8TE-01A	6302.33	294.952	5.1049	142.371	5393.08
TCGA-XR-A8TF-01A-11R-A36F-07	TCGA-XR-A8TF-01A	5985.18	475.418	1.3477	24.9326	4575.47
TCGA-XR-A8TG-01A-11R-A36F-07	TCGA-XR-A8TG-01A	7048.12	1272.5	24.4072	172.514	12161.9
TCGA-YA-A8S7-01A-11R-A37K-07	TCGA-YA-A8S7-01A	7959.53	1394.59	13.6588	407.234	8557.74
TCGA-ZP-A9CV-01A-11R-A38B-07	TCGA-ZP-A9CV-01A	22968.7	634.712	4.386	112.155	5307.89
TCGA-ZP-A9CY-01A-11R-A38B-07	TCGA-ZP-A9CY-01A	8617.79	914.342	2.128	95.0518	7858.38
TCGA-ZP-A9CZ-01A-11R-A38B-07	TCGA-ZP-A9CZ-01A	10106.5	927.611	2.4833	35.3872	9342.64
TCGA-ZP-A9D0-01A-11R-A37K-07	TCGA-ZP-A9D0-01A	8322.39	447.233	2.574	77.8636	3184.04
TCGA-ZP-A9D1-01A-11R-A38B-07	TCGA-ZP-A9D1-01A	12722.8	986.495	12.8617	58.5209	9456.8
TCGA-ZP-A9D2-01A-11R-A38B-07	TCGA-ZP-A9D2-01A	8450.51	2431.22	5.4585	132.096	4619.26
TCGA-ZP-A9D4-01A-11R-A37K-07	TCGA-ZP-A9D4-01A	8898.88	348.188	0	6.2226	2538.82
TCGA-ZS-A9CD-01A-11R-A37K-07	TCGA-ZS-A9CD-01A	5516.15	634.11	6.7618	142.75	9064.61
TCGA-ZS-A9CE-01A-11R-A37K-07	TCGA-ZS-A9CE-01A	8832.6	306.346	0	14.7702	2264.77
TCGA-ZS-A9CF-01A-11R-A38B-07	TCGA-ZS-A9CF-01A	5869.06	589.249	0.6892	41.3508	6594.32
TCGA-ZS-A9CF-02A-11R-A38B-07	TCGA-ZS-A9CF-02A	8133.5	369.592	3.0902	18.5414	5172.73
TCGA-ZS-A9CG-01A-11R-A37K-07	TCGA-ZS-A9CG-01A	6237.53	390.06	1.371	50.7284	3989.72

## Sheet: GSE14520
DATA	Tissue	ADAR	TUBA1A
GSM712534	Liver Tumor Tissue X02-362A	10.057	9.162
GSM712532	Liver Tumor Tissue X02-342A	10.292	6.643
GSM363448	Liver Tumor Tissue LCS-426A	8.987	5.149
GSM363446	Liver Tumor Tissue LCS-424A	10.072	5.677
GSM363444	Liver Tumor Tissue LCS-415A	9.638	8.992
GSM363442	Liver Tumor Tissue LCS-406A	9.922	8.091
GSM363440	Liver Tumor Tissue LCS-403A	9.172	5.483
GSM363438	Liver Tumor Tissue LCS-401A	10.092	8.319
GSM363436	Liver Tumor Tissue LCS-400A	9.935	5.652
GSM363434	Liver Tumor Tissue LCS-393A	10.048	10.041
GSM363432	Liver Tumor Tissue LCS-347A	10.346	7.588
GSM363430	Liver Tumor Tissue LCS-346A	9.597	5.496
GSM363428	Liver Tumor Tissue LCS-344A	10.578	10.94
GSM363426	Liver Tumor Tissue LCS-343A	10.333	8.19
GSM363424	Liver Tumor Tissue LCS-341A	10.086	7.114
GSM363422	Liver Tumor Tissue LCS-339A	9.88	8.168
GSM363420	Liver Tumor Tissue LCS-333A	9.741	6.595
GSM363147	Liver Tumor Tissue LCS-291A	10.281	6.14
GSM363368	Liver Tumor Tissue LCS-290A	9.857	7.347
GSM363366	Liver Tumor Tissue LCS-289A	10.551	6.574
GSM363012	Liver Tumor Tissue LCS-286A	9.837	7.456
GSM363334	Liver Tumor Tissue LCS-285A	10.51	7.857
GSM363192	Liver Tumor Tissue LCS-284A	10.179	6.294
GSM363036	Liver Tumor Tissue LCS-283A	10.548	6.499
GSM363150	Liver Tumor Tissue LCS-282A	10.15	6.54
GSM363148	Liver Tumor Tissue LCS-281A	10.648	6.762
GSM363144	Liver Tumor Tissue LCS-279A	10.567	7.893
GSM363182	Liver Tumor Tissue LCS-278A	9.69	5.568
GSM363264	Liver Tumor Tissue LCS-277A	10.512	6.653
GSM363077	Liver Tumor Tissue LCS-275A	10.786	7.356
GSM363031	Liver Tumor Tissue LCS-274A	10.664	7.69
GSM363364	Liver Tumor Tissue LCS-273A	10.619	8.215
GSM363039	Liver Tumor Tissue LCS-272A	11.066	5.961
GSM363247	Liver Tumor Tissue LCS-270A	10.154	7.318
GSM363362	Liver Tumor Tissue LCS-269A	10.538	7.281
GSM363271	Liver Tumor Tissue LCS-268A	11.258	9.619
GSM363266	Liver Tumor Tissue LCS-267A	9.853	7.026
GSM363329	Liver Tumor Tissue LCS-266A	10.4	7.059
GSM363083	Liver Tumor Tissue LCS-265A	10.24	10.582
GSM363170	Liver Tumor Tissue LCS-264A	10.287	8.02
GSM363360	Liver Tumor Tissue LCS-263A	10.419	7.677
GSM363056	Liver Tumor Tissue LCS-262A	10.901	7.69
GSM363230	Liver Tumor Tissue LCS-261A	10.199	5.619
GSM363298	Liver Tumor Tissue LCS-260A	11.181	8.724
GSM363168	Liver Tumor Tissue LCS-259A	9.935	6.418
GSM363087	Liver Tumor Tissue LCS-256A	9.932	8.266
GSM362952	Liver Tumor Tissue LCS-254A	10.668	7.304
GSM363143	Liver Tumor Tissue LCS-253A	9.265	9.233
GSM363357	Liver Tumor Tissue LCS-251A	10.834	7.153
GSM363217	Liver Tumor Tissue LCS-250A	10.095	10.671
GSM363107	Liver Tumor Tissue LCS-249A	9.351	7.441
GSM363290	Liver Tumor Tissue LCS-248A	9.962	7.862
GSM363309	Liver Tumor Tissue LCS-247A	10.808	7.952
GSM363102	Liver Tumor Tissue LCS-245A	10.304	7.004
GSM363312	Liver Tumor Tissue LCS-243A	10.64	7.019
GSM363122	Liver Tumor Tissue LCS-241A	8.87	6.6
GSM363328	Liver Tumor Tissue LCS-240A	9.604	6.992
GSM363400	Liver Tumor Tissue LCS-238A	10.788	6.798
GSM363048	Liver Tumor Tissue LCS-237A	10.131	7.223
GSM363243	Liver Tumor Tissue LCS-236A	10.003	7.377
GSM363081	Liver Tumor Tissue LCS-234A	10.209	9.425
GSM363355	Liver Tumor Tissue LCS-231A	10.585	7.569
GSM363055	Liver Tumor Tissue LCS-230A	10.56	10.022
GSM363268	Liver Tumor Tissue LCS-228A	9.585	7.403
GSM363035	Liver Tumor Tissue LCS-227A	10.299	7.864
GSM363129	Liver Tumor Tissue LCS-224A	9.999	7.666
GSM363101	Liver Tumor Tissue LCS-223A	10.512	7.578
GSM363272	Liver Tumor Tissue LCS-222A	9.843	7.074
GSM363222	Liver Tumor Tissue LCS-219A	10.132	7.418
GSM363393	Liver Tumor Tissue LCS-216A	10.303	10.726
GSM363207	Liver Tumor Tissue LCS-215A	10.589	8.808
GSM363098	Liver Tumor Tissue LCS-213A	10.245	7.774
GSM363070	Liver Tumor Tissue LCS-212A	10.245	6.106
GSM363053	Liver Tumor Tissue LCS-211A	10.432	7.138
GSM363082	Liver Tumor Tissue LCS-210A	10.11	6.026
GSM363051	Liver Tumor Tissue LCS-209A	10.305	7.612
GSM363314	Liver Tumor Tissue LCS-208A	10.062	8.112
GSM363354	Liver Tumor Tissue LCS-207A	10.174	6.85
GSM363235	Liver Tumor Tissue LCS-206A	10.252	8.148
GSM363030	Liver Tumor Tissue LCS-205A	11.172	7.711
GSM363228	Liver Tumor Tissue LCS-204A	10.441	6.816
GSM363188	Liver Tumor Tissue LCS-203A	9.84	7.526
GSM363391	Liver Tumor Tissue LCS-201A	10.17	7.304
GSM363388	Liver Tumor Tissue LCS-200A	10.301	9.488
GSM363178	Liver Tumor Tissue LCS-199A	9.808	7.491
GSM363213	Liver Tumor Tissue LCS-198A	10.187	7.2
GSM363386	Liver Tumor Tissue LCS-197A	9.463	8.69
GSM363352	Liver Tumor Tissue LCS-196A	9.911	9.815
GSM363232	Liver Tumor Tissue LCS-195A	10.364	6.772
GSM363224	Liver Tumor Tissue LCS-194A	10.471	7.776
GSM363205	Liver Tumor Tissue LCS-193A	9.781	7.269
GSM363273	Liver Tumor Tissue LCS-192A	10.064	7.885
GSM363105	Liver Tumor Tissue LCS-191A	10.156	8.217
GSM712542	Liver Tumor Tissue LCS-190A	9.388	8.298
GSM363263	Liver Tumor Tissue LCS-189A	9.976	8.036
GSM363008	Liver Tumor Tissue LCS-188A	9.981	9.367
GSM363009	Liver Tumor Tissue LCS-185A	10.401	8.873
GSM363186	Liver Tumor Tissue LCS-184A	9.567	8.568
GSM363072	Liver Tumor Tissue LCS-183A	11.035	7.333
GSM363249	Liver Tumor Tissue LCS-182A	11.074	7.091
GSM363071	Liver Tumor Tissue LCS-180A	10.344	6.935
GSM363126	Liver Tumor Tissue LCS-179A	10.765	6.795
GSM363190	Liver Tumor Tissue LCS-178A	10.067	9.264
GSM363015	Liver Tumor Tissue LCS-177A	11.326	8.153
GSM363275	Liver Tumor Tissue LCS-175A	9.428	7.14
GSM363202	Liver Tumor Tissue LCS-174A	10.796	6.627
GSM363327	Liver Tumor Tissue LCS-173A	10.289	7.301
GSM363384	Liver Tumor Tissue LCS-172A	10.511	7.253
GSM363106	Liver Tumor Tissue LCS-171A	10.587	7.049
GSM363226	Liver Tumor Tissue LCS-170A	11.285	6.158
GSM363086	Liver Tumor Tissue LCS-169A	10.264	6.338
GSM363330	Liver Tumor Tissue LCS-167A	10.416	8.746
GSM363204	Liver Tumor Tissue LCS-166A	10.357	8.126
GSM363313	Liver Tumor Tissue LCS-165A	9.792	7.898
GSM363100	Liver Tumor Tissue LCS-164A	9.711	7.991
GSM363172	Liver Tumor Tissue LCS-163A	10.381	7.918
GSM363037	Liver Tumor Tissue LCS-162A	10.165	7.441
GSM363378	Liver Tumor Tissue LCS-161A	10.959	8.593
GSM363125	Liver Tumor Tissue LCS-160A	10.68	8.214
GSM363032	Liver Tumor Tissue LCS-159A	10.138	7.418
GSM363376	Liver Tumor Tissue LCS-158A	10.503	8.986
GSM363293	Liver Tumor Tissue LCS-157A	10.019	7.344
GSM363149	Liver Tumor Tissue LCS-156A	9.615	6.691
GSM363010	Liver Tumor Tissue LCS-154A	10.479	9.483
GSM363073	Liver Tumor Tissue LCS-153A	10.348	6.31
GSM363049	Liver Tumor Tissue LCS-152A	11.56	6.763
GSM363152	Liver Tumor Tissue LCS-151A	10.567	7.054
GSM363033	Liver Tumor Tissue LCS-150A	10.183	7.322
GSM363084	Liver Tumor Tissue LCS-149A	9.513	6.937
GSM363294	Liver Tumor Tissue LCS-148A	10.458	8.608
GSM363326	Liver Tumor Tissue LCS-147A	10.778	7.904
GSM363317	Liver Tumor Tissue LCS-146A	10.368	7.369
GSM363239	Liver Tumor Tissue LCS-145A	10.482	7.598
GSM363057	Liver Tumor Tissue LCS-144A	10.397	7.285
GSM363176	Liver Tumor Tissue LCS-143A	9.79	7.4
GSM363350	Liver Tumor Tissue LCS-142A	10.962	8.087
GSM363016	Liver Tumor Tissue LCS-140A	10.338	6.836
GSM363348	Liver Tumor Tissue LCS-139A	10.232	8.337
GSM363346	Liver Tumor Tissue LCS-138A	10.629	6.901
GSM363344	Liver Tumor Tissue LCS-137A	10.969	7.111
GSM362994	Liver Tumor Tissue LCS-136A	10.951	6.922
GSM362988	Liver Tumor Tissue LCS-135A	10.565	6.903
GSM363127	Liver Tumor Tissue LCS-134A	10.318	6.925
GSM363029	Liver Tumor Tissue LCS-132A	10.379	9.083
GSM363121	Liver Tumor Tissue LCS-131A	9.215	9.102
GSM362984	Liver Tumor Tissue LCS-130A	10.893	7.96
GSM363211	Liver Tumor Tissue LCS-129A	10.895	7.816
GSM362993	Liver Tumor Tissue LCS-127A	10.823	7.431
GSM363297	Liver Tumor Tissue LCS-126A	9.868	8.962
GSM362992	Liver Tumor Tissue LCS-125A	10.046	7.171
GSM362986	Liver Tumor Tissue LCS-123A	11.915	7.841
GSM362982	Liver Tumor Tissue LCS-122A	10.815	7.686
GSM363291	Liver Tumor Tissue LCS-121A	10.188	7.317
GSM363011	Liver Tumor Tissue LCS-120A	10.201	8.147
GSM363184	Liver Tumor Tissue LCS-119A	10.677	9.096
GSM363079	Liver Tumor Tissue LCS-118A	11.082	8.297
GSM363265	Liver Tumor Tissue LCS-117A	10.809	8.458
GSM363343	Liver Tumor Tissue LCS-116A	10.466	8.021
GSM363315	Liver Tumor Tissue LCS-110A	11.637	7.349
GSM363341	Liver Tumor Tissue LCS-109A	10.756	7.537
GSM363194	Liver Tumor Tissue LCS-108A	9.789	7.154
GSM363339	Liver Tumor Tissue LCS-107A	9.911	8.416
GSM363337	Liver Tumor Tissue LCS-106A	11.099	8.467
GSM362978	Liver Tumor Tissue LCS-105A	11.184	7.233
GSM363038	Liver Tumor Tissue LCS-104A	10.026	6.955
GSM362972	Liver Tumor Tissue LCS-103A	11.291	7.525
GSM362966	Liver Tumor Tissue LCS-102A	9.968	7.152
GSM362960	Liver Tumor Tissue LCS-101A	10.493	7.776
GSM363267	Liver Tumor Tissue LCS-100A	9.909	7.904
GSM362977	Liver Tumor Tissue LCS-099A	9.681	5.065
GSM363371	Liver Tumor Tissue LCS-097A	10.44	7.413
GSM362971	Liver Tumor Tissue LCS-096A	10.225	7.838
GSM362965	Liver Tumor Tissue LCS-095A	10.63	8.484
GSM363115	Liver Tumor Tissue LCS-094A	10.345	7.873
GSM363142	Liver Tumor Tissue LCS-093A	9.777	7.085
GSM362959	Liver Tumor Tissue LCS-092A	10.295	8.67
GSM362976	Liver Tumor Tissue LCS-091A	10.25	7.423
GSM363151	Liver Tumor Tissue LCS-090A	9.776	6.789
GSM363174	Liver Tumor Tissue LCS-089A	11.075	7.217
GSM363310	Liver Tumor Tissue LCS-088A	10.576	8.459
GSM363013	Liver Tumor Tissue LCS-086A	9.959	8.428
GSM362970	Liver Tumor Tissue LCS-085A	10.583	8.147
GSM363215	Liver Tumor Tissue LCS-084A	10.811	8.109
GSM362964	Liver Tumor Tissue LCS-083A	10.804	7.37
GSM362958	Liver Tumor Tissue LCS-079A	10.36	7.557
GSM363130	Liver Tumor Tissue LCS-078A	11.092	6.678
GSM362956	Liver Tumor Tissue LCS-076A	10.668	6.958
GSM363166	Liver Tumor Tissue LCS-075A	10.936	6.937
GSM363124	Liver Tumor Tissue LCS-074A	9.717	8.317
GSM363054	Liver Tumor Tissue LCS-073A	9.254	9.193
GSM363358	Liver Tumor Tissue LCS-072A	9.486	7.219
GSM363220	Liver Tumor Tissue LCS-071A	10.549	7.562
GSM363080	Liver Tumor Tissue LCS-069A	10.833	8.545
GSM362954	Liver Tumor Tissue LCS-068A	10.183	9.465
GSM363050	Liver Tumor Tissue LCS-067A	10.562	8.108
GSM363289	Liver Tumor Tissue LCS-066A	10.477	7.349
GSM363052	Liver Tumor Tissue LCS-065A	10.5	7.931
GSM363241	Liver Tumor Tissue LCS-064A	9.646	6.491
GSM363270	Liver Tumor Tissue LCS-063A	9.58	7.257
GSM363076	Liver Tumor Tissue LCS-062A	10.565	8.976
GSM363104	Liver Tumor Tissue LCS-061A	10.444	6.767
GSM363123	Liver Tumor Tissue LCS-057A	9.482	5.623
GSM363316	Liver Tumor Tissue LCS-056A	10.519	7.106
GSM363269	Liver Tumor Tissue LCS-054A	9.673	6.583
GSM363311	Liver Tumor Tissue LCS-051A	10.484	7.842
GSM363333	Liver Tumor Tissue LCS-050A	10.591	9.334
GSM363146	Liver Tumor Tissue LCS-049A	10.469	8.312
GSM363295	Liver Tumor Tissue LCS-048A	10.462	8.003
GSM363164	Liver Tumor Tissue LCS-047A	11.598	7.542
GSM363404	Liver Tumor Tissue LCS-046A	10.324	7.714
GSM363109	Liver Tumor Tissue LCS-045A	9.688	8.091
GSM363200	Liver Tumor Tissue LCS-044A	9.526	8.253
GSM363196	Liver Tumor Tissue LCS-043A	10.249	7.416
GSM363074	Liver Tumor Tissue LCS-042A	10.895	8.612
GSM363198	Liver Tumor Tissue LCS-041A	9.849	7.036
GSM363085	Liver Tumor Tissue LCS-040A	10.744	6.96
GSM362950	Liver Tumor Tissue LCS-039A	9.717	8.237
GSM363245	Liver Tumor Tissue LCS-038A	10.577	8.376
GSM363237	Liver Tumor Tissue LCS-036A	9.967	8.162
GSM363017	Liver Tumor Tissue LCS-035A	10.616	9.383
GSM363180	Liver Tumor Tissue LCS-034A	10.68	8.08
GSM363099	Liver Tumor Tissue LCS-033A	8.655	10.246
GSM363332	Liver Tumor Tissue LCS-032A	11.403	7.693
GSM363335	Liver Tumor Tissue LCS-031A	9.763	7.586
GSM362949	Liver Tumor Tissue LCS-029A	10.455	8.106
GSM363331	Liver Tumor Tissue LCS-028A	10.641	7.234
GSM363292	Liver Tumor Tissue LCS-027A	10.783	7.429
GSM363288	Liver Tumor Tissue LCS-025A	10.002	8.175
GSM363069	Liver Tumor Tissue LCS-024A	10.798	8.003
GSM363014	Liver Tumor Tissue LCS-023A	10.974	7.203
GSM363274	Liver Tumor Tissue LCS-022A	10.665	6.541
GSM363209	Liver Tumor Tissue LCS-021A	10.991	7.826
GSM363108	Liver Tumor Tissue LCS-020A	9.797	7.081
GSM362948	Liver Tumor Tissue LCS-019A	9.892	7.567
GSM363075	Liver Tumor Tissue LCS-018A	10.125	7.742
GSM363336	Liver Tumor Tissue LCS-016A	10.072	7.792
GSM363078	Liver Tumor Tissue LCS-015A	10.444	7.774
GSM363034	Liver Tumor Tissue LCS-014A	10.34	7.015
GSM363296	Liver Tumor Tissue LCS-012A	10.78	7.949
GSM363218	Liver Tumor Tissue LCS-011A	10.397	7.047
GSM363169	Liver Tumor Tissue LCS-010A	9.606	10.332
GSM363128	Liver Tumor Tissue LCS-009A	11.065	6.646
GSM363145	Liver Tumor Tissue LCS-008A	11.672	7.633
GSM362987	Liver Tumor Tissue LCS-007A	9.855	7.106
GSM362947	Liver Tumor Tissue LCS-005A	10.1	6.413
GSM362983	Liver Tumor Tissue LCS-004A	10.533	5.494
GSM363251	Liver Tumor Tissue LCS-002A	10.397	7.719
GSM363451	Liver tissue of six healthy donors Normal2	9.235	6.907
GSM363450	Liver tissue of six healthy donors Normal1	9.297	7.044
GSM712535	Liver Non-Tumor Tissue X02-362B	9.645	7.559
GSM712533	Liver Non-Tumor Tissue X02-342B	9.695	7.232
GSM363449	Liver Non-Tumor Tissue LCS-426B	9.509	7.36
GSM363447	Liver Non-Tumor Tissue LCS-424B	9.536	7.536
GSM363445	Liver Non-Tumor Tissue LCS-415B	9.761	8.068
GSM363443	Liver Non-Tumor Tissue LCS-406B	9.512	7.223
GSM363441	Liver Non-Tumor Tissue LCS-403B	9.505	7.098
GSM363439	Liver Non-Tumor Tissue LCS-401B	9.293	7.001
GSM363437	Liver Non-Tumor Tissue LCS-400B	9.73	7.385
GSM363435	Liver Non-Tumor Tissue LCS-393B	9.268	6.456
GSM363433	Liver Non-Tumor Tissue LCS-347B	9.672	6.649
GSM363431	Liver Non-Tumor Tissue LCS-346B	9.31	7.333
GSM363429	Liver Non-Tumor Tissue LCS-344B	9.406	6.52
GSM363427	Liver Non-Tumor Tissue LCS-343B	9.252	8.524
GSM363425	Liver Non-Tumor Tissue LCS-341B	9.205	7.63
GSM363423	Liver Non-Tumor Tissue LCS-339B	9.189	5.868
GSM363421	Liver Non-Tumor Tissue LCS-333B	9.426	7.149
GSM363158	Liver Non-Tumor Tissue LCS-291B	9.419	6.568
GSM363369	Liver Non-Tumor Tissue LCS-290B	9.95	8.255
GSM363367	Liver Non-Tumor Tissue LCS-289B	9.988	7.57
GSM363022	Liver Non-Tumor Tissue LCS-286B	9.508	6.688
GSM363260	Liver Non-Tumor Tissue LCS-285B	9.676	7.52
GSM363193	Liver Non-Tumor Tissue LCS-284B	9.732	6.969
GSM363046	Liver Non-Tumor Tissue LCS-283B	9.601	7.027
GSM363161	Liver Non-Tumor Tissue LCS-282B	9.702	7.583
GSM363103	Liver Non-Tumor Tissue LCS-281B	10.167	8.042
GSM363154	Liver Non-Tumor Tissue LCS-279B	9.648	6.421
GSM363183	Liver Non-Tumor Tissue LCS-278B	9.583	8.59
GSM363276	Liver Non-Tumor Tissue LCS-277B	9.481	6.302
GSM363028	Liver Non-Tumor Tissue LCS-275B	10.437	8.44
GSM363042	Liver Non-Tumor Tissue LCS-274B	9.94	7.123
GSM363365	Liver Non-Tumor Tissue LCS-273B	9.834	5.64
GSM363047	Liver Non-Tumor Tissue LCS-272B	9.77	5.561
GSM363248	Liver Non-Tumor Tissue LCS-270B	9.5	6.808
GSM363363	Liver Non-Tumor Tissue LCS-269B	9.528	7.488
GSM363283	Liver Non-Tumor Tissue LCS-268B	9.297	6.619
GSM363278	Liver Non-Tumor Tissue LCS-267B	9.123	6.263
GSM363255	Liver Non-Tumor Tissue LCS-266B	9.423	6.372
GSM363094	Liver Non-Tumor Tissue LCS-265B	9.358	6.014
GSM363171	Liver Non-Tumor Tissue LCS-264B	10.009	7.196
GSM363361	Liver Non-Tumor Tissue LCS-263B	9.464	6.711
GSM363067	Liver Non-Tumor Tissue LCS-262B	10.244	7.691
GSM363195	Liver Non-Tumor Tissue LCS-261B	9.577	7.133
GSM363308	Liver Non-Tumor Tissue LCS-260B	9.748	5.136
GSM363417	Liver Non-Tumor Tissue LCS-259B	9.272	5.97
GSM362953	Liver Non-Tumor Tissue LCS-254B	9.244	6.32
GSM363153	Liver Non-Tumor Tissue LCS-253B	9.659	9
GSM363118	Liver Non-Tumor Tissue LCS-249B	9.502	7.321
GSM363407	Liver Non-Tumor Tissue LCS-248B	9.617	6.906
GSM363318	Liver Non-Tumor Tissue LCS-247B	9.703	6.269
GSM363113	Liver Non-Tumor Tissue LCS-245B	9.673	7.913
GSM363320	Liver Non-Tumor Tissue LCS-243B	9.463	6.632
GSM363402	Liver Non-Tumor Tissue LCS-241B	9.85	6.712
GSM363254	Liver Non-Tumor Tissue LCS-240B	9.555	6.416
GSM363023	Liver Non-Tumor Tissue LCS-238B	9.799	6.125
GSM363059	Liver Non-Tumor Tissue LCS-237B	9.885	7.312
GSM363244	Liver Non-Tumor Tissue LCS-236B	9.917	8.285
GSM363092	Liver Non-Tumor Tissue LCS-234B	9.386	8.641
GSM363356	Liver Non-Tumor Tissue LCS-231B	9.424	7.293
GSM363066	Liver Non-Tumor Tissue LCS-230B	9.536	6.911
GSM363280	Liver Non-Tumor Tissue LCS-228B	9.889	6.975
GSM363044	Liver Non-Tumor Tissue LCS-227B	10.007	8.01
GSM363140	Liver Non-Tumor Tissue LCS-224B	9.382	6.65
GSM363299	Liver Non-Tumor Tissue LCS-223B	9.371	6.33
GSM363284	Liver Non-Tumor Tissue LCS-222B	9.383	6.885
GSM363223	Liver Non-Tumor Tissue LCS-219B	9.587	6.073
GSM363397	Liver Non-Tumor Tissue LCS-216B	10.081	7.358
GSM363208	Liver Non-Tumor Tissue LCS-215B	9.71	9.442
GSM363110	Liver Non-Tumor Tissue LCS-213B	9.069	6.69
GSM363001	Liver Non-Tumor Tissue LCS-212B	10.039	5.623
GSM363064	Liver Non-Tumor Tissue LCS-211B	9.614	5.5
GSM363093	Liver Non-Tumor Tissue LCS-210B	9.586	6.63
GSM363062	Liver Non-Tumor Tissue LCS-209B	9.905	6.623
GSM363322	Liver Non-Tumor Tissue LCS-208B	10.018	6.735
GSM363236	Liver Non-Tumor Tissue LCS-206B	9.966	8.314
GSM363041	Liver Non-Tumor Tissue LCS-205B	9.751	10.449
GSM363229	Liver Non-Tumor Tissue LCS-204B	9.754	5.884
GSM363189	Liver Non-Tumor Tissue LCS-203B	9.508	7.03
GSM363132	Liver Non-Tumor Tissue LCS-201B	9.772	7.309
GSM363234	Liver Non-Tumor Tissue LCS-200B	9.65	7.74
GSM363179	Liver Non-Tumor Tissue LCS-199B	9.694	6.394
GSM363214	Liver Non-Tumor Tissue LCS-198B	9.266	6.501
GSM363252	Liver Non-Tumor Tissue LCS-197B	9.736	7.469
GSM363353	Liver Non-Tumor Tissue LCS-196B	9.577	8.268
GSM363233	Liver Non-Tumor Tissue LCS-195B	9.683	7.222
GSM363225	Liver Non-Tumor Tissue LCS-194B	9.356	6.69
GSM363206	Liver Non-Tumor Tissue LCS-193B	9.463	7.106
GSM363285	Liver Non-Tumor Tissue LCS-192B	10.055	8.906
GSM363116	Liver Non-Tumor Tissue LCS-191B	9.767	7.318
GSM363089	Liver Non-Tumor Tissue LCS-190B	9.647	7.626
GSM363018	Liver Non-Tumor Tissue LCS-188B	9.487	7.934
GSM363019	Liver Non-Tumor Tissue LCS-185B	9.896	6.709
GSM363187	Liver Non-Tumor Tissue LCS-184B	9.734	6.363
GSM363003	Liver Non-Tumor Tissue LCS-183B	9.967	6.357
GSM363250	Liver Non-Tumor Tissue LCS-182B	9.865	7.302
GSM712541	Liver Non-Tumor Tissue LCS-181B	10.184	7.744
GSM363002	Liver Non-Tumor Tissue LCS-180B	9.812	8.011
GSM363136	Liver Non-Tumor Tissue LCS-179B	9.327	6.464
GSM363191	Liver Non-Tumor Tissue LCS-178B	9.612	8.414
GSM363026	Liver Non-Tumor Tissue LCS-177B	9.691	6.784
GSM363203	Liver Non-Tumor Tissue LCS-174B	9.566	6.666
GSM363253	Liver Non-Tumor Tissue LCS-173B	9.708	7.17
GSM363156	Liver Non-Tumor Tissue LCS-172B	9.516	7.551
GSM363117	Liver Non-Tumor Tissue LCS-171B	9.356	8.147
GSM363227	Liver Non-Tumor Tissue LCS-170B	10.18	7.025
GSM363097	Liver Non-Tumor Tissue LCS-169B	9.485	7.324
GSM712540	Liver Non-Tumor Tissue LCS-168B	9.476	6.955
GSM363256	Liver Non-Tumor Tissue LCS-167B	9.289	7.49
GSM363382	Liver Non-Tumor Tissue LCS-166B	9.582	6.097
GSM363321	Liver Non-Tumor Tissue LCS-165B	9.797	6.41
GSM363112	Liver Non-Tumor Tissue LCS-164B	9.566	5.828
GSM363173	Liver Non-Tumor Tissue LCS-163B	9.879	9.546
GSM363380	Liver Non-Tumor Tissue LCS-162B	9.442	6.981
GSM363238	Liver Non-Tumor Tissue LCS-161B	9.948	7.717
GSM363135	Liver Non-Tumor Tissue LCS-160B	9.963	8.156
GSM363043	Liver Non-Tumor Tissue LCS-159B	10.037	8.702
GSM363058	Liver Non-Tumor Tissue LCS-158B	9.651	6.155
GSM363304	Liver Non-Tumor Tissue LCS-157B	9.719	7.599
GSM363160	Liver Non-Tumor Tissue LCS-156B	9.464	6.58
GSM363020	Liver Non-Tumor Tissue LCS-154B	9.72	6.334
GSM363004	Liver Non-Tumor Tissue LCS-153B	9.576	6.88
GSM363060	Liver Non-Tumor Tissue LCS-152B	9.76	7.506
GSM363163	Liver Non-Tumor Tissue LCS-151B	9.398	7.692
GSM363375	Liver Non-Tumor Tissue LCS-150B	9.536	7.866
GSM363095	Liver Non-Tumor Tissue LCS-149B	9.452	8.298
GSM363305	Liver Non-Tumor Tissue LCS-148B	9.594	7.236
GSM363139	Liver Non-Tumor Tissue LCS-147B	9.756	7.873
GSM363325	Liver Non-Tumor Tissue LCS-146B	9.666	6.747
GSM363240	Liver Non-Tumor Tissue LCS-145B	9.832	7.042
GSM363068	Liver Non-Tumor Tissue LCS-144B	9.729	6.488
GSM363177	Liver Non-Tumor Tissue LCS-143B	9.421	7.511
GSM363351	Liver Non-Tumor Tissue LCS-142B	10.165	7.963
GSM363374	Liver Non-Tumor Tissue LCS-140B	9.85	7.284
GSM363349	Liver Non-Tumor Tissue LCS-139B	9.842	7.061
GSM363347	Liver Non-Tumor Tissue LCS-138B	10.197	8.91
GSM363345	Liver Non-Tumor Tissue LCS-137B	9.825	6.678
GSM362997	Liver Non-Tumor Tissue LCS-136B	9.991	6.906
GSM362991	Liver Non-Tumor Tissue LCS-135B	10.223	8.379
GSM363137	Liver Non-Tumor Tissue LCS-134B	9.704	8.227
GSM363040	Liver Non-Tumor Tissue LCS-132B	9.7	6.323
GSM363131	Liver Non-Tumor Tissue LCS-131B	9.573	6.539
GSM362999	Liver Non-Tumor Tissue LCS-130B	9.423	4.838
GSM363212	Liver Non-Tumor Tissue LCS-129B	10.112	8.802
GSM712539	Liver Non-Tumor Tissue LCS-128B	10.343	7.704
GSM362996	Liver Non-Tumor Tissue LCS-127B	9.691	6.892
GSM362995	Liver Non-Tumor Tissue LCS-125B	9.862	7.862
GSM362989	Liver Non-Tumor Tissue LCS-123B	10.574	7.17
GSM362998	Liver Non-Tumor Tissue LCS-122B	8.99	7.147
GSM363302	Liver Non-Tumor Tissue LCS-121B	9.707	6.81
GSM363021	Liver Non-Tumor Tissue LCS-120B	9.943	7.394
GSM363185	Liver Non-Tumor Tissue LCS-119B	10.083	8.34
GSM363090	Liver Non-Tumor Tissue LCS-118B	9.907	6.487
GSM363277	Liver Non-Tumor Tissue LCS-117B	9.722	6.541
GSM363323	Liver Non-Tumor Tissue LCS-110B	9.713	6.817
GSM363342	Liver Non-Tumor Tissue LCS-109B	9.741	6.906
GSM363219	Liver Non-Tumor Tissue LCS-108B	10.153	8.817
GSM363340	Liver Non-Tumor Tissue LCS-107B	9.867	7.484
GSM363338	Liver Non-Tumor Tissue LCS-106B	9.711	6.788
GSM362981	Liver Non-Tumor Tissue LCS-105B	10.013	8.343
GSM363373	Liver Non-Tumor Tissue LCS-104B	9.564	7.322
GSM362975	Liver Non-Tumor Tissue LCS-103B	9.707	6.857
GSM362969	Liver Non-Tumor Tissue LCS-102B	9.743	7.567
GSM362963	Liver Non-Tumor Tissue LCS-101B	9.796	7.118
GSM363279	Liver Non-Tumor Tissue LCS-100B	9.317	7.414
GSM362980	Liver Non-Tumor Tissue LCS-099B	9.506	6.155
GSM363372	Liver Non-Tumor Tissue LCS-097B	10.074	7.596
GSM362974	Liver Non-Tumor Tissue LCS-096B	11.277	7.649
GSM362968	Liver Non-Tumor Tissue LCS-095B	9.945	8.378
GSM363114	Liver Non-Tumor Tissue LCS-094B	9.579	6.547
GSM363370	Liver Non-Tumor Tissue LCS-093B	10.023	4.984
GSM362962	Liver Non-Tumor Tissue LCS-092B	9.478	7.945
GSM362979	Liver Non-Tumor Tissue LCS-091B	9.738	7.053
GSM363162	Liver Non-Tumor Tissue LCS-090B	9.48	7.33
GSM363175	Liver Non-Tumor Tissue LCS-089B	9.919	7.28
GSM363024	Liver Non-Tumor Tissue LCS-086B	9.706	6.891
GSM362973	Liver Non-Tumor Tissue LCS-085B	9.445	6.875
GSM363216	Liver Non-Tumor Tissue LCS-084B	10.276	8.355
GSM362967	Liver Non-Tumor Tissue LCS-083B	9.964	6.747
GSM362961	Liver Non-Tumor Tissue LCS-079B	9.716	6.907
GSM363141	Liver Non-Tumor Tissue LCS-078B	9.905	7.691
GSM362957	Liver Non-Tumor Tissue LCS-076B	9.584	7.18
GSM363167	Liver Non-Tumor Tissue LCS-075B	9.859	7.12
GSM363134	Liver Non-Tumor Tissue LCS-074B	9.622	6.435
GSM363065	Liver Non-Tumor Tissue LCS-073B	9.562	6.953
GSM363359	Liver Non-Tumor Tissue LCS-072B	9.694	7.559
GSM363231	Liver Non-Tumor Tissue LCS-071B	9.921	7.728
GSM363091	Liver Non-Tumor Tissue LCS-069B	9.669	8.133
GSM362955	Liver Non-Tumor Tissue LCS-068B	9.514	7.78
GSM363061	Liver Non-Tumor Tissue LCS-067B	9.619	7.005
GSM363301	Liver Non-Tumor Tissue LCS-066B	9.47	6.429
GSM363063	Liver Non-Tumor Tissue LCS-065B	9.292	6.163
GSM363242	Liver Non-Tumor Tissue LCS-064B	9.749	6.899
GSM363282	Liver Non-Tumor Tissue LCS-063B	9.689	7.559
GSM363007	Liver Non-Tumor Tissue LCS-062B	9.949	8.862
GSM363159	Liver Non-Tumor Tissue LCS-061B	9.781	7.574
GSM363133	Liver Non-Tumor Tissue LCS-057B	9.554	7.915
GSM363324	Liver Non-Tumor Tissue LCS-056B	9.392	7.393
GSM363281	Liver Non-Tumor Tissue LCS-054B	9.566	6.396
GSM363319	Liver Non-Tumor Tissue LCS-051B	9.624	7.939
GSM363259	Liver Non-Tumor Tissue LCS-050B	9.472	5.872
GSM363157	Liver Non-Tumor Tissue LCS-049B	9.743	7.225
GSM363306	Liver Non-Tumor Tissue LCS-048B	9.643	6.53
GSM363165	Liver Non-Tumor Tissue LCS-047B	9.408	7.073
GSM363045	Liver Non-Tumor Tissue LCS-046B	5.521	6.839
GSM363120	Liver Non-Tumor Tissue LCS-045B	8.738	7.916
GSM363201	Liver Non-Tumor Tissue LCS-044B	9.503	6.447
GSM363197	Liver Non-Tumor Tissue LCS-043B	9.576	7.336
GSM363005	Liver Non-Tumor Tissue LCS-042B	9.999	6.926
GSM363199	Liver Non-Tumor Tissue LCS-041B	9.252	6.557
GSM363096	Liver Non-Tumor Tissue LCS-040B	9.566	7.415
GSM362951	Liver Non-Tumor Tissue LCS-039B	9.262	6.225
GSM363246	Liver Non-Tumor Tissue LCS-038B	10.118	7.368
GSM363287	Liver Non-Tumor Tissue LCS-036B	9.983	7.916
GSM363027	Liver Non-Tumor Tissue LCS-035B	9.821	7.244
GSM363181	Liver Non-Tumor Tissue LCS-034B	9.731	7.556
GSM363111	Liver Non-Tumor Tissue LCS-033B	8.356	5.476
GSM363258	Liver Non-Tumor Tissue LCS-032B	10.059	6.589
GSM363261	Liver Non-Tumor Tissue LCS-031B	9.559	6.632
GSM363257	Liver Non-Tumor Tissue LCS-028B	9.493	7.825
GSM363303	Liver Non-Tumor Tissue LCS-027B	9.76	7.508
GSM712538	Liver Non-Tumor Tissue LCS-026B	9.475	8.106
GSM363300	Liver Non-Tumor Tissue LCS-025B	9.473	6.489
GSM363000	Liver Non-Tumor Tissue LCS-024B	9.648	6.994
GSM363025	Liver Non-Tumor Tissue LCS-023B	10.05	6.578
GSM363286	Liver Non-Tumor Tissue LCS-022B	9.711	7.112
GSM363210	Liver Non-Tumor Tissue LCS-021B	9.706	7.277
GSM363119	Liver Non-Tumor Tissue LCS-020B	9.462	7.087
GSM363006	Liver Non-Tumor Tissue LCS-018B	9.834	6.167
GSM363262	Liver Non-Tumor Tissue LCS-016B	9.469	6.529
GSM363088	Liver Non-Tumor Tissue LCS-015B	9.301	10.766
GSM363381	Liver Non-Tumor Tissue LCS-014B	9.329	7.293
GSM363307	Liver Non-Tumor Tissue LCS-012B	9.961	7.861
GSM363221	Liver Non-Tumor Tissue LCS-011B	9.747	6.108
GSM363138	Liver Non-Tumor Tissue LCS-009B	9.698	6.822
GSM363155	Liver Non-Tumor Tissue LCS-008B	9.621	7.219
GSM362990	Liver Non-Tumor Tissue LCS-007B	9.682	6.883
GSM712537	Liver Non-Tumor Tissue LCS-006B	9.711	6.75
GSM362985	Liver Non-Tumor Tissue LCS-004B	9.627	7.218
GSM712536	Liver Non-Tumor Tissue LCS-003B	9.904	6.617
